# Supplementary material for: Using capillary electrophoresis to identify Anopheline species in routine sampling sites
Source: Ecol Evol. 2024 Mar 12;14(3):e10782. doi: 10.1002/ece3.10782 (PMC10933085; doi:10.1002/ece3.10782)
Supplement: Supplementary file 2 — Data S1 [file ECE3-14-e10782-s002.xlsx]

## Sheet: METHOD DEVELOPMENT
ID	place	year	month	day	hour	First ITS2 F sequence	First F identification	First F identity	First F accession number of reference sequence	First ITS2 R sequence	First R identification	First R identity	First R accession number of reference sequence	Second ITS2 F sequence	Second F identification	Second F identity	Second F accession number of reference sequence	Second ITS2 R sequence	Second R identification	Second R identity	Second R accession number of reference sequence
aBL01	BL	2019	11	6	19	CCMMMTTKWACCCTATTGCSCCTTGCCRACTCAGKGCGAGGKACACMTTTTTGAGKGCCCACWTTCMCCSCARAACCAACTAGCGAGGTCGTCSCCSCCSCCGGTCAGCCGGCGCGCGCGGCTTAGCTGCGTACTGATGATTTGATTGACGCSCCGCGTCCCCAACCGGACGCSCCCGTGTGKGGTCAAGCATTGAAGGACTGKGGCGTGGKGGGTGCACCGTGTGTCGTTGCTTAATACSCGACCCTCTCTCCGGTTTCACATCTGGAGCGGGCTATCCAGTCACAATCCCCAGCGAAATGTGCCGATACACGGGTASCCCCGATGTGGAGATCCAAGCGAGGACCTCCCTCAAAACCATTGTGATGAAACCCCACCACACAAGARARAAGAGAGAGA…	Anopheles darlingi	95.446	KP994157.1	GCTGAGTTGTGGTGGCACTTWATATCCTATTTCCTTAATCCSKGTGCGCGCTCRATAASCTGACASCSCGTGCAAACSTTGCTTTTGGYCCCTCTCTCTCTTCTCCCTTGKGKGGGGGGGTTTCATCMCAAKGGTTTTGAGGGAGGKCCYCSYTTGGATCTCCMCMTCGGGGCTACCCGTGTATCGGMACATTTCRCTGGGGATTGTGACTGGATASCCCSCTCCAWATGTGAAACCGGARARAGGGTCGCGTWTTAAGCAAMSACACACGGTGCMCCCMCCMCCCCACAKTCCTTCAATGCTTGACCACACRCGGGCGCGTCCGGTTGGGGACSCGGCKCKTCAATCAAATCATCASTACGCARCTAAGCCSCSCSCGCCGGCTGACCGGCGGCGGCR…	Anopheles darlingi	88.119	KP994157.1
aBL02	BL	2019	11	6	19	GGACGTKGACGCTATTGCGCCTTGCACGACTCAGTGCGAGGTACACATTTTTGAGTGCCCACATTCACCGCAGAACCAACTAGCGAGGTCGTCGCCGCCGCCGGTCAGCCGGCGCGCGCGGCTTAGCTGCGTACTGATGATTTGATTGACGCGCCGCGTCCCCAACCGGACGCGCCCGTGTGTGGTCAAGCATTGAAGGACTGTGGCGTGGTGGGTGCACCGTGTGTCGTTGCTTAATACGCGACCCTCTCTCCGGTTTCACATCTGGAGCGGGCTATCCAGTCACAATCCCCAGCGAAATGTGCCGATACACGGGTAGCCCCGATGTGGAGATCCAAGCGAGGACCTCCCTCAAAACCATTGTGATGAAACCCCACCACACAAGARAGAAGAGAGAGA…	Anopheles darlingi	99.208	KP994157.1	GMAGTRTTTTGACGCACTTGAKATCCTAGTTCCTARATCCGTGTGCGCGCTCGATGAGCTGACAGCGCGTGCRAACGTTGCTTTTGGTCGCTCTCTCTCTTCTCTCTTGTGTGGKGGGGTTTCATCACAATGGTTTTGAGGGAGGTCCTCSCTTGGATCTCCACATCGGGGCTACCCGKGTATCGGCACATTTCGCTGGGGATTGTGACTGGATAGCCCGCTCCARATGTGAAACCGGARARAGGGTCGCGTATTAAGCAACGACACACGGKGCACCCACCACSCCACAGTCCTTCAATGCTTGACCACACACGGGCGCGTCCGGTTGGGGACSCGGCGCGTCAATCAAATCATCAGTACSCAGCTAAGCCGCGCGCSCCGGCTGACCGGCGGCGGCRA…	Anopheles darlingi	96.055	KP994157.1
aBL03	BL	2019	11	6	19	GRMCRWKGRAAMSCTTATTGGCGCCTTGCACGACTCAGGTGCGGAGGTACACWTTTTTGAGTGCCCACATTCACCGCAGAACCAACTAGCGAGGTCGTCGCCGCCGCCGGTCAGCCGGCGCGCGCGGYTTAGCTGCGTACTGATGATTTGATTGACGCGCCGCGTCCCCAACCGGACGCGCCCGTGTGTGGTCAAGCATTGAAGGACTGTGGCGKGGTGGGTGCACCGTGTGTCGTTGCTTAATACGCGACCCTCTCTCCGGTTTCAMATCTGGAGCGGGCTATCCAGTCACAATCCCCAGCGAAATGTGCCGATACACGGGTAGCCCCGATGTGGARATCCAAGCGAGGACCTCCCTCAAAACCATTGTGATGAAACCCCACCACACAAGARAGAAGA…	Anopheles darlingi	98.228	KP994157.1	GSCCATGGAKTGGRAACGCACTTRAKATCCTAKTTCCTAKATCCKTGTGCGCGCTCGATGAGCTGACAGCGCGTGCRAACGTTGCTTTTGGTCSCTCTCTCTCTTCTCTCTTGKGTGGKGGGGTTTCATCACAATGGTTTTGAGGGAGGTCCTCGCTTGGATCTCCACATCGGGGCTACCCGTGTATCGGCACATTTCGCKGGGGATTGTGACTGGATAGCCCGCTCCARATGTGAAACCGGARAGAGGGTCGCGTATTAAGCAACRACACACGGTGCACCCACCACSCCACAGTCCTTCAATGCTTGACCACACACGGGCGCGTCCGGTTGGGGACSCGGCGCGTCAATCAAATCATCAGTACGCAGCTAAGCCGCGCGCGCCGGCTGACCGGCGGCG…	Anopheles darlingi	96.634	KP994157.1
aBL04	BL	2019	11	6	19	GAMMATKGAACGMTATTGCGCATTGCACGACTTAGTGCGATGTACACATTTTTGAGTGCCCACATTCACCGCAGAACCAACTAGCGAGGCTTTGCTTTGCTGCGTACTGATGATTGATTAACCCCCCCGGTGTGTTAGTCAAGCATTGAAGGACTGTGGCGTGTGGTGGTGCACCGTGTGAGTCGTGTTGCTTAATACGATCTTCTCTCTGGCATCACAAACAGAGCGGKGGGCTGTCAAGTCACAATCCCCAGCGACCTGTGCAAGATAGCCCCGATGTGGAAGTCCAAGCGACTTCCCTCACGGTCAGTCTTTGTGATACCGTACACCGARAGAARAAATCAAACGTACCCTGAAGCAACGAACGTTCACATGGTGTGATCACACCACAACACGAAC…	Anopheles braziliensis	98.899	KP994156.1	CMTATTTTRRAGGCCCTTMTGTGTCGGTTTTTGTTCGTGTTGTGGTGTGATCACACCATGTGAACGTTCGTTGCTTCAGGGTACGTTTGATTTCTTCTCTCGGTGTACGGTATCACAAARACTGACCGTGAGGGAAGTCGCTTGGACTTCCACATCGGGGCTATCTTGCACAGGTCGCTGGGGATTGTGACTTGACAGCCCACCGCTCTGTTTGTGATGCCARARARAARATCGTATTAAGCAACACRACTCACACGGTGCACCACCACACSCCACAGTCCTTCAATGCTTGACTAACACACCGGGGGGGTTAATCAATCATCAGTACGCAGCAAAGCAAAGCCTCGCTAGTTGGTTCTGCGGTGAATGTGGGCACTCAAAAATGTGTACATCGCACTA…	Anopheles braziliensis	98.409	KP994156.1
aBL06	BL	2019	11	6	19	GMMMRTTRAAMGMTATTGCGCATTGCACGACTTAGTGCGATGTACACATTTTTGAGTGCCCACATTCACCGCAGAACCAACTAGCGAGGCTTTGCTTTGCTGCGTACTGATGATTGATTAACCCCCCCGGTGTGTTAGTCAAGCATTGAAGGACTGTGGCGTGTGGTGGTGCACCGTGTGAGTCGTGTTGCTTAATACRATCTTCTCTCTGGCATCACAAACAGAGCGGKGGGCTGTCAAGTCACAATCCCCAGCGACCTGTGCAAGATAGCCCCGATGTGGAAGTCCAAGCGACTTCCCTCACGGTCAGTCTTTGTGATACCGTACACCGARARAARAAATCAAACGTACCCTGAAGCAACGAACGTTCACATGGTGTGATCACACCACAACACGAAC…	Anopheles braziliensis	98.881	KP994156.1	CMTTWWTTTTTAAAGCMCTTMTGTGTCGGTTTTTGTTCGTGTTGTGGTGTGATCACACCATGTGAACGTTCGTTGCTTCAGGGTACGTTTGATTTCTTCTCTCGGTGTACGGTATCACAAARACTGACCGTGAGGGAAGTCGCTTGGACTTCCACATCGGGGCTATCTTGCACAGGTCGCTGGGGATTGTGACTTGACAGCCCACCGCTCTGTTTGTGATGCCARARARAARATCGTATTAAGCAACACRACTCACACGGTGCACCACCACACSCCACAGTCCTTCAATGCTTGACTAACACACCGGGGGGGTTAATCAATCATCAGTACSCAGCAAAGCAAAGCCTCGCTAGTTGGTTCTGCGGTGAATGTGGGCACTCAAAAATGTGTACATCGCAC…	Anopheles braziliensis	98.182	KP994156.1
aBL07	BL	2019	11	6	19	GSRSGSTTKGACGMTATTGGCGMTTGCACGACTTAGTGCGATGTACACATTTTTGAGTGCCCACATTCACCGCAGAACCAACTAGCGAGGCTTTGCTTTGCTGCGTACTGATGATTGATTAACCCCCCCGGTGTGTTAGTCAAGCATTGAAGGACTGTGGCGTGTGGTGGTGCACCGTGTGAGTCGTGTTGCTTAATACRATCTTCTCTCTGGCATCACAAACAGAGCGGKGGGCTGTCAAGTCACAATCCCCAGCGACCTGTGCAAGATAGCCCCGATGTGGAAGTCCAAGCGACTTCCCTCACGGTCAGTCTTTGTGATACCGTACACCGARAGAARAAATCAAACGTACCCTGAAGCAACGAACGTTCACATGGTGTGATCACACCACAACACGAA…	Anopheles braziliensis	98.438	KP994156.1	CCTTWTTTTGAGCACTTMTGTGTCGGTTTTTGTTCGTGTTGTGGTGTGATCACACCATGTGAACGTTCGTTGCTTCAGGGTACGTTTGATTTCTTCTCTCGGTGTACGGTATCACAAARACTGACCGTGAGGGAAGTCGCTTGGACTTCCACATCGGGGCTATCTTGCACAGGTCGCTGGGGATTGTGACTTGACAGCCCACCGCTCTGTTTGTGATGCCARARARAARATCGTATTAAGCAACACRACTCACACGGKGCACCACCACACSCCACAGTCCTTCAATGCTTGACTAACACACCGGGGGGGTTAATCAATCATCAGTACSCAGCAAAGCAAAGCCTCGCTAGTTGGTTCTGCGGTGAATGTGGGCACTCAAAAATGTGTACATCGCACTAA…	Anopheles braziliensis	97.539	KP994156.1
aBL09	BL	2019	11	6	19	GSMCGGTKGACGMTATTGCGMTTGCACGACTTAGTGCGATGTACACATTTTTGAGTGCCCACATTCACCGCAGAACCAACTAGCGAGGCTTTGCTTTGCTGCGTACTGATGATTGATTAACCCCCCCGGTGTGTTAGTCAAGCATTGAAGGACTGTGGCGTGTGGTGGTGCACCGTGTGAGTCGTGTTGCTTAATACGATCTTCTCTCTGGCATCACAAACAGAGCGGKGGGCTGTCAAGTCACAATCCCCAGCGACCTGTGCAAGATAGCCCCGATGTGGAAGTCCAAGCGACTTCCCTCACGGTCAGTCTTTGTGATACCGTACACCGARARAARAAATCAAACGTACCCTGAAGCAACGAACGTTCACATGGTGTGATCACACCACAACACGAACA…	Anopheles braziliensis	98.438	KP994156.1	CMTTATTTTTGRAGCCACTTMTGTGTCGGTTTTTGTTCGTGTTGTGGTGTGATCACACCATGTGAACGTTCGTTGCTTCAGGGTACGTTTGATTTCTTCTCTCGGTGTACGGTATCACAAARACTGACCGTGAGGGAAGTCGCTTGGACTTCCACATCGGGGCTATCTTGCACAGGTCGCTGGGGATTGTGACTTGACAGCCCACCGCTCTGTTTGTGATGCCARARARAARATCGTATTAAGCAACACRACTCACACGGKGCACCACCACACSCCACAGTCCTTCAATGCTTGACTAACACACCGGGGGGGTTAATCAATCATCAGTACSCAGCAAAGCAAAGCCTCGCTAGTTGGTTCTGCGGTGAATGTGGGCACTCAAAAATGTGTACATCGCAC…	Anopheles braziliensis	97.534	KP994156.1
aBL10	BL	2019	11	6	19	GAMGTTGACGMTATTGCGCATTGCACGACTTAGTGCGATGTACACATTTTTGAGTGCCCACATTCACCGCAGAACCAACTAGCGAGGCTTTGCTTTGCTGCGTACTGATGATTGATTAACCCCCCCGGTGTGTTAGTCAAGCATTGAAGGACTGTGGCGTGTGGTGGTGCACCGTGTGAGTCGTGTTGCTTAATACGATCTTCTCTCTGGCATCACAAACAGAGCGGKGGGCTGTCAAGTCACAATCCCCAGCGACCTGTGCAAGATASCCCCGATGTGGAAGTCCAAGCGACTTCCCTCACGGTCAGTCTTTGTGATACCGTACACCGARARAARAAATCAAACGTACCCTGAAGCAACGAACGTTCACATGGTGTGATCACACCACAACACGAACAA…	Anopheles braziliensis	97.598	KP994156.1	CCTTWTTTTGGRTGCCMCTTMTGTGTCGGTTTTTGTTCGTGTTGTGGTGTGATCACACCATGTGAACGTTCGTTGCTTCAGGGTACGTTTGATTTCTTCTCTCGGTGTACGGTATCACAAARACTGACCGTGAGGGAAGTCGCTTGGACTTCCACATCGGGGCTATCTTGCACAGGTCGCTGGGGATTGTGACTTGACAGCCCACCGCTCTGTTTGTGATGCCARARARAARATCGTATTAAGCAACACRACTCACACGGTGCACCACCACACSCCACAGTCCTTCAATGCTTGACTAACACACCGGGGGGGTTAATCAATCATCAGTACGCAGCAAAGCAAAGCCTCGCTAGTTGGTTCTGCGGTGAATGTGGGCACTCAAAAATGTGTACATCGCAC…	Anopheles braziliensis	98.409	KP994156.1
aBL12	BL	2019	11	6	19	GMMRGTKGGACSGCTATTGCGCCTTGCACGACTCAGTGCGAGGTACACATTTTTGAGTGCCCACATTCACCGCAGAACCAACTAGCGAGGTCGTCGCCGCCGCCGGTCAGCCGGCGCGCGCGGCTTAGCTGCGTACTGATGATTTGATTGACGCGCCGCGTCCCCAACCGGACGCGCCCGTGTGTGGTCAAGCATTGAAGGACTGTGGCGTGGTGGGTGCACCGTGTGTCGTTGCTTAATACGCGACCCTCTCTCCGGTTTCACATCTGGAGCGGGCTATCCAGTCACAATCCCCAGCGAAATGTGCCGATACACGGGTAGCCCCGATGTGGAGATCCAAGCGAGGACCTCCCTCAAAACCATTGTGATGAAACCCCACCACACAAGAGAGAAGAGAGA…	Anopheles darlingi	99.605	KP994157.1	GGMRGKRTKTKGACGCACTTGAKATCCTAGTTCCTAGATCCGTGTGCGCGCTCGATGAGCTGACAGCGCGTGCGAACGTTGCTTTTGGTCGCTCTCTCTCTTCTCTCTTGTGTGGKGGGGTTTCATCACAATGGTTTTGAGGGAGGTCCTCGCTTGGATCTCCACATCGGGGCTACCCGKGTATCGGCACATTTCGCTGGGGATTGTGACTGGATAGCCCGCTCCARATGTGAAACCGGARARAGGGTCGCGTATTAAGCAACRACACACGGTGCACCCACCACGCCACAGTCCTTCAATGCTTGACCACACACGGGCGCGWCCGGTKGGGGACGCGGCGCGTCAATCAAATCATCAGTACGCAGCTAAGCCGCGCGCGCCGGCTGACCGGCGGCGGCR…	Anopheles darlingi	97.041	KP994157.1
aBL13	BL	2019	11	6	19	GMARRATKGAASGCTATTGCGCCTTGCACGACTCAGTGCGAGGTACACATTTTTGAGTGCCCACATTCACCGCAGAACCAACTAGCGAGGTCGTCGCCGCCGCCGGTCAGCCGGCGCGCGCGGCTTAGCTGCGTACTGATGATTTGATTGACGCGCCGCGTCCCCAACCGGACGCGCCCGTGTGTGGTCAAGCATTGAAGGACTGTGGCGTGGTGGGTGCACCGTGTGTCGTTGCTTAATACSCGACCCTCTCTCCGGTTTCACATCTGGAGCGGGCTATCCAGTCACAATCCCCAGCGAAATGTGCCGATACACGGGTAGCCCCGATGTGGAGATCCAAGCGAGGACCTCCCTCAAAACCATTGTGATGAAACCCCACCACACAAGAGAGAAGAGAGA…	Anopheles darlingi	99.414	KP994157.1	GRMRGTARKKGRAGCACTTGAKATCCTAGTTCCTAGATCCGTGTGCGCGCTCRATGAGCTGACAGCGCGTGCRAACGTTGCTTTTGGTCGCTCTCTCTCTTCTCTCTTGTGKGGKGGGGTTTCATCACAATGGTTTTGAGGGAGGTCCTCGCTTGGATCTCCACATCGGGGCTACCCGTGTATCGGCACWTTTCGCTGGGGATTGTGACTGGATAGCCCGCTCCARATGTGAAACCGGARAGAGGGTCGCGTATTAAGCAACGACACACGGTGCACCCACCACGCCACAGTCCTTCAATGCTTGACCACACACGGGCGCGTCCGGTKGGGGACGCGGCGCGTCAATCAAATCATCAGTACGCAGCTAAGCCGCGCGCGCCGGCTGACCGGCGGCGGCRA…	Anopheles darlingi	97.822	KP994157.1
aBL14	BL	2019	11	6	19	GCAGKTTKGGACGCTATTGCGCATTGCACKACTYAGTGCGATGTACACATTTTTGAGTGCCCACATTCACCGCAGAACCAACTAGCGAGGCTTTSCTTTGCTGCGTACTGATGATTGATTAMCCCCCCCGGKGTGYTACTCAASCATTGAAGGACTGKGGSKTGTGGKGGTGCACCGTGTGAGTCGTGTTGCTTAATACCATCTTCTCTCTGGCATCACAARCAGAGGGGTGGGCTGTCAAGTCMCMATCCCCMSCGACCTGWGCAAGATARCCCCGATGWGGAAGTCCAMSCCACTTCCCTCMCGGYCAKKCTTTGTGATACCGTACACMGAGAGAARAAATMAAACGTMCCCTGAAGCAACKAACGTTCACMTGGTGTGATCACACCACAACACSAA…	Anopheles braziliensis	91.15	KP994156.1	CMTTATTTTGAGCCCTTCTGTGTCGGTTTTTGTTCGTGTTGTGGTGTGATCACWCCATGTGAACGTTCRTTGCTTCAKGGTACGTTTGATTTCTTCTCTCSTYGTACGGTATCACAAAMACTGACCKTGAGGGAARTGGATKGGACTTCSRCATCGGGGCTATCTKGCACAGGYCSCTGGGGATKGKGAYTTGACAKCCCACCGCTCTGTTTGWGATGCCRMAAAAAARATCSTATTAAGCAACACSACTCACACGGTGCACCACCACACGCCACAKTCCTTCAATGCTTKACTAACACACCGGGGGGGTTAATCAWTCATCMGTACGCARCAWAKCAAAGCCTCKCTAGTTGGTTCTGCGGKGAATGTGGGCACTCAAAAATGTGTACATCSCACTAA…	Anopheles braziliensis	90	KP994156.1
aBL15	BL	2019	11	6	19	GMAMGTTKGACGMTATTGCGCCTTGCACGACTCAGTGCGAGGTACACATTTTTGAGTGCCCACATTCACCGCAGAACCAACTAGCGAGGTCGTCGCCGCCGCCGGTCAGCCGGCGCGCGCGGCTTAGCTGCGTACTGATGATTTGATTGACGCGCCGCGTCCCCAACCGGACGCGCCCGTGTGTGGTCAAGCATTGAAGGACTGTGGCGTGGTGGGTGCACCGTGTGTCGTTGCTTAATACGCGACCCTCTCTCCGGTTTCACATCTGGAGCGGGCTATCCAGTCACAATCCCCAGCGAAATGTGCCGATACACGGGTAGCCCCGATGTGGAGATCCAAGCGAGGACCTCCCTCAAAACCATTGTGATGAAACCCCACCACACAAGAGAGAAGAGAGAG…	Anopheles darlingi	99.799	KP994157.1	GGMAGGRGTTKKGAGCACTTGAKATCCTAGTTCCTARATCCGTGTGCGCGCTCGATGAGCTGACAGCGCGTGCRAACGTTGCTTTTGGTCGCTCTCTCTCTTCTCTCTTGTGTGGTGGGGTTTCATCACAATGGTTTTGAGGGAGGTCCTCGCTTGGATCTCCACATCGGGGCTACCCGTGTATCGGCACATTTCGCTGGGGATTGTGACTGGATAGCCCGCTCCARATGTGAAACCGGARARAGGGTCGCGTATTAAGCAACRACACACGGTGCACCCACCACSCCACAGTCCTTCAATGCTTGACCACACACGGGCGCGTCCGGTKGGGGACGCGGCGCGTCAATCAAATCATCAGTACGCAGCTAAGCCGCGCGCGCCGGCTGACCGGCGGCGGCR…	Anopheles darlingi	97.619	KP994157.1
aBL17	BL	2019	11	6	19	GAMCGTTGAACGMTATTGCGCATTGCACGACTTAGTGCGATGTACACATTTTTGAGTGCCCACATTCACCGCAGAACCAACTAGCGAGGCTTTGCTTTGCTGCGTACTGATGATTGATTAACCCCCCCGGTGTGTTAGTCAAGCATTGAAGGACTGTGGCGTGTGGTGGTGCACCGTGTGAGTCGTGTTGCTTAATACRATCTTCTCTCTGGCATCACAAACAGAGCGGKGGGCTGTCAAGTCACAATCCCCAGCGACCTGTGCAAGATAGCCCCGATGTGGAAGTCCAAGCGACTTCCCTCACGGTCAKTCTTTGTGATACCGTACACCGARARAARAAATCAAACGTACCCTGAAGCAACGAACGTTCACATGGTGTGATCACACCACAACACRAAC…	Anopheles braziliensis	97.603	KP994156.1	CMTTATTTGATGCCACTTMTGTGTCGGTTTTTGTTCGTGTTGTGGTGTGATCACACCATGTGAACGTTCGTTGCTTCAGGGTACGTTTGATTTCTTCTCTCGGTGTACGGTATCACAAARACTGACCGTGAGGGAAGTCGCTTGGACTTCCACATCGGGGCTATCTTGCACAGGTCGCTGGGGATTGTGACTTGACAGCCCACCGCTCTGTTTGTGATGCCARARARAARATCGTATTAAGCAACACRACTCACACGGTGCACCACCACACGCCACAGTCCTTCAATGCTTGACTAACACACCGGGGGGGTTAATCAATCATCAGTACGCAGCAAAGCAAAGCCTCGCTAGTTGGTTCTGCGGTGAATGTGGGCACTCAAAAATGTGTACATCGCACTA…	Anopheles braziliensis	97.374	KP994156.1
aBL23	BL	2019	11	6	19	GAARGTTGACGMTATTGCGCCTTGCACGACTCAGTGCGAGGTACACATTTTTGAGTGCCCACATTCACCGCAGAACCAACTAGCGAGGTCGTCGCCGCCGCCGGTCAGCCGGCGCGCGCGGCTTAGCTGCGTACTGATGATTTGATTGACGCGCCGCGTCCCCAACCGGACGCGCCCGTGTGTGGTCAAGCATTGAAGGACTGTGGCGTGGTGGGTGCACCGTGTGTCGTTGCTTAATACGCGACCCTCTCTCCGGTTTCACATCTGGAGCGGGCTATCCAGTCACAATCCCCAGCGAAATGTGCCGATACACGGGTAGCCCCGATGTGGAGATCCAAGCGAGGACCTCCCTCAAAACCATTGTGATGAAACCCCACCACACAAGAGAGAAGAGAGAGA…	Anopheles darlingi	99.404	KP994157.1	GMATGWKTTTGATGCACTTGAKATCCTAGTTCCTARATCCGTGTGCGCGCTCGATGAGCTGACAGCGCGTGCRAACGTTGCTTTTGGTCGCTCTCTCTCTTCTCTCTTGTGTGGKGGGGTTTCATCACAATGGTTTTGAGGGAGGTCCTCGCTTGGATCTCCACATCGGGGCTACCCGKGTATCGGCACATTTCGCTGGGGATTGTGACTGGATAGCCCGCTCCARATGTGAAACCGGARARAGGGTCGCGTATTAAGCAACRACACACGGTGCACCCACCACSCCACAGTCCTTCAATGCTTGACCACACACGGGCGCGTCCGGTTGGGGACGCGGCGCGTCAATCAAATCATCAGTACGCAGCTAAGCCGCGCGCGCCGGCTGACCGGCGGCGGCRA…	Anopheles darlingi	96.844	KP994157.1
aBL25	BL	2019	11	6	19	GAMGTTGACGMTATTGCGCCTTGCACGACTCAGTGCGAGGTACACATTTTTGAGTGCCCACATTCACCGCAGAACCAACTAGCGAGGTCGTCGCCGCCGCCGGTCAGCCGGCGCGCGCGGCTTAGCTGCGTACTGATGATTTGATTGACGCGCCGCGTCCCCAACCGGACGCGCCCGTGTGTGGTCAAGCATTGAAGGACTGTGGCGTGGTGGGTGCACCGTGTGTCGTTGCTTAATACGCGACCCTCTCTCCGGTTTCACATCTGGAGCGGGCTATCCAGTCACAATCCCCAGCGAAATGTGCCGATACACGGGTAGCCCCGATGTGGAGATCCAAGCGAGGACCTCCCTCAAAACCATTGTGATGAAACCCCACCACACAAGAGAGAAGAGAGAGAG…	Anopheles darlingi	99.02	KP994157.1	CMGRATTTGATGCACTTGAGATCCTAGTTCCTARATCCGTGTGCGCGCTCGATGAGCTGACAGCGCGTGCGAACGTTGCTTTTGGTCGCTCTCTCTCTTCTCTCTTGTGTGGKGGGGTTTCATCACAATGGTTTTGAGGGAGGTCCTCGCTTGGATCTCCACATCGGGGCTACCCGKGTATCGGCACATTTCGCTGGGGATTGTGACTGGATAGCCCGCTCCARATGTGAAACCGGARAGAGGGTCGCGTATTAAGCAACRACACACGGTGCACCCACCACGCCACAGTCCTTCAATGCTTGACCACACACGGGCGCGTCCGGTKGGGGACGCGGCGCGTCAATCAAATCATCAGTACGCAGCTAAGCCGCGCGCGCCGGCTGACCGGCGGCGGCRACR…	Anopheles darlingi	97.628	KP994157.1
aBL26	BL	2019	11	6	19	CMMCWWRAAASMMTATTGCGMTTGCACGACTYAGTGCGATGTACACATTTTTGAGTGCCCMCATTCACCGCAGAACCAACTAGCRAGGCTTTGCTTTGCTGCGTACTGATGATTGATTAACCCCCCCGGYGTGTTAGTCAAGCATTGAAGGACTGTGGCGTGTGGYGGWGCMCCSYGTGAGTCGTGTTGCTTAAWACGATCTTCTCTCKGGCATCACAAACAGAGCGGTGGGYTGTCAAGYCACMATCCCCAGCGACCTGTGCAAGATASCCCCKATGTGGAAGTCCAASCSACTTCCCTCACGGTCAGTCTTTGTGATACCGWACACCRARAGAARAAATCAAACGTACCCTGAASCAACGAACGTTCACATGGTGTGATCACACCACAACACGAACA…	Anopheles braziliensis	94.407	KP994156.1	CTTTWTTTTRRGCCMCTTMTGTGTCGGTTTTTGTTCGTGTTGTGGTGTGATCACACCATGTGAACGTTCGTTGCTTCAGGGTACGTTTGATTTCTTCTCTCGGTGTACGGTATCACAAARACTGACCGTGAGGGAAGTCGCTTGGACTTCCACATCGGGGCTATCTTGCACAGGTCGCTGGGGATTGTGACTTGACAGCCCACCGCTCTGTTTGTGATGCCARARARAARATCGTATTAAGCAACACRACTCACACGGTGCACCACCACACSCCACAGTCCTTCAATGCTTGACTAACACACCGGGGGGGTTAATCAATCATCAGTACGCAGCAAAGCAAAGCCTCGCTAGTTGGTTCTGCGGTGAATGTGGGCACTCAAAAATGTGTACATCGCACTA…	Anopheles braziliensis	98.409	KP994156.1
aBL27	BL	2019	11	6	19	CCCWTTRAAMCCTATTGCGCTTGCRCGACTTRGTGCGATGTACACWTTTTTGAGTGCCCWCWTTCACCGCARAACCAACTAGCGAGGCTTTGCTTTGCTGCKTACTGATGATTGATTAMCCCCCCCGGTGTGTTAKTCAASCATTGAAGGACTGTGGCGGGTGGKGGTGCACCGTGTGAGTCGTGTTGCTWAATACRATCTTCTCTCTGGCATCACAAACARASCGGGGGGCTGTCAAGYCACMATCCCCAGCGACCTGTGCAAGATASCCCCSATGTGGAAGTCCAASCMACTTCCCTCMCGGTCAKKCTTTGTGATMCCGTACACCRAAARAAAAAATCAAACKTACCCTGAAGCAACGAACGTTCACATGGTGTGATCACACCACAACACRAACAA…	Anopheles braziliensis	91.275	KP994156.1	AWTTATTTTTKRAGGCCMYTTTMTGTGTCGGTTTTTGTTCGTGTTGKGGTGTGATCACACCATGTGAACGTTCGTTGCTTCAGGGTACGTTTGATTTCTTCTCTCGGTGTACGGTATCACAAARACTGACCGTGAGGGAAGTCGCTTGGACTTCCACATCGGGGCTATCTTGCACAGGTCGCTGGGGATTGTGACTTGACAGCCCACCGCTCTGTTTGTGATGCCARARARAARATCGTATTAAGCAACACRACTCACACGGTGCACCACCACACSCCACAGTCCTTCAATGCTTGACTAACACACCGGGGGGGTTAATCAATCATCAGTACGCAGCAAAGCAAAGCCTCGCTAKTTGGTTCTGCGGTGAATGTGGGCACTCAAAAATGTGTACATCGC…	Anopheles braziliensis	97.945	KP994156.1
aBL28	BL	2019	11	6	19	CMMSCKTKKAACGMCTATTGGCGCATTGCACGACTTAGTGCGATGTACACATTTTTGAGTGCCCACATTCACCGCAGAACCAACTAGCGAGGCTTTGCTTTGCTGCGTACTGATGATTGATTAACCCCCCCGGTGTGTTAGTCAAGCATTGAAGGACTGTGGCGTGTGGTGGTGCACCGTGTGAGTCGTGTTGCTTAATACRATCTTCTCTCTGGCATCACAAACAGAGCGGKGGGCTGTCAAGTCACAATCCCCAGCGACCTGTGCAAGATAGCCCCGATGTGGAAGTCCAAGCGACTTCCCTCACGGTCAGTCTTTGTGATACCGTACACCGAGAGAARAAATCAAACGTACCCTGAAGCAACGAACGTTCACATGGTGTGATCACACCACAACACG…	Anopheles braziliensis	98.678	KP994156.1	AYTTTTTTTTTKRRGGCCCTTCTGTGTCGGTTTTTGTTCGTGTTGTGGTGTGATCACACCATGTGAACGTTCGTTGCTTCAGGGTACGTTTGATTTCTTCTCTCGGTGTACGGTATCACAAARACTGACCGTGAGGGAAGTCSCTTGGACTTCCACATCGGGGCTATCTTGCACAGGTCGCTGGGGATTGTGACTTGACAGCCCMCCGCTCTGTTTGTGATGCCARARARAARATCGTATTAAGCAACACRACTCACACGGKGCACCACCACACSCCACAGTCCTTCAATGCTTGACTAACACACCGGGGGGGTTAATCAATCATCAGTACGCAGCAAAGCAAAGCCTCGCTAGTTGGTTCTGCGGTGAATGTGGGCACTCAAAAATGTGTACATCGCA…	Anopheles braziliensis	97.528	KP994156.1
aBL29	BL	2019	11	6	19	CAMMTTTGACGCTATTGCGCTTGCACGACTTAGTGCGATGTACACATTTTTGAGTGCCCACATTCACCGCAGAACCAACTAGCGAGGCTTTGCTTTGCTGCGTACTGATGATTGATTAACCCCCCCGGTGTGTTAGTCAAGCATTGAAGGACTGTGGCGTGTGGTGGTGCACCGTGTGAGTCGTGTTGCTTAATACGATCTTCTCTCTGGCATCACAAACAGAGCGGTGGGCTGTCAAGTCACAATCCCCAGCGACCTGTGCAAGATAGCCCCGATGTGGAAGTCCAAGCGACTTCCCTCACGGTCAGTCTTTGTGATACCGTACACCGARAGAARAAATMAAACGTACCCTGAAGCAACKAACGTTCACATGGTGTGATCACACCACAACACRAACAA…	Anopheles braziliensis	98.026	KP994156.1	CCTAWTTTGATGCCTTMTGTGTCGGTTTTTGTTCGTGTTGTGGTGTGATCACACCATGTGAACGTTCGTTGCTTCAGGGTACGTTTGATTTCTTCTCTCGGTGTACGGTATCACAAARACTGACCGTGAGGGAAGTCGCTTGGACTTCCACATCGGGGCTATCTTGCACAGGTCGCTGGGGATTGTGACTTGACAGCCCACCGCTCTGTTTGTGATGCCARARARAARATCGTATTAAGCAACACRACTCACACGGKGCACCACCACACGCCACAGTCCTTCAATGCTTGACTAACACACCGGGGGGGTTAATCAATCATCAGTACGCAGCAAAGCAAAGCCTCGCTAGTTGGTTCTGCGGTGAATGTGGGCACTCAAAAATGTGTACATCGCACTAAG…	Anopheles braziliensis	98.409	KP994156.1
aBL34	BL	2019	11	7	19	GMCGTTGACGCTATTGCGCCTTGCACGACTCAGTGCGAGGTACACATTTTTGAGTGCCCACATTCACCGCAGAACCAACTAGCGAGGTCGTCGCCGCCGCCGGTCAGCCGGCGCGCGCGGCTTAGCTGCGTACTGATGATTTGATTGACGCGCCGCGTCCCCAACCGGACGCGCCCGTGTGTGGTCAAGCATTGAAGGACTGTGGCGTGGTGGGTGCACCGTGTGTCGTTGCTTAATACGCGACCCTCTCTCCGGTTTCACATCTGGAGCGGGCTATCCAGTCACAATCCCCAGCGAAATGTGCCGATACACGGGTAGCCCCGATGTGGAGATCCAAGCGAGGACCTCCCTCAAAACCATTGTGATGAAACCCCACCACACAARARAGAARAGAGAGAG…	Anopheles darlingi	99.006	KP994157.1	GMAGRRRTTGGAAGCCACTTGAKATCCTAGTTCCTARATCCGTGTGCGCGCTCGATGAGCTGACAGCGCGTGCRAACGTTGCTTTTGGTCGCTCTCTCTCTTCTCTCTTGTGTGGKGGGGTTTCATCACAATGGTTTTGAGGGAGGTCCTCGCTTGGATCTCCACATCGGGGCTACCCGKGTATCGGCACATTTCGCTGGGGATTGTGACTGGATAGCCCGCTCCARATGTGAAACCGGARAGAGGGTCGCGTATTAAGCAACGACACACGGKGCACCCACCACSCCACAGTCCTTCAATGCTTGACCACACACGGGCGCGTCCGGTKGGGGACGCGGCGCGTCAATCAAATCATCAGTACGCAGCTAAGCCGCGCGCGCCGGCTGACCGGCGGCGGCR…	Anopheles darlingi	97.436	KP994157.1
aBL35	BL	2019	11	7	19	GMAMRGTKACGMTATTGCGCATTGCACGACTTAGTGCGATGTACACATTTTTGAGTGCCCACATTCACCGCAGAACCAACTAGCGAGGTCGTCGGCTGGGTCCCCACGCGGGGCCTGTCGCGGCTTAGCTGCGTACTGATGAGTTGATTGACGCCGTCAAACGCGTGTGATCAAGCATTGAAGGACTGTGGCGTGGTGAGTACACTCCGTGTGGGTGTGTCGTTGCTTAATACGACTCCTCTCTCTGGTATCACAACTGGTGCGGGCTACCCCCAGGTCACAATCCCCAGCGACATGTGACGACACAGCTTGCGGTAGCCCCGATGTGGAGGTCCTTGGAAGCGACCTCCCTCAAAGCCAGCCTGTGTGATAGTCCACACACGCACATAGGTGAGAGAG…	Anopheles triannulatus	99.809	KP994151.1	CMTAWTTTGRRGGCCCTTGTGATCGGTTCTCTCTCTCGATCGTGCGCTCGATGACTCACACTCCGCCGCGCAAGCGTGTACGTTGGCTTCAGGGTACGTTTGGTCTCTCTCTCTCACCTATGTGCGTGTGTGGACTATCACACAGGCTGGCTTTGAGGGAGGTCSCTTCCAAGGACCTCCACATCGGGGCTACCGCAAGCTGTGTCGTCACATGTCGCTGGGGATTGTGACCTGGGGGTAGCCCGCACCAGTTGTGATACCARARARAGGAGTCGTATTAASCAACRACMCMCCCMCMCGGAGTGTACTCMCCACSCCACAGTCCTTCAATGCTTGATCACACGCGTTTGACGGCGTCAATCAACTCATCAGTACGCAGCTAAGCCGCRACAGGCCCCG…	Anopheles triannulatus	96.737	KP994151.1
aBL40	BL	2019	11	7	19	GSMCAGTTGACGMTATTGCGCATTGCACGACTYAGTGCGATGTACACATTTTTGAGTGCCCACATTCACCGCAGAACCAACTAGCGAGGYTTTGCTTTGCTGCGKACTGATGATTGATTAACCCCCCCGGYGTGTTARTCAAKCATTGAAGGACTGKGGCGKGKGGTGGTGCACCGTGTGAGTCGTGTTGCTTAATACGATCTTCTCTCTGGCATCASAAACRGAGSGGKGGGCTGTCAAGTCACAATCCCCASCGACCTGTGCAAGATAGCCCCGATGTGGAASTCCAASCSACTTCCCTCRCGGTCAKTCTTTGTGATACCGTACACCGAGAGAARAAATMAAACGTACCCTGAAGCAACKAACGTTCACATGGTGTGATCACACCACAACACRAAC…	Anopheles braziliensis	93.873	KP994156.1	CAATRTTTTGACGCACTTCTGTGTCGGTTTTTGTTCGTGTTGTGGTGTGATMACACCATGTGAACGTTCGTTGCTTCAGGGTACGTTTGATTTCTTCTCTCSGTGTACGGTATCRCAAARACTGACCGTGAGGGAAGTSGCTTGGACTTCCACATCGGGGCTATCTTGCACAGGTCGCTGGGGATTGTGACTTGACACCCCACCGCTCTGTTTGTGATGCCARARARAARATCGTATTAAGMARCACGACTCWCACGGTGCACCACCACACGCCACAGYCCTTCAATGCTTGACTAACACACCGGGGGGGTTAATCAATCATCRKTACGCASCAAASCAAASCCTCGCTAGTTGGTTCTGCGGTGAATGTGGGCACTCAAAAATGTGTACATCGCACTA…	Anopheles braziliensis	95.078	KP994156.1
aCA01	CA	2019	6	3	21	CNCNANTTGAAGCTATTGCGCCTTGCCACGACTCAGTGCGAGGTNACATTTTTGAGTGCCCACATTCACCGCAGAACCAACTAGCGAGGTCGTCGCCGCCGCCGGTCAGCCGGCGCGCGCGGCTTAGCTGCGTACTGATGATTTGATTGACGCGCCGCGTCCCCAACCGGACGCGCCCGTGTGTGGTCAAGCATTGAAGGACTGTGGCGTGGTGGGTGCACCGTGTGTCGTTGCTTAATACGCGACCCTCTCTCCGGTTTCACATCTGGAGCGGGCTATCCAGTCACAATCCCCAGCGAAATGTGCCGATACACGGGTAGCCCCGATGTGGAGATCCAAGCGAGGACCTCCCTCAAAACCATTGTGATGAAACCCCACCACACAAGAGAGAAGAGAGAG…	Anopheles darlingi	99.029	KP994157.1	CCCATNATTNGAGGCCACTTGAGATCCTAGTTCCTAGATCCGTGTGCGCGCTCGATGAGCTGACAGCGCGTGCGAACGTTGCTTTTGGTCGCTCTCTCTCTTCTCTCTTGTGTGGTGGGGTTTCATCACAATGGTTTTGAGGGAGGTCCTCGCTTGGATCTCCACATCGGGGCTACCCGTGTATCGGCACATTTCGCTGGGGATTGTGACTGGATAGCCCGCTCCAGATGTGAAACCGGAGAGAGGGTCGCGTATTAAGCAACGACACACGGTGCACCCACCACGCCACAGTCCTTCAATGCTTGACCACACACGGGCGCGTCCGGTTGGGGACGCGGCGCGTCAATCAAATCATCAGTACGCAGCTAAGCCGCGCGCGCCGGCTGACCGGCGGCGGCG…	Anopheles darlingi	99.422	KP994157.1
aCA02	CA	2019	6	3	21	CCCGAATTGAAGCATATTGCGCCTTGCACGACTCAGTGCGAGGTACACATTTTTGAGTGCCCACATTCACCGCAGAACCAACTAGCGAGGTCGTCGCCGCCGCCGGTCAGCCGGCGCGCGCGGCTTAGCTGCGTACTGATGATTTGATTGACGCGCCGCGTCCCCAACCGGACGCGCCCGTGTGTGGTCAAGCATTGAAGGACTGTGGCGTGGTGGGTGCACCGTGTGTCGTTGCTTAATACGCGACCCTCTCTCCGGTTTCACATCTGGAGCGGGCTATCCAGTCACAATCCCCAGCGAAATGTGCCGATACACGGGTAGCCCCGATGTGGAGATCCAAGCGAGGACCTCCCTCAAAACCATTGTGATGAAACCCCACCACACAAGAGAGAAGAGAGA…	Anopheles darlingi	99.611	KP994157.1	CCCATNTTTNAGGCCACTTGAGATCCTAGTTCCTAGATCCGTGTGCGCGCTCGATGAGCTGACAGCGCGTGCGAACGTTGCTTTTGGTCGCTCTCTCTCTTCTCTCTTGTGTGGTGGGGTTTCATCACAATGGTTTTGAGGGAGGTCCTCGCTTGGATCTCCACATCGGGGCTACCCGTGTATCGGCACATTTCGCTGGGGATTGTGACTGGATAGCCCGCTCCAGATGTGAAACCGGAGAGAGGGTCGCGTATTAAGCAACGACACACGGTGCACCCACCACGCCACAGTCCTTCAATGCTTGACCACACACGGGCGCGTCCGGTTGGGGACGCGGCGCGTCAATCAAATCATCAGTACGCAGCTAAGCCGCGCGCGCCGGCTGACCGGCGGCGGCGA…	Anopheles darlingi	99.611	KP994157.1
aCA03	CA	2019	6	3	21	CCCGAATTGAAGCATATTGCGCCTTGCACGACTCAGTGCGAGGTACACATTTTTGAGTGCCCACATTCACCGCAGAACCAACTAGCGAGGTCGTCGCCGCCGCCGGTCAGCCGGCGCGCGCGGCTTAGCTGCGTACTGATGATTTGATTGACGCGCCGCGTCCCCAACCGGACGCGCCCGTGTGTGGTCAAGCATTGAAGGACTGTGGCGTGGTGGGTGCACCGTGTGTCGTTGCTTAATACGCGACCCTCTCTCCGGTTTCACATCTGGAGCGGGCTATCCAGTCACAATCCCCAGCGAAATGTGCCGATACACGGGTAGCCCCGATGTGGAGATCCAAGCGAGGACCTCCCTCAAAACCATTGTGATGAAACCCCACCACACAAGAGAGAAGAGAGA…	Anopheles darlingi	99.805	KP994157.1	CCCATTTTTTGAGGCCACTTGAGATCCTAGTTCCTAGATCCGTGTGCGCGCTCGATGAGCTGACAGCGCGTGCGAACGTTGCTTTTGGTCGCTCTCTCTCTTCTCTCTTGTGTGGTGGGGTTTCATCACAATGGTTTTGAGGGAGGTCCTCGCTTGGATCTCCACATCGGGGCTACCCGTGTATCGGCACATTTCGCTGGGGATTGTGACTGGATAGCCCGCTCCAGATGTGAAACCGGAGAGAGGGTCGCGTATTAAGCAACGACACACGGTGCACCCACCACGCCACAGTCCTTCAATGCTTGACCACACACGGGCGCGTCCGGTTGGGGACGCGGCGCGTCAATCAAATCATCAGTACGCAGCTAAGCCGCGCGCGCCGGCTGACCGGCGGCGGCG…	Anopheles darlingi	99.615	KP994157.1
aCA04	CA	2019	6	3	21	CCCGANTTGAAGCATATTGCGCCTTGCACGACTCAGTGCGAGGTACACATTTTTGAGTGCCCACATTCACCGCAGAACCAACTAGCGAGGTCGTCGCCGCCGCCGGTCAGCCGGCGCGCGCGGCTTAGCTGCGTACTGATGATTTGATTGACGCGCCGCGTCCCCAACCGGACGCGCCCGTGTGTGGTCAAGCATTGAAGGACTGTGGCGTGGTGGGTGCACCGTGTGTCGTTGCTTAATACGCGACCCTCTCTCCGGTTTCACATCTGGAGCGGGCTATCCAGTCACAATCCCCAGCGAAATGTGCCGATACACGGGTAGCCCCGATGTGGAGATCCAAGCGAGGACCTCCCTCAAAACCATTGTGATGAAACCCCACCACACAAGAGAGAAGAGAGA…	Anopheles darlingi	99.805	KP994157.1	CCCATTTTTTGAGGCCACTTGAGATCCTAGTTCCTAGATCCGTGTGCGCGCTCGATGAGCTGACAGCGCGTGCGAACGTTGCTTTTGGTCGCTCTCTCTCTTCTCTCTTGTGTGGTGGGGTTTCATCACAATGGTTTTGAGGGAGGTCCTCGCTTGGATCTCCACATCGGGGCTACCCGTGTATCGGCACATTTCGCTGGGGATTGTGACTGGATAGCCCGCTCCAGATGTGAAACCGGAGAGAGGGTCGCGTATTAAGCAACGACACACGGTGCACCCACCACGCCACAGTCCTTCAATGCTTGACCACACACGGGCGCGTCCGGTTGGGGACGCGGCGCGTCAATCAAATCATCAGTACGCAGCTAAGCCGCGCGCGCCGGCTGACCGGCGGCGGCG…	Anopheles darlingi	99.615	KP994157.1
aCA06	CA	2019	6	4	8	CCCGAATTGAACGCATATTGCGCCTTGCACGACTCAGTGCGAGGTACACATTTTTGAGTGCCCACATTCACCGCAGAACCAACTAGCGAGGTCGTCGCCGCCGCCGGTCAGCCGGCGCGCGCGGCTTAGCTGCGTACTGATGATTTGATTGACGCGCCGCGTCCCCAACCGGACGCGCCCGTGTGTGGTCAAGCATTGAAGGACTGTGGCGTGGTGGGTGCACCGTGTGTCGTTGCTTAATACGCGACCCTCTCTCCGGTTTCACATCTGGAGCGGGCTATCCAGTCACAATCCCCAGCGAAATGTGCCGATACACGGGTAGCCCCGATGTGGAGATCCAAGCGAGGACCTCCCTCAAAACCATTGTGATGAAACCCCACCACACAAGAGAGAAGAGAG…	Anopheles darlingi	100	KP994157.1	CCCATTNTTTNAGGCCACTTGAGATCCTAGTTCCTAGATCCGTGTGCGCGCTCGATGAGCTGACAGCGCGTGCGAACGTTGCTTTTGGTCGCTCTCTCTCTTCTCTCTTGTGTGGTGGGGTTTCATCACAATGGTTTTGAGGGAGGTCCTCGCTTGGATCTCCACATCGGGGCTACCCGTGTATCGGCACATTTCGCTGGGGATTGTGACTGGATAGCCCGCTCCAGATGTGAAACCGGAGAGAGGGTCGCGTATTAAGCAACGACACACGGTGCACCCACCACGCCACAGTCCTTCAATGCTTGACCACACACGGGCGCGTCCGGTTGGGGACGCGGCGCGTCAATCAAATCATCAGTACGCAGCTAAGCCGCGCGCGCCGGCTGACCGGCGGCGGCG…	Anopheles darlingi	99.422	KP994157.1
aCA07	CA	2019	6	4	8	NCNNANTTGAACGCATATTGCGCATTGCACGACTTAGTGCGATGTACACATTTTTGAGTGCCCACATTCACCGCAGAACCAACTAGCGAGGTCGTCGGCTGGGTCCCCACGCGGGGCCTGTCGCGGCTTAGCTGCGTACTGATGAGTTGATTGACGCCGTCAAACGCGTGTGATCAAGCATTGAAGGACTGTGGCGTGGTGAGTACACTCCGTGTGGGTGTGTCGTTGCTTAATACGACTCCTCTCTCTGGTATCACAACTGGTGCGGGCTACCCCCAGGTCACAATCCCCAGCGACATGTGACGACACAGCTTGCGGTAGCCCCGATGTGGAGGTCCTTGGAAGCGACCTCCCTCAAAGCCAGCCTGTGTGATAGTCCACACACGCACATAGGTGAGA…	Anopheles triannulatus	100	KP994151.1	CCCATTTTTGAGGCCACTTGTGATCGGTTCTCTCTCTCGATCGTGCGCTCGATGACTCACACTCCGCCGCGCAAGCGTGTACGTTGGCTTCAGGGTACGTTTGGTCTCTCTCTCTCACCTATGTGCGTGTGTGGACTATCACACAGGCTGGCTTTGAGGGAGGTCGCTTCCAAGGACCTCCACATCGGGGCTACCGCAAGCTGTGTCGTCACATGTCGCTGGGGATTGTGACCTGGGGGTAGCCCGCACCAGTTGTGATACCAGAGAGAGGAGTCGTATTAAGCAACGACACACCCACACGGAGTGTACTCACCACGCCACAGTCCTTCAATGCTTGATCACACGCGTTTGACGGCGTCAATCAACTCATCAGTACGCAGCTAAGCCGCGACAGGCCCC…	Anopheles triannulatus	99.628	KP994151.1
aCA08	CA	2019	6	4	21	CCCGAATTGAAGCATATTGCGCCTTGCACGACTCAGTGCGAGGTACACATTTTTGAGTGCCCACATTCACCGCAGAACCAACTAGCGAGGTCGTCGCCGCCGCCGGTCAGCCGGCGCGCGCGGCTTAGCTGCGTACTGATGATTTGATTGACGCGCCGCGTCCCCAACCGGACGCGCCCGTGTGTGGTCAAGCATTGAAGGACTGTGGCGTGGTGGGTGCACCGTGTGTCGTTGCTTAATACGCGACCCTCTCTCCGGTTTCACATCTGGAGCGGGCTATCCAGTCACAATCCCCAGCGAAATGTGCCGATACACGGGTAGCCCCGATGTGGAGATCCAAGCGAGGACCTCCCTCAAAACCATTGTGATGAAACCCCACCACACAAGAGAGAAGAGAGA…	Anopheles darlingi	99.805	KP994157.1	CCCANTTTTGAGGCCACTTGAGATCCTAGTTCCTAGATCCGTGTGCGCGCTCGATGAGCTGACAGCGCGTGCGAACGTTGCTTTTGGTCGCTCTCTCTCTTCTCTCTTGTGTGGTGGGGTTTCATCACAATGGTTTTGAGGGAGGTCCTCGCTTGGATCTCCACATCGGGGCTACCCGTGTATCGGCACATTTCGCTGGGGATTGTGACTGGATAGCCCGCTCCAGATGTGAAACCGGAGAGAGGGTCGCGTATTAAGCAACGACACACGGTGCACCCACCACGCCACAGTCCTTCAATGCTTGACCACACACGGGCGCGTCCGGTTGGGGACGCGGCGCGTCAATCAAATCATCAGTACGCAGCTAAGCCGCGCGCGCCGGCTGACCGGCGGCGGCGA…	Anopheles darlingi	99.805	KP994157.1
aCA09	CA	2019	6	4	21	CCCGAATTGAAGCATATTGCGCCTTGCACGACTCAGTGCGAGGTACACATTTTTGAGTGCCCACATTCACCGCAGAACCAACTAGCGAGGTCGTCGCCGCCGCCGGTCAGCCGGCGCGCGCGGCTTAGCTGCGTACTGATGATTTGATTGACGCGCCGCGTCCCCAACCGGACGCGCCCGTGTGTGGTCAAGCATTGAAGGACTGTGGCGTGGTGGGTGCACCGTGTGTCGTTGCTTAATACGCGACCCTCTCTCCGGTTTCACATCTGGAGCGGGCTATCCAGTCACAATCCCCAGCGAAATGTGCCGATACACGGGTAGCCCCGATGTGGAGATCCAAGCGAGGACCTCCCTCAAAACCATTGTGATGAAACCCCACCACACAAGAGAGAAGAGAGA…	Anopheles darlingi	99.611	KP994157.1	NNCTTTTTTGAGGCCACTTGAGATCCTAGTTCCTAGATCCGTGTGCGCGCTCGATGAGCTGACAGCGCGTGCGAACGTTGCTTTTGGTCGCTCTCTCTCTTCTCTCTTGTGTGGTGGGGTTTCATCACAATGGTTTTGAGGGAGGTCCTCGCTTGGATCTCCACATCGGGGCTACCCGTGTATCGGCACATTTCGCTGGGGATTGTGACTGGATAGCCCGCTCCAGATGTGAAACCGGAGAGAGGGTCGCGTATTAAGCAACGACACACGGTGCACCCACCACGCCACAGTCCTTCAATGCTTGACCACACACGGGCGCGTCCGGTTGGGGACGCGGCGCGTCAATCAAATCATCAGTACGCAGCTAAGCCGCGCGCGCCGGCTGACCGGCGGCGGCGA…	Anopheles darlingi	99.805	KP994157.1
aCA10	CA	2019	6	4	21	CCCGAATTGANGCATATTGCGCCTTGCACGACTCAGTGCGAGGTACACATTTTTGAGTGCCCACATTCACCGCAGAACCAACTAGCGAGGTCGTCGCCGCCGCCGGTCAGCCGGCGCGCGCGGCTTAGCTGCGTACTGATGATTTGATTGACGCGCCGCGTCCCCAACCGGACGCGCCCGTGTGTGGTCAAGCATTGAAGGACTGTGGCGTGGTGGGTGCACCGTGTGTCGTTGCTTAATACGCGACCCTCTCTCCGGTTTCACATCTGGAGCGGGCTATCCAGTCACAATCCCCAGCGAAATGTGCCGATACACGGGTAGCCCCGATGTGGAGATCCAAGCGAGGACCTCCCTCAAAACCATTGTGATGAAACCCCACCACACAAGAGAGAAGAGAGA…	Anopheles darlingi	100	KP994157.1	CNCTTTTTTGAGGCCACTTGAGATCCTAGTTCCTAGATCCGTGTGCGCGCTCGATGAGCTGACAGCGCGTGCGAACGTTGCTTTTGGTCGCTCTCTCTCTTCTCTCTTGTGTGGTGGGGTTTCATCACAATGGTTTTGAGGGAGGTCCTCGCTTGGATCTCCACATCGGGGCTACCCGTGTATCGGCACATTTCGCTGGGGATTGTGACTGGATAGCCCGCTCCAGATGTGAAACCGGAGAGAGGGTCGCGTATTAAGCAACGACACACGGTGCACCCACCACGCCACAGTCCTTCAATGCTTGACCACACACGGGCGCGTCCGGTTGGGGACGCGGCGCGTCAATCAAATCATCAGTACGCAGCTAAGCCGCGCGCGCCGGCTGACCGGCGGCGGCGA…	Anopheles darlingi	99.805	KP994157.1
aCA100	CA	2019	7	25	21	CCCGAATTGAACGCATATTGCGCCTTGCACGACTCAGTGCGAGGTACACATTTTTGAGTGCCCACATTCACCGCAGAACCAACTAGCGAGGTCGTCGCCGCCGCCGGTCAGCCGGCGCGCGCGGCTTAGCTGCGTACTGATGATTTGATTGACGCGCCGCGTCCCCAACCGGACGCGCCCGTGTGTGGTCAAGCATTGAAGGACTGTGGCGTGGTGGGTGCACCGTGTGTCGTTGCTTAATACGCGACCCTCTCTCCGGTTTCACATCTGGAGCGGGCTATCCAGTCACAATCCCCAGCGAAATGTGCCGATACACGGGTAGCCCCGATGTGGAGATCCAAGCGAGGACCTCCCTCAAAACCATTGTGATGAAACCCCACCACACAAGAGAGAAGAGAG…	Anopheles darlingi	100	KP994157.1	CCCATTTTTGAGGCCACTTGAGATCCTAGTTCCTAGATCCGTGTGCGCGCTCGATGAGCTGACAGCGCGTGCGAACGTTGCTTTTGGTCGCTCTCTCTCTTCTCTCTTGTGTGGTGGGGTTTCATCACAATGGTTTTGAGGGAGGTCCTCGCTTGGATCTCCACATCGGGGCTACCCGTGTATCGGCACATTTCGCTGGGGATTGTGACTGGATAGCCCGCTCCAGATGTGAAACCGGAGAGAGGGTCGCGTATTAAGCAACGACACACGGTGCACCCACCACGCCACAGTCCTTCAATGCTTGACCACACACGGGCGCGTCCGGTTGGGGACGCGGCGCGTCAATCAAATCATCAGTACGCAGCTAAGCCGCGCGCGCCGGCTGACCGGCGGCGGCGA…	Anopheles darlingi	99.615	KP994157.1
aCA101	CA	2019	9	10	21	CCCGANTTGAACGCATATTGCGCCTTGCNCGACTCAGTGCGAGGTACACATTTTTGAGTGCCCACATTCACCGCAGAACCAACTAGCGAGGTCGTCGCCGCCGCCGGTCAGCCGGCGCGCGCGGCTTAGCTGCGTACTGATGATTTGATTGACGCGCCGCGTCCCCAACCGGACGCGCCCGTGTGTGGTCAAGCATTGAAGGACTGTGGCGTGGTGGGTGCACCGTGTGTCGTTGCTTAATACGCGACCCTCTCTCCGGTTTCACATCTGGAGCGGGCTATCCAGTCACAATCCCCAGCGAAATGTGCCGATACACGGGTAGCCCCGATGTGGAGATCCAAGCGAGGACCTCCCTCAAAACCATTGTGATGAAACCCCACCACACAAGAGAGAAGAGAG…	Anopheles darlingi	99.805	KP994157.1	CCCTTTTTTGGGCNNTTGAAGATCCTAGTTCCTAGATCCGTGTGCGCGCTCGATGAGCTGACAGCGCGTGCGAACGTTGCTTTTGGTCGCTCTCTCTCTTCTCTCTTGTGTGGTGGGGTTTCATCACAATGGTTTTGAGGGAGGTCCTCGCTTGGATCTCCACATCGGGGCTACCCGTGTATCGGCACATTTCGCTGGGGATTGTGACTGGATAGCCCGCTCCAGATGTGAAACCGGAGAGAGGGTCGCGTATTAAGCAACGACACACGGTGCACCCACCACGCCACAGTCCTTCAATGCTTGACCACACACGGGCGCGTCCGGTTGGGGACGCGGCGCGTCAATCAAATCATCAGTACGCAGCTAAGCCGCGCGCGCCGGCTGACCGGCGGCGGCGAC…	Anopheles darlingi	99.801	KP994157.1
aCA102	CA	2019	9	9	21	CCCGNATTGANGCATATTGCGCCTTGCACGACTCAGTGCGAGGTACACATTTTTGAGTGCCCACATTCACCGCAGAACCAACTAGCGAGGTCGTCGCCGCCGCCGGTCAGCCGGCGCGCGCGGCTTAGCTGCGTACTGATGATTTGATTGACGCGCCGCGTCCCCAACCGGACGCGCCCGTGTGTGGTCAAGCATTGAAGGACTGTGGCGTGGTGGGTGCACCGTGTGTCGTTGCTTAATACGCGACCCTCTCTCCGGTTTCACATCTGGAGCGGGCTATCCAGTCACAATCCCCAGCGAAATGTGCCGATACACGGGTAGCCCCGATGTGGAGATCCAAGCGAGGACCTCCCTCAAAACCATTGTGATGAAACCCCACCACACAAGAGAGAAGAGAGA…	Anopheles darlingi	100	KP994157.1	NCNCTTATTTGAGGCCACTTGAGNNTCCTAGTTCCTAGATCCGTGTGCGCGCTCGATGAGCTGACAGCGCGTGCGAACGTTGCTTTTGGTCGCTCTCTCTCTTCTCTCTTGTGTGGTGGGGTTTCATCACAATGGTTTTGAGGGAGGTCCTCGCTTGGATCTCCACATCGGGGCTACCCGTGTATCGGCACATTTCGCTGGGGATTGTGACTGGATAGCCCGCTCCAGATGTGAAACCGGAGAGAGGGTCGCGTATTAAGCAACGACACACGGTGCACCCACCACGCCACAGTCCTTCAATGCTTGACCACACACGGGCGCGTCCGGTTGGGGACGCGGCGCGTCAATCAAATCATCAGTACGCAGCTAAGCCGCGCGCGCCGGCTGACCGGCGGCGGC…	Anopheles darlingi	99.421	KP994157.1
aCA103	CA	2019	9	10	5	CCCGAATTGAAGCATATTGCGCCTTGCACGACTCAGTGCGAGGTACACATTTTTGAGTGCCCACATTCACCGCAGAACCAACTAGCGAGGTCGTCGCCGCCGCCGGTCAGCCGGCGCGCGCGGCTTAGCTGCGTACTGATGATTTGATTGACGCGCCGCGTCCCCAACCGGACGCGCCCGTGTGTGGTCAAGCATTGAAGGACTGTGGCGTGGTGGGTGCACCGTGTGTCGTTGCTTAATACGCGACCCTCTCTCCGGTTTCACATCTGGAGCGGGCTATCCAGTCACAATCCCCAGCGAAATGTGCCGATACACGGGTAGCCCCGATGTGGAGATCCAAGCGAGGACCTCCCTCAAAACCATTGTGATGAAACCCCACCACACAAGAGAGAAGAGAGA…	Anopheles darlingi	99.611	KP994157.1	CCNNTTTTTTGAGGCCACTTGAGATCCTAGTTCCTAGATCCGTGTGCGCGCTCGATGAGCTGACAGCGCGTGCGAACGTTGCTTTTGGTCGCTCTCTCTCTTCTCTCTTGTGTGGTGGGGTTTCATCACAATGGTTTTGAGGGAGGTCCTCGCTTGGATCTCCACATCGGGGCTACCCGTGTATCGGCACATTTCGCTGGGGATTGTGACTGGATAGCCCGCTCCAGATGTGAAACCGGAGAGAGGGTCGCGTATTAAGCAACGACACACGGTGCACCCACCACGCCACAGTCCTTCAATGCTTGACCACACACGGGCGCGTCCGGTTGGGGACGCGGCGCGTCAATCAAATCATCAGTACGCAGCTAAGCCGCGCGCGCCGGCTGACCGGCGGCGGCG…	Anopheles darlingi	99.805	KP994157.1
aCA104	CA	2019	9	10	21	CCCGANTTGAAGCATATTGCGCCTTGCACGACTCAGTGCGAGGTACACATTTTTGAGTGCCCACATTCACCGCAGAACCAACTAGCGAGGTCGTCGCCGCCGCCGGTCAGCCGGCGCGCGCGGCTTAGCTGCGTACTGATGATTTGATTGACGCGCCGCGTCCCCAACCGGACGCGCCCGTGTGTGGTCAAGCATTGAAGGACTGTGGCGTGGTGGGTGCACCGTGTGTCGTTGCTTAATACGCGACCCTCTCTCCGGTTTCACATCTGGAGCGGGCTATCCAGTCACAATCCCCAGCGAAATGTGCCGATACACGGGTAGCCCCGATGTGGAGATCCAAGCGAGGACCTCCCTCAAAACCATTGTGATGAAACCCCACCACACAAGAGAGAAGAGAGA…	Anopheles darlingi	99.805	KP994157.1	CCCATTATTTGAGGCCACTTGAGATCCTAGTTCCTAGATCCGTGTGCGCGCTCGATGAGCTGACAGCGCGTGCGAACGTTGCTTTTGGTCGCTCTCTCTCTTCTCTCTTGTGTGGTGGGGTTTCATCACAATGGTTTTGAGGGAGGTCCTCGCTTGGATCTCCACATCGGGGCTACCCGTGTATCGGCACATTTCGCTGGGGATTGTGACTGGATAGCCCGCTCCAGATGTGAAACCGGAGAGAGGGTCGCGTATTAAGCAACGACACACGGTGCACCCACCACGCCACAGTCCTTCAATGCTTGACCACACACGGGCGCGTCCGGTTGGGGACGCGGCGCGTCAATCAAATCATCAGTACGCAGCTAAGCCGCGCGCGCCGGCTGACCGGCGGCGGCG…	Anopheles darlingi	99.807	KP994157.1
aCA105	CA	2019	9	10	21	NCNGNATTGAAGCATATTGCGCCTTGCACGACTCAGTGCGAGGTACACATTTTTGAGTGCCCACATTCACCGCAGAACCAACTAGCGAGGTCGTCGCCGCCGCCGGTCAGCCGGCGCGCGCGGCTTAGCTGCGTACTGATGATTTGATTGACGCGCCGCGTCCCCAACCGGACGCGCCCGTGTGTGGTCAAGCATTGAAGGACTGTGGCGTGGTGGGTGCACCGTGTGTCGTTGCTTAATACGCGACCCTCTCTCCGGTTTCACATCTGGAGCGGGCTATCCAGTCACAATCCCCAGCGAAATGTGCCGATACACGGGTAGCCCCGATGTGGAGATCCAAGCGAGGACCTCCCTCAAAACCATTGTGATGAAACCCCACCACACAAGAGAGAAGAGAGA…	Anopheles darlingi	99.607	KP994157.1	CCCCTTATTTGAGGCCCTTGAGATCCTAGTTCCTAGATCCGTGTGCGCGCTCGATGAGCTGACAGCGCGTGCGAACGTTGCTTTTGGTCGCTCTCTCTCTTCTCTCTTGTGTGGTGGGGTTTCATCACAATGGTTTTGAGGGAGGTCCTCGCTTGGATCTCCACATCGGGGCTACCCGTGTATCGGCACATTTCGCTGGGGATTGTGACTGGATAGCCCGCTCCAAATGTGAAACCGGAGAGAGGGTCGCGTATTAAGCAACGACACACGGTGCACCCACCACGCCACAGTCCTTCAATGCTTGACCACACACGGGCGCGTCCGGTTGGGGACGCGGCGCGTCAATCAAATCATCAGTACGCAGCTAAGCCGCGCGCGCCGGCTGACCGGCGGCGGCGA…	Anopheles darlingi	99.406	KP994157.1
aCA106	CA	2019	9	12	5	CCCGAATTGAACGCAATATTGCGCCTTGCACGACTCAGTGCGAGGTACACATTTTTGAGTGCCCACATTCACCGCAGAACCAACTAGCGAGGTCGTCGCCGCCGCCGGTCAGCCGGCGCGCGCGGCTTAGCTGCGTACTGATGATTTGATTGACGCGCCGCGTCCCCAACCGGACGCGCCCGTGTGTGGTCAAGCATTGAAGGACTGTGGCGTGGTGGGTGCACCGTGTGTCGTTGCTTAATACGCGACCCTCTCTCCGGTTTCACATCTGGAGCGGGCTATCCAGTCACAATCCCCAGCGAAATGTGCCGATACACGGGTAGCCCCGATGTGGAGATCCAAGCGAGGACCTCCCTCAAAACCATTGTGATGAAACCCCACCACACAAGAGAGAAGAGA…	Anopheles darlingi	99.806	KP994157.1	ACCATTNTTNAGNCCACTTGAGAATCCTAGTTCCTAGATCCGTGTGCGCGCTCGATGAGCTGACAGCGCGTGCGAACGTTGCTTTTGGTCGCTCTCTCTCTTCTCTCTTGTGTGGTGGGGTTTCATCACAATGGTTTTGAGGGAGGTCCTCGCTTGGATCTCCACATCGGGGCTACCCGTGTATCGGCACATTTCGCTGGGGATTGTGACTGGATAGCCCGCTCCAGATGTGAAACCGGAGAGAGGGTCGCGTATTAAGCAACGACACACGGTGCACCCACCACGCCACAGTCCTTCAATGCTTGACCACACACGGGCGCGTCCGGTTGGGGACGCGGCGCGTCAATCAAATCATCAGTACGCAGCTAAGCCGCGCGCGCCGGCTGACCGGCGGCGGCG…	Anopheles darlingi	99.803	KP994157.1
aCA107	CA	2019	6	3	21	GSAACGAGGACGMTATTGCGCATTGCACGACTCAGTGCGATGTACACATTTTTGAGTGCCCACATTCACCGCAGAACCAACTAGCAAGGTCGAGGCTTTGCTGCGTACTGATGATTTGATTGACCCCGTGTCAGCCAAGCATTGAAGGACTGTGGCGTGGTGGGTGCACCGAGTGTGCGTGTCGTTGCTTAATACGACTCCCTCTGGTATCACATCTGGAGCGGGCTATCCAGTCMCAATCCCCAGCGAAATGTGCATCTACGGGTAGCCCCGATGTGGCGGGCCGCGGAATCGCGGACCCTCCCTCAAAGCCAGCTCAYGTGACACCAWAYMMCAAAAGAGAGASARARAGAMCCCTGRWRCCCCGGATGCRCRGACGAGTGCGCAAGTGTTCGCSAT…	Anopheles nuneztovari	98.193	MT151948.1	CTTWTTTGAGGCCCTAGTGATCGGTACTMTCTCTCTTACTGATCGCGATGAGCTGCACACTCGTGTGCGCATCCGTTGCTTCAGGGTACGTTTGGTCTCTCTCTYTYKCTWTKGKGATTTGKGAKCTGGCTTTGAGGGAGGGACGGAGGTTCCGCGATCCCCCRCMCCGCGMCATCCCGGATATCCRCATTTCCCTGGGGATTGGGGGTGTGTGACCGGATCCCCATCTCAAAATGTAAGAACACAGATTAWCCAATTACACRCACACTCGCWCCCCCCGCCMCCCCACCMCCCTTCAATGCTTGGMTGACTGGGGGACAMTGGGATCATCAAAACRCARCAAAGCCTCAACCTTGCTASTTTGTTCTGTGGTGATTGGGGGAATTCGGGAATGTRAAA…	Anopheles nuneztovari	75.745	KP994154.1
aCA108	CA	2019	6	3	21	CCCGNNTGAAGNTATTGCGCATTGCACGACTCAGTGCGATGTACACATTTTTGAGTGCCCACATTCACCGCAGAACCAACTAGCAAGGTCGAGGCTTTGCTGCGTACTGATGATTTGATTGACCCCGTGTCAGCCAAGCATTGAAGGACTGTGGCGTGGTGGGTGCACCGAGTGTGCGTGTCGTTGCTTAATACCACTCCCTCTGGTATCACATCTGGAGCGGGCTATCCAGTCACAATCCCCAGCGAAATGTGCATCTACGGGTAGCCCCGATGTGGGGGGCCGCGGAATCCCGGACCCTCCCTCAAAGCCAGCTCACGTGACACCATATCCCAAAAAAAAAAAAAAAAGAACCCTGAAGCCCCGGATGCGCACACGAGTGTGCAACTGTTCCCGATC…	Anopheles nuneztovari	94.279	KP994154.1	CYTTAWTTTTTRAGGGCCACTAGTGATCGGTACTMTCTCTCTTACTGATCGCGATGAGCTGCACACTCGKGTGCGCATCCGTTGCTTCAGGGTACGTTTGGTCTCTCTCTTTYKSTATGGKGWYWTGKGGKCTGGCTTTGAGGGAGGGWCGGAGATTCCGCGACCCCCCRCMTCGGGGCTACCCGGARATGCACATTTCCCTGGGGATTGGGAGAGGATAACCGGCTCCCCATGTGATAATGTAGGGAGTCAGATTAAGCAATKACACRCACACTCGGTCCACCCRCCMCCCCACCSYCCTTCAATGCTTGGMTGACACGGGGKCAATCGGATCATCARTACSCASCAAASCCTCRACCTTGCTARTTTGTTCTGCGGTGAATGTGGGCAWTCAAAAAT…	Anopheles nuneztovari	84.868	KP994154.1
aCA109	CA	2019	6	3	21	CCCGAATTGANGCTATTGCGCATTGCACGACTCAGTGCGATGTACACATTTTTGAGTGCCCACATTCACCGCAGAACCAACTAGCAAGGTCGAGGCTTTGCTGCGTACTGATGATTTGATTGACCCCGTGTCAGCCAAGCATTGAAGGACTGTGGCGTGGTGGGTGCACCGAGTGTGCGTGTCGTTGCTTAATACGACTCCCTCTGGTATCACATCTGGAGCGGGCTATCCAGTCACAATCCCCAGCGAAATGTGCATCTACGGGTAGCCCCGATGTGGCGGGCCGCGGAATCGCGGACCCTCCCTCAAAGCCAGCTCATGTGACACCAAATACCAAAAGAGAGAGAGAGAGAAACCAAACGTACCCTGAAGCCACGGATGCGCACACGAGTGTGCAAC…	Anopheles nuneztovari	95.717	KP994154.1	CMTTWWTTTGRAGCCACTAGTGATCGGTACTATCTCTCTTACTGATCGCRATGAGCTGCACACTCGTGTGCGCATCCGTTGCTTCAGGGTACGTTTGGTCTCTCTCTCTCTCTYTTTTGGTATTTGGKGTCACATGAKCTGGYTTTGAGGGAGGGYCCGCKATTCCGCGGCCCGCCACCTCGGGGATACCCGTATATGCRYTTTTCGKGGGGGATTGTGACTGTATAGCCCGCTCCAGATGTGATACCAGAGGGAGTCRTATTAMGCAACSACRCGCACMCTCGGKGCCCCCACCMCSCCAMWGTCTTTCTGTGCTTGGGTGACWCGGGGTCAATCAAATCATCARTACCCCRAAAAYCCTCRACCTTGCTAKTTGGTTCTGGGGKGAATGKGGGCACT…	Anopheles nuneztovari	86.91	KP994154.1
aCA11	CA	2019	6	4	21	CCCGAATTGAACGCATATTGCGCCTTGCACGACTCAGTGCGAGGTACACATTTTTGAGTGCCCACATTCACCGCAGAACCAACTAGCGAGGTCGTCGCCGCCGCCGGTCAGCCGGCGCGCGCGGCTTAGCTGCGTACTGATGATTTGATTGACGCGCCGCGTCCCCAACCGGACGCGCCCGTGTGTGGTCAAGCATTGAAGGACTGTGGCGTGGTGGGTGCACCGTGTGTCGTTGCTTAATACGCGACCCTCTCTCCGGTTTCACATCTGGAGCGGGCTATCCAGTCACAATCCCCAGCGAAATGTGCCGATACACGGGTAGCCCCGATGTGGAGATCCAAGCGAGGACCTCCCTCAAAACCATTGTGATGAAACCCCACCACACAAGAGAGAAGAGAG…	Anopheles darlingi	100	KP994157.1	CCNNTTATTTGAGGCCACTTGAAGATCCTAGTTCCTAGATCCGTGTGCGCGCTCGATGAGCTGACAGCGCGTGCGAACGTTGCTTTTGGTCGCTCTCTCTCTTCTCTCTTGTGTGGTGGGGTTTCATCACAATGGTTTTGAGGGAGGTCCTCGCTTGGATCTCCACATCGGGGCTACCCGTGTATCGGCACATTTCGCTGGGGATTGTGACTGGATAGCCCGCTCCAGATGTGAAACCGGAGAGAGGGTCGCGTATTAAGCAACGACACACGGTGCACCCACCACGCCACAGTCCTTCAATGCTTGACCACACACGGGCGCGTCCGGTTGGGGACGCGGCGCGTCAATCAAATCATCAGTACGCAGCTAAGCCGCGCGCGCCGGCTGACCGGCGGCGGC…	Anopheles darlingi	99.228	KP994157.1
aCA110	CA	2019	6	3	21	CCCGAATTGAACGCATATTGCGCATTGCACGACTCAGTGCGATGTACACATTTTTGAGTGCCCACATTCACCGCAGAACCAACTAGCAAGGTCGAGGCTTTGCTGCGTACTGATGATTTGATTGACCCCGTGTCAGCCAAGCATTGAAGGACTGTGGCGTGGTGGGTGCACCGAGTGTGCGTGTCGTTGCTTAATACGACTCCCTCTGGTATCACATCTGGAGCGGGCTATCCAGTCACAATCCCCAGCGAAATGTGCATCTACGGGTAGCCCCGATGTGGCGGGCCGCGGAATCGCGGACCCTCCCTCAAAGCCAGCTCACGTGACACCATACCAAAAGAGAGAGACCAAACGTACCCTGAAGCAACGGATGCGCACACGAGTGTGCAGCTCATCGCG…	Anopheles nuneztovari	99.785	KP994154.1	NNCTTTTTTGAGGCCCTAGTGATCGGTACTATCTCTCTTACTGATCGCGATGAGCTGCACACTCGTGTGCGCATCCGTTGCTTCAGGGTACGTTTGGTCTCTCTCTTTTGGTATGGTGTCACGTGAGCTGGCTTTGAGGGAGGGTCCGCGATTCCGCGGCCCGCCACATCGGGGCTACCCGTAGATGCACATTTCGCTGGGGATTGTGACTGGATAGCCCGCTCCAGATGTGATACCAGAGGGAGTCGTATTAAGCAACGACACGCACACTCGGTGCACCCACCACGCCACAGTCCTTCAATGCTTGGCTGACACGGGGTCAATCAAATCATCAGTACGCAGCAAAGCCTCGACCTTGCTAGTTGGTTCTGCGGTGAATGTGGGCACTCAAAAATGTGT…	Anopheles nuneztovari	99.356	KP994154.1
aCA111	CA	2019	6	4	8	CCCCAATTGAAGCTAATTGCGCATTGCACGACTCAGTGCGATGTACACATTTTTGAGTGCCCACATTCACCGCAGAACCAACTAGCAAGGTCGAGGCTTTGCTGCGTACTGATGATTTGATTGACCCCGTGTCAGCCAAGCATTGAAGGACTGTGGCGTGGTGGGTGCACCGAGTGTGCGTGTCGTTGCTTAATACGACTCCCTCTGGTATCACATCTGGAGCGGGCTATCCAGTCACAATCCCCAGCGAAATGTGCATCTACGGGTAGCCCCGATGTGGCGGGCCGCGGAATCGCGGACCCTCCCTCAAAGCCAGCTCATGTGACACCAAATACCAAAAGAGAGAGACCAAACGTCCCCTGAAGCAACGGATGCGCACAAGAGTGTGCATCTCCTCGC…	Anopheles nuneztovari	95.879	KP994154.1	CTATTTGAGGCMCTAGTGATCGGTACTMTCTCTCTTACTGATCGCRATGAGCTGCACACTCGTGTGCGCATGCGTTGCTTCAGGGTACGTTTGGTCTCTCTCTTTTGGTATTKGGTGTCRCRTGAKCTGGYTTTGGGGGAGGGYCCGCKATTCCGCGGCCCSCCACMTCGGGGCTACCCGTAKATGCAYTTTTCGGGGGGGATTGWGAGTGGATMSCCCGCTCCAKATGTGATACCAGAGGGAGTCGTATTAARCAAAGACACSCACACTCGGYGCCCCCMCCACCCCACASTCCTTCAATGCTTGGGTGACAGGGGGWCAATCAAATCATCARTACRCARCAAASCCTCSACCTTGCTATTTGGTTCTGCGGWGAATGKGGGCWCTCAAAAATGTRTA…	Anopheles nuneztovari	88.095	KP994154.1
aCA112	CA	2019	6	4	8	NCCCACATTGANGCTATTGCACATCGTACAACAGTACGATGTACACATTTTTGAGTGCCTATATTTATCTATTCAACTATACGTGCGTGTTTCACTTCGGGTGGACAGGCGCACGTATGCTTAGTGACGTTTTCCCGCCTTCGGTGGCGGTAAAACGTTGAAGATAGTCAGGCGCGTCCTATTAGCGTAGGACGTGCTTGGTGAATACATCCCACTACCCCCGCGTAGCGTTGTGTTCCATCGACTCTATCTGTACTCACTTCACTCAGTAGGCCTCAAATAATGTGTGACTACCCCCTGAATTTAAGCATAAAGGCCANACCCTTACACCTGGAAGAAAGAAGGGACCAACAGNATAGAACGTAGT	Psorophora albipes	94.964	MT151971.1	CCCATNTTTGAGGCTACTGAGTGAAGTGAGTACAGATAGAGTCGATGGAACACAACGCTACGCGGGGGTAGTGGGATGTATTCACCAACCACGTCCTACGCTAATAGGACGCGCCTGACTATCTTCAACGTTTTACCGCCACCGAAGGCGGGAAAACGTCACTACGCATACGTGCGCCTGTCCACCCGAAGTGAAACACGCACGTATAGTTGAATAGATAAATATAGGCACTCAAAAATGTGTACATCGTACTGTTGTACGATGTGCAATATGCGTTCAACTTGTCGGTGTTCATGTGTCCTGCAGTTCACAAGAGA	Psorophora albipes	95.82	MT151971.1
aCA113	CA	2019	6	4	21	CCCGNNTTGAAGCTATTGCGCATTGCACGACTCAGTGCGATGTACACATTTTTGAGTGCCCACATTCACCGCAGAACCAACTAGCAAGGTCGAGGCTTTGCTGCGTACTGATGATTTGATTGACCCCGTGTCAGCCAAGCATTGAAGGACTGTGGCGTGGTGGGTGCACCGAGTGTGCGTGTCGTTGCTTAATACGACTCCCTCTGGTATCACATCTGGAGCGGGCTATCCAGTCACAATCCCCAGCGAAATGTGCATCTACGGGTAGCCCCGATGTGGCGGGCCGCGGAATCGCGGACCCTCCCTCAAAGCCAGCTCACGTGACACCATACCAAAAAAGAGAGACCAAACGTACCCTGAAGCAACGGATGCGCACACGAGTGTGCAGCTCATCGCGAT…	Anopheles nuneztovari	98.498	KP994154.1	CCCATTTTTGAGGCCCTAGTGATCGGTACTCTCTCTCTTACTGATCGCGATGAGCTGCACACTCGTGTGCGCATCCGTTGCTTCAGGGTACGTTTGGTCTCTCTCTTTTGGTATGGTGTCACGTGAGCTGGCTTTGAGGGAGGGTCCGCGATTCCGCGGCCCGCCACATCGGGGCTACCCGTAGATGCACATTTCCCTGGGGATTGTGACTGGATAGCCCGCTCCAGATGTGATACCATAGGGAGTCATATTAAGCAACGACACGCACACTCGGTGCACCCACCACCCCACAGTCCTTCAATGCTTGGCTGACACGGGGTCAATCAAATCATCAATACGCAGCAAAGCCTCGACCTTGCTAGTTGGTTCTGCGGTGAATGTGGGCACTCAAAAATGTGT…	Anopheles nuneztovari	98.301	KP994154.1
aCA114	CA	2019	6	4	21	GSACGTTGAACGMTATTGCGCATTGCACGACTCAGTGCGATGTACACATTTTTTGAGTGCCCACATTCACCGCAGAACCAACTAGCAAGGTCGAGGCTTTGCTGCGTACTGATGATTTGATTGACCCCGTGTCAGCCAAGCATTGAAGGACTGTGGCGTGGTGGGTGCACCGAGTGKGCGTGTCGTTGCTTAATACSACTCCCTCTGGKATCMCMTCTGGAGCGGGCTATCCMGTCMCAATCCCCAGCGAAATGKGCMTCTACGGGKAGCCCCGATGKGGSGGGCCGSGGAATCSCGGACCCTCCCTCMAAGCCMGCTCAYGTGACMCCATACCAMAAAAGAAAAAAAAAAAGTACCCTGAARCCCCGGATGCRCMGACGAGTGTGCAACTCWTCSCSA…	Anopheles nuneztovari	88.936	KP994154.1	CMTAATTTGAGGCACTAGTGATCGGTACTATCTCTCTTACTGATCGCGATGAGCTGCACACTCGTGTGCGCATCCGTTGCTTCAGGGTACGTTTGGTCTCTCTCTTTYKSTTTGGKGWTWYGKGGKCTGGCTTTGAGGGAGGGACGGAGGTTCCGCGATCCCCCRCATCGGGGCTACCGGKARATGCRYATTTCCCTGGGGATTGGGAGTGTGTAACCGGCTCCCCATGTCATAATGKAGGAASTCAGGTTAWCCAATTACRCRCMCACTCGGWGCACCCRCCMCSCCACCRYCCTTCAATGCTTGGMTGACTGGGGGKCAATGGGATCATCAAAACSCMMCAAASCCTCMACCTTGCTAMTTGGTTCTGTGGTTAATGGGGGAACTCRAAAATGTGAA…	Anopheles nuneztovari	80.86	KP994154.1
aCA115	CA	2019	6	4	21	CCCGANTTGAAGCTATTGCGCATTGCACGACTCAGTGCGATGTACACATTTTTGAGTGCCCACATTCACCGCAGAACCAACTAGCAAGGTCGAGGCTTTGCTGCGTACTGATGATTTGATTGACCCCGTGTCAGCCAAGCATTGAAGGACTGTGGCGTGGTGGGTGCACCGAGTGTGCGTGTCGTTGCTTAATACGACTCCCTCTGGTATCACATCTGGAGCGGGCTATCCAGTCACAATCCCCAGCGAAATGTGCATCTACGGGTAGCCCCGATGTGGCGGGCCGCGGAATCCCGGACCCTCCCTCAAAGCCAGCTCACGTGACACCATACCAAAAAAAAAAAAACAAACGTACCCTGAAGCCCCGGATGCGCACACGAGTGTGCAGCTCGTCCCGAT…	Anopheles nuneztovari	95.708	KP994154.1	CCCATTTTTGAGGCCCTAGTGATCGGTACTATCTCTCTTACTGATCGCGATGAGCTGCACACTCGTGTGCGCATCCGTTGCTTCAGGGTACGTTTGGTCTCTCTCTTTTGGTTTGGTGTTACGTGATCTGGTCTTTGAGGGAGGGTCGGCGATTCCGCGACCCCCCACATCGGGGCTACCCGTATATGCACATTTCCCTGGGGATTGGGACTGGATAACCCGCTCCACATGTGATACCNTAGGGAGTCATATTAAGCAACTACACGCACACTCGGTGCACCCGCCACCCCACAGTCCTTCAATGCTTGGCTGACTCGGGGTCAATCAAATCATCAAAACCCAGCAAAGCCTCAACCTTGCTAATTGGTTCTGCGGTGAATGTGGGCACTCAAAAATGTG…	Anopheles nuneztovari	93.644	KP994154.1
aCA116	CA	2019	6	4	21	CSSSGTGACGMTATTGCACATCGTACAACAGTACGATGTACACATTTTTGAGTGCCTATATTTATCTATTCAACTATACGTGCGTGTTTCACTTCGGGTGGACAGGCGCACGTATGCGTAGTGACGTTTTCCCGCCTTCGGTGGCGGTAAAACGTTGAAGATAGTCAGGCGCGTCCTCTGACCYGGKGGGKGAATAGGTCCCACTACCCCCCCACCCCCGCGTGTCCCWTCGACTCTTTCAGTACTCCTGTCCCTCMTTAGGTCTCAAATAATGTGTGAMTATGCCATGAATTTCTGCATTTAAGCATAAAA	Psorophora albipes	89.299	MT151971.1	AMTAATTCGAGGCTACTGAGTGAGTGAGTACAGATAGAGTCGATGGAACACAMCGCTMCGCGGGGGTAGTGGGATGTATTCACCAACCMCGTCCKAGGCYRCKCSGAASCRCCTKMMWATTTTTACCGCTTCCCAGCGCGGGAAAACGGGACTACGCMTCTATGCGCCTGTCCGCCCGAAYTGACAAACGCACAYATACTTGAATAGATAAATATAGGCATTCARAAATGTGTAAATGTGACTGTTGTACKATGTGCMAAATGCSTWTATCTTGTCGGYGTGCMTGTGTCCTGGTGTCCACAARTTCACAA	Psorophora albipes	79.585	MT151971.1
aCA117	CA	2019	6	4	21	CCCAATTGAAGCTATTGCACATCGTACAACAGTACGATGTACACATTTTTGAGTGCCTATATTTATCTATTCAACTATACGTGCGTGTTTCACTTCGGGTGGACAGGCGCACGTATGCGTAGTGACGTTTTCCCGCCTTCGGTGGCGGTAAAACGTTGAAGATAGTCAGGCGCGTCCTATTTGCGTAGGACGTGGTTGGTGAATACATCCCACTACCGCCGTGTAGCGTTGTGTTCCATCGACTCTATCTGTACTCACTTCACTCAGTAGGCCTCAAATAATGTGTGACTACCCCCTGAATTTAAGCATAAAAA	Psorophora albipes	94.158	MT151968.1	TAGGGGGCWACTGAGWGAGRTGAGWAYASATAKAGWSKATGGARCACAMCGCTMCACGGSGGKRKTGGGATGTATTCWCCAACCACGCCCTACRCAAATAGGACGCGCCTGACTATCTTCAACGTTTTACCGCCMCCGAAGGSGGGAAAACGTCACTACRCATACRTGCGCCTGTCCACCCSAARTGAAACACGCACGTATAKTTGAATAKATAAATATAGGCRCTCWAAAATGTGTACATCKTAYTGTTGTACRATGTGCAATATGCGTTCAACTTGTCGGKGTTCWTGTGTCCTGCRSTTCACAAA	Psorophora albipes	86.94	MT151974.1
aCA119	CA	2019	6	5	8	NCNNNTTGNCGCATATTGCGCCTTGCACGACTCAGTGCGAGGTACACATTTTTGAGTGCCCACATTCACCGCAGAACCAACTAGCGAGGTCGTCGCCGCCGCCGGTCAGCCGGCGCGCGCGGCTTAGCTGCGTACTGATGATTTGATTGACGCGCCGCGTCCCCAACCGGACGCGCCCGTGTGTGGTCAAGCATTGAAGGACTGTGGCGTGGTGGGTGCACCGTGTGTCGTTGCTTAATACGCGACCCTCTCTCCGGTTTCACATCTGGAGCGGGCTATCCAGTCACAATCCCCAGCGAAATGTGCCGATACACGGGTAGCCCCGATGTGGAGATCCAAGCGAGGACCTCCCTCAAAACCATTGTGATGAAACCCCACCACACAAGAGAGAAGAGAGAG…	Anopheles darlingi	100	KP994157.1	CCCATTTTTGAGGCCACTTGAGNNTCCTAGTTCCTAGATCCGTGTGCGCGCTCGATGAGCTGACAGCGCGTGCGAACGTTGCTTTTGGTCGCTCTCTCTCTTCTCTCTTGTGTGGTGGGGTTTCATCACAATGGTTTTGAGGGAGGTCCTCGCTTGGATCTCCACATCGGGGCTACCCGTGTATCGGCACATTTCGCTGGGGATTGTGACTGGATAGCCCGCTCCAGATGTGAAACCGGAGAGAGGGTCGCGTATTAAGCAACGACACACGGTGCACCCACCACGCCACAGTCCTTCAATGCTTGACCACACACGGGCGCGTCCGGTTGGGGACGCGGCGCGTCAATCAAATCATCAGTACGCAGCTAAGCCGCGCGCGCCGGCTGACCGGCGGCGGCG…	Anopheles darlingi	99.231	KP994157.1
aCA120	CA	2019	7	22	19	TAAGCTATTGCGCATCGGGCGACACAGCTCGATGCACATATCTTTGAGTGTCCATATTTGATCAGTGATGAAACTACGCGCGCCTTCACCGGCGAACGTGCACAATGGGGTAGCGCTAACACCGTTGCCCTTAAAAACGTGGAGCGTGTTCAACCGTCTTGCGCACCTGCCAACGGTGACCGGCACAGTGGACCCTCACCCACACCCCATCGCACGATGTCGTGATGTGTGTACGGAATGTCCCAAACTGCCTACCGGACCAGGTCGGAGACGTGCGATATCGCAACACCGCTGATAGGCGCCAGTCGCCAAGCCACTCCTTCAGTGGAGCATATGGACCTCAAATGATGTGTGACTACCCCCTGAATTTAAGCATAAA	Anopheles intermedius	100	KP994163.1	TAANCNTATGCTCCACTGAAGGAGCGGCTTGGCGACTGGCGCCTATCAGCGGTGTTGCGATATCGCACGTCTCCGACCTGGTCCGGTAGGCAGTTTGGGACATTCCGTACACACATCACGACATCGTGCGATGGGGTGTGGGTGAGGGTCCACTGTGCCGGTCACCGTTGGCAGGTGCGCAAGACGGTTGAACACGCTCCACGTTTTTAAGGGCAACGGTGTTAGCGCTACCCCATTGTGCACGTTCGCCGGTGAAGGCGCGCGTAGTTTCATCACTGATCAAATATGGACACTCAAAGATATGTGCATCGAGCTGTGTCGCCCGATGCGCAATATGCGTTCAACTTATCGATGTTCATGTGTCCTGCAGTTCACAAAAGAACATCGATAAGTTGAACG…	Anopheles intermedius	99.73	KP994163.1
aCA121	CA	2019	7	22	19	GMARRKTKGAACSGCTATTGCGCATTGCACGACTCAGTGCGATGTACACATTTTTGAGTGCCCACATTCACCGCAGAACCAACTAGCAAGGTCGAGGCTTTGCTGCGTACTGATGATTTGATTGACCCCGTGTCAGCCAAGCATTGAAGGACTGTGGCGTGGTGGGTGCACCGAGTGTGCGTGTCGTTGCTTAATACGACTCCCTCTGGTATCACATCTGGAGCGGGCTATCCAGTCACAATCCCCAGCGAAATGTGCATCTACGGGTAGCCCCGATGTGGCGGGCCGCGGAATCGCGGACCCTCCCTCAAAGCCAGCTCAYGTGACACCAWAYMMMAARAGAGAGACARARAGAMCCCTGAWGCMCCGGATGCGCACACGAGTGTGCAACTGTTCGCS…	Anopheles nuneztovari	91.828	KP994154.1	CMTTWTTTTGRRGGGCCACTAGTGATCGGTACTMTCTCTCTTACTGATCGCGATGAGCTGCACACTCGTGTGCGCATCCGTTGCTTCAGGGTACGTTTGGTCTCTCTCTTTTKCTWTGGKGTYATGTGGKCTGGCTTTGAGGGAGGGTGGGGGATTCCGCGACCCCCCRCATCGCGGCAACCCGGAKATGCACATTTCSCTGGGGATTGGGGGTGGGTGGCCGGCTCCAGATGTCATAATGTAGGAAMTCAGATTAAGCAATWACACGCACACTCGCKGCCCCCACCACCCCACARCCCTTCAATGCTTGGMTGAKWGGGGGTCAMTCGGATCATCARTACRCARCAAAGCCTCRACCTTGCTASTTGGTTCTGYGGTGAATGGGGGCACTCAAAAATG…	Anopheles nuneztovari	85.683	KP994154.1
aCA122	CA	2019	7	22	19	CCCGAATTGAACGCATATTGCGCCTTGCACGACTCAGTGCGAGGTACACATTTTTGAGTGCCCACATTCACCGCAGAACCAACTAGCGAGGTCGTCGCCGCCGCCGGTCAGCCGGCGCGCGCGGCTTAGCTGCGTACTGATGATTTGATTGACGCGCCGCGTCCCCAACCGGACGCGCCCGTGTGTGGTCAAGCATTGAAGGACTGTGGCGTGGTGGGTGCACCGTGTGTCGTTGCTTAATACGCGACCCTCTCTCCGGTTTCACATCTGGAGCGGGCTATCCAGTCACAATCCCCAGCGAAATGTGCCGATACACGGGTAGCCCCGATGTGGAGATCCAAGCGAGGACCTCCCTCAAAACCATTGTGATGAAACCCCACCACACAAGAGAGAAGAGAG…	Anopheles darlingi	100	KP994157.1	CCCATNNTTTGAGGCCACTTGAGATCCTAGTTCCTAGATCCGTGTGCGCGCTCGATGAGCTGACAGCGCGTGCGAACGTTGCTTTTGGTCGCTCTCTCTCTTCTCTCTTGTGTGGTGGGGTTTCATCACAATGGTTTTGAGGGAGGTCCTCGCTTGGATCTCCACATCGGGGCTACCCGTGTATCGGCACATTTCGCTGGGGATTGTGACTGGATAGCCCGCTCCAGATGTGAAACCGGAGAGAGGGTCGCGTATTAAGCAACGACACACGGTGCACCCACCACGCCACAGTCCTTCAATGCTTGACCACACACGGGCGCGTCCGGTTGGGGACGCGGCGCGTCAATCAAATCATCAGTACGCAGCTAAGCCGCGCGCGCCGGCTGACCGGCGGCGGCG…	Anopheles darlingi	99.805	KP994157.1
aCA123	CA	2019	7	25	5	CCCGAANTGAAGCATATTGCGCCTTGCACGACTCAGTGCGAGGTACACATTTTTGAGTGCCCACATTCACCGCAGAACCAACTAGCGAGGTCGTCGCCGCCGCCGGTCAGCCGGCGCGCGCGGCTTAGCTGCGTACTGATGATTTGATTGACGCGCCGCGTCCCCAACCGGACGCGCCCGTGTGTGGTCAAGCATTGAAGGACTGTGGCGTGGTGGGTGCACCGTGTGTCGTTGCTTAATACGCGACCCTCTCTCCGGTTTCACATCTGGAGCGGGCTATCCAGTCACAATCCCCAGCGAAATGTGCCGATACACGGGTAGCCCCGATGTGGAGATCCAAGCGAGGACCTCCCTCAAAACCATTGTGATGAAACCCCACCACACAAGAGAGAAGAGAGA…	Anopheles darlingi	99.805	KP994157.1	TTATTTGGGCCCTAGTGATCGGTACTATCTCTCTTACTGATCGCGATGAGCTGCACACTCGTGTGCGCATCCGTTGCTTCAGGGTACGTTTGGTCTCTCTCTTTTGGTTTGGTGTCACGTGGGCTGGCTTTGAGGGAGGGTCCGCGATTCCGCGGCCCCCCGCATCGGGGCTACCCGTAGATGCACATTTCCCTGGGGATTGTGACTGGATGGCCCGCTCCCCATGTCATACCATAGGGAGTCGTATTAAGCAACGACACGCACACTCGGTGCCCCCCCCACCCCACAGCCCTTCAATGCTTGGCTGACTCGGGGTCAATCAAATCATCAGTACGCAGCAAAGCCTCGACCTTGCTAGTTGGTTCTGCGGTGATTGTGGGCACTCGAAAATGTGTACAT…	Anopheles nuneztovari	94.268	KP994154.1	GMMSGTTKGAASGMTATTGCGCCTTGCACGACTCAGTGCGAGGTACACATTTTTGAGTGCCCACATTCACCGCAGAACCAACTAGCGAGGTCGTCGCCGCCGCCGGTCAGCCGGCGCGCGCGGCTTAGCTGCGTACTGATGATTTGATTGACGCGCCGCGTCCCCAACCGGACGCGCCCGTGTGTGGTCAAGCATTGAAGGACTGTGGCGTGGTGGGTGCACCGTGTGTCGTTGCTTAATACGCGACCCTCTCTCCGGTTTCACATCTGGAGCGGGCTATCCAGTCACAATCCCCAGCGAAATGTGCCGATACACGGGTAGCCCCGATGTGGAGATCCAAGCGAGGACCTCCCTCAAAACCATTGTGATGAAACCCCACCACACAAGAGAGAAGAGAGA…	Anopheles darlingi	100	KP994157.1	GRMAGTKKTGKKGAGCSTTRAKATCCTAGTTCCTAGATCCKTGTGCGCGCTCGATGAGCTGACAGCGCGTGCGAACGTTGCTTTTGGTCGCTCTCTCTCTTCTCTCTTGTGTGGKGGGGTTTCATCACAATGGTTTTGAGGGAGGTCCTCGCTTGGATCTCCACATCGGGGCTACCCGTGTATCGGCACATTTCGCTGGGGATTGTGACTGGATAGCCCGCTCCARATGTGAAACCGGARARAGGGTCGCGTATTAAGCAACRACACACGGTGCACCCACCACSCCACAGTCCTTCAATGCTTGACCACACACGGGCGCGTCCGGTTGGGGACGCGGCGCGTCAATCAAATCATCAGTACGCAGCTAAGCCGCGCGCGCCGGCTGACCGGCGGCGGCRA…	Anopheles darlingi	98.189	KP994157.1
aCA124	CA	2019	7	22	21	CCCGANTTGAAGCTATTGCGCATTGCACGACTCAGTGCGATGTACACATTTTTGAGTGCCCACATTCACCGCAGAACCAACTAGCAAGGTCGAGGCTTTGCTGCGTACTGATGATTTGATTGACCCCGTGTCAGCCAAGCATTGAAGGACTGTGGCGTGGTGGGTGCACCGAGTGTGCGTGTCGTTGCTTAATACGACTCCCTCTGGTATCACATCTGGAGCGGGCTATCCAGTCACAATCCCCAGCGAAATGTGCATCTACGGGTAGCCCCGATGTGGCGGGCCGCGGAATCGCGGACCCTCCCTCAAAGCCAGCTCACGTGACACCATACCAAAAAAGAGAGACAAAAAGAACCCTGAAGCACCGGATGCGCACACGAGTGTGCAACTCATCGCGAT…	Anopheles nuneztovari	97.425	KP994154.1	CCCATTTTTGNGCCCTAGTGATCGGTACTATCTCTCTTACTGATCGCGATGAGCTGCACACTCGTGTGCGCATCCGTTGCTTCAGGGTACGTTTGGTCTCTCTCTTTTGCTATGGTGTCACGTGAGCTGGCTTTGAGGGAGGGTCCGCGATTCCGCGGCCCCCCACATCGGGGCTACCCGTAGATGCACATTTCCCTGGGGATTGTGACTGGATAACCCGCTCCACATGTCATACCAGAGGAAGTCATATTAAGCAACAACACGCACACTCGGTGCCCCCACCACCCCACAGTCCTTCAATGCTTGGCTGACACGGGGTCAATCAAATCATCAGTACGCAGCAAAGCCTCGACCTTGCTAGTTGGTTCTGCGGTGAATGTGGGCACTCGAAAATGTGTA…	Anopheles nuneztovari	96.484	KP994154.1
aCA126	CA	2019	7	22	19	CCCCGTTGAAGCATATTGCGCATTGCACGACTCAGTGCGATGTACACATTTTTGAGTGCCCACATTCACCGCAGAACCAACTAGCAAGGTCGAGGCTTTGCTGCGTACTGATGATTTGATTGACCCCGTGTCAGCCAAGCATTGAAGGACTGTGGCGTGGTGGGTGCACCGAGTGTGCGTGTCGTTGCTTAATACGACTCCCTCTGGTATCACATCTGGAGCGGGCTATCCAGTCACAATCCCCAGCGAAATGTGCATCTACGGGTAGCCCCGATGTGGCGGGCCGCGGAATCGCGGACCCTCCCTCAAAGCCAGCTCACGTGACACCATACCAAAAGAGAGAGACCAAACGTACCCTGAAGCAACGGATGCGCACACGAGTGTGCAGCTCATCGCGAT…	Anopheles nuneztovari	99.359	KP994154.1	NCNTTTTTGANCCCTAGTGATCGGTACTATCTCTCTTACTGATCGCGATGAGCTGCACACTCGTGTGCGCATCCGTTGCTTCAGGGTACGTTTGGTCTCTCTCTTTTGGTATGGTGTCACGTGAGCTGGCTTTGAGGGAGGGTCCGCGATTCCGCGGCCCGCCACATCGGGGCTACCCGTAGATGCACATTTCGCTGGGGATTGTGACTGGATAGCCCGCTCCAGATGTGATACCAGAGGGAGTCGTATTAAGCAACGACACGCACACTCGGTGCACCCACCACGCCACAGTCCTTCAATGCTTGGCTGACACGGGGTCAATCAAATCATCAGTACGCAGCAAAGCCTCGACCTTGCTAGTTGGTTCTGCGGTGAATGTGGGCACTCAAAAATGTGTAC…	Anopheles nuneztovari	99.78	KP994154.1
aCA127	CA	2019	7	22	19	CCCCNNTTGAAGNTATTGCGCATTGCACGACTCAGTGCGATGTACACATTTTTGAGTGCCCACATTCACCGCAGAACCAACTAGCAAGGTCGAGGCTTTGCTGCGTACTGATGATTTGATTGACCCCGTGTCAGCCAAGCATTGAAGGACTGTGGCGTGGTGGGTGCACCGAGTGTGCGTGTCGTTGCTTAATACGACTCCCTCTGGTATCACATCTGGAGCGGGCTATCCAGTCACAATCCCCAGCGAAATGTGCATCTACGGGTAGCCCCGATGTGGCGGGCCGCGGAATCGCGGACCCTCCCTCAAAGCCAGCTCACGTGACACCATACCAAAAAAGAGAGACCAAACGTACCCTGAAGCAACGGATGCGCACACGAGTGTGCAGGGGATCGCGAT…	Anopheles nuneztovari	98.906	KP994154.1	CCCCNNNCTNNCNNGGGGNGNNAGTGAATCGGTACTCTCTCTCTTACTGATCGCGATGAGCTGCACACTCGTGTGCGCATCCGTTGCTTCAGGGTACGTTTGGTCTCTCTCTTTTGGTATGGTGTCACGTGAGCTGGCTTTGAGGGAGGGTCCGCGATTCCGCGGCCCGCCACATCGGGGCTACCCGTAGATGCACATTTCCCTGGGGATTGTGACTGGATAGCCCGCTCCACATGTGATACCAGAGGGAGTCGTATTAAGCAACGACACGCACACTCGGTGCACCCACCACGCCACAGTCCTTCAATGCTTGGCTGACACGGGGTCAATCAAATCATCAATACGCAGCAAAGCCTCAACCTTGCTAGTTGGTTCTGCGGTGAATGTGGGCACTCAAAA…	Anopheles nuneztovari	98.899	KP994154.1
aCA128	CA	2019	7	22	19	CCCGANTTGAANCTATTGCGCATTGCACGACTCAGTGCGATGTACACATTTTTGAGTGCCCACATTCACCGCAGAACCAACTAGCAAGGTCGAGGCTTTGCTGCGTACTGATGATTTGATTGACCCCGTGTCAGCCAAGCATTGAAGGACTGTGGCGTGGTGGGTGCACCGAGTGTGCGTGTCGTTGCTTAATACGACTCCCTCTGGTATCACATCTGGAGCGGGCTATCCAGTCACAATCCCCAGCGAAATGTGCATCTACGGGTAGCCCCGATGTGGCGGGCCGCGGAATCGCGGACCCTCCCTCAAAGCCAGCTCACGTGACACCATACCAAAAGAGAGAGACCAAACGTACCCTGAAGCAACGGATGCGCACACGAGTGTGCAGCTCATCGCGAT…	Anopheles nuneztovari	99.781	KP994154.1	CCCATTTTTGAGGCCCTAGTGATCGGTACTCTCTCTCTTACTGATCGCGATGAGCTGCACACTCGTGTGCGCATCCGTTGCTTCAGGGTACGTTTGGTCTCTCTCTTTTGGTATGGTGTCACGTGAGCTGGCTTTGAGGGAGGGTCCGCGATTCCGCGGCCCGCCACATCGGGGCTACCCGTAGATGCACATTTCGCTGGGGATTGTGACTGGATAGCCCGCTCCAGATGTGATACCAGAGGGAGTCGTATTAAGCAACGACACGCACACTCGGTGCACCCACCACGCCACAGTCCTTCAATGCTTGGCTGACACGGGGTCAATCAAATCATCAGTACGCAGCAAAGCCTCGACCTTGCTAGTTGGTTCTGCGGTGAATGTGGGCACTCAAAAATGTGT…	Anopheles nuneztovari	99.363	KP994154.1
aCA129	CA	2019	7	22	19	CCCGAGTTGAAGCTATTGCGCATTGCACGACTCAGTGCGATGTACACATTTTTGAGTGCCCACATTCACCGCAGAACCAACTAGCAAGGTCGAGGCTTTGCTGCGTACTGATGATTTGATTGACCCCGTGTCAGCCAAGCATTGAAGGACTGTGGCGTGGTGGGTGCACCGAGTGTGCGTGTCGTTGCTTAATACGACTCCCTCTGGTATCACATCTGGAGCGGGCTATCCAGTCACAATCCCCAGCGAAATGTGCATCTACGGGTAGCCCCGATGTGGCGGGCCGCGGAATCGCGGACCCTCCCTCAAAGCCAGCTCATGTGACACCATACCAAAAAAGAAAAAAAAAAAGTACCCTGAAGCCCCGGATGCGCACACGAGTGTGCAGCTCTTCGCGAT…	Anopheles nuneztovari	95.075	KP994154.1	CMTAWTTTTGRGGGCMCTAGTGATCGGTACTMTCTCTCTTACTGATCGCGATGAGCTGCACACTCGTGTGCGCATCCGTTGCTTCAGGGTACGTTTGGTCTCTCTCTYTYKSTWTGGKGWYWYGKGAKCTGGCTTTGAGGGAGGGWCCGCGATTCCGCGACCCCCCACATCGGGGCTACCCGKARATGCACATTTCCCTGGGGATTGGGAGTGGGTGRCCGGCTCCCCATGTCATAATGRAGGAASTCAGATTAWCCAATWACACRCACACTCGGRGCACCCCCCMCCCCACMSYCCTTCAATGCTTGGMTGACWSGGGGKCAATCGAATCATCAAAACSCMRCAAASCCTCRACCTTGCTARTTGGTTCTGYGGTGAATGKGGGCACTCRAAAATGTG…	Anopheles nuneztovari	83.553	KP994154.1
aCA13	CA	2019	6	5	8	CCCGAATTGAAGCATATTGCGCCTTGCACGACTCAGTGCGAGGTACACATTTTTGAGTGCCCACATTCACCGCAGAACCAACTAGCGAGGTCGTCGCCGCCGCCGGTCAGCCGGCGCGCGCGGCTTAGCTGCGTACTGATGATTTGATTGACGCGCCGCGTCCCCAACCGGACGCGCCCGTGTGTGGTCAAGCATTGAAGGACTGTGGCGTGGTGGGTGCACCGTGTGTCGTTGCTTAATACGCGACCCTCTCTCCGGTTTCACATCTGGAGCGGGCTATCCAGTCACAATCCCCAGCGAAATGTGCCGATACACGGGTAGCCCCGATGTGGAGATCCAAGCGAGGACCTCCCTCAAAACCATTGTGATGAAACCCCACCACACAAGAGAGAAGAGAGA…	Anopheles darlingi	99.805	KP994157.1	CCCGCNTGGTTGAGGCNCTTGAGATCCTAGTTCCTATATCCGTGTGCGCGCTCGATGAGCTGACAGCGCGTGCGAACGTTGCTTTTGGTCGCTCTCTCTCTTCTCTCTTGTGTGGTGGGGTTTCATCACAATGGTTTTGAGGGAGGTCCTCGCTTGGATCTCCACATCGGGGCTACCCGTGTATCGGCACATTTCGCTGGGGATTGTGACTGGATAGCCCGCTCCAAATGTGAAACCGGAGAGAGGGTCGCGTATTAAGCAACGACACACGGTGCACCCACCACGCCACAGTCCTTCAATGCTTGACCACACACGGGCGCGTCCGGTTGGGGACGCGGCGCGTCAATCAAATCATCAGTACGCAGCTAAGCCGCGCGCGCCGGCTGACCGGCGGCGGCA…	Anopheles darlingi	98.833	OX030913.1
aCA130	CA	2019	7	22	19	GSAACGTGGAASGMTATTGCGCMTTGCACGACTCAGTGCGAKGTACACATTTTTGAGTGCCCACATTCACCGCAGAACCAACTAGCRAGGTCGACGCTTTCSTGGGTAMTGCGGAGCGCATTGACCCCCTGCSTACTGATGATTTGATTGACGCGCCGCGTCGCCAACCGGAAGCGCCCGTGTGTGGTCAAGCATTGAAGGACTGTGGCGTGGYGGGTGCACCGGGTGTTCTTGCTTAATACCCSACCCTCTCTCCGGTTTCCCGTCTGGACCGGGGTGTCCGGCCACAATCCCCAGCGAAATGTGCCGATACACGGGTAYCCCCSATGTGGARATCCAAGAGAGGACCTCCCTCMAAACCWTTGTGATRAAACCCCACCACMCAASARAKAAGAGAGA…	Anopheles darlingi	89.307	KP994157.1	CTTTTTTTGAAGCACTTGTGATCCTAGTTCCTTCATTTAYGGGCCCCCACGATGAGCTGATCCGGGGGCRAACCTTGGTTTTGGGGKATCTCTGTCTTCTCTCTTGTGTGGTGGGGTTTCGTCRCAATGGTTTTGGGGGAGGTCCTCGGTTGSATCTCCCCATCGGGGCTACCCKYGKATCGACMCATTTCTCTGGGGATTGTGAGTGAATAKCCCKCTCCAGATGTGAAACCGGAKAAAGGGTCACGTATTAAKCAACRACACACAGTGCMCCCACCACGCCACMSTCCTTCMATGCTTGACCACACGCGGGCGCGTCCGGGGGGGGACGCGGCGCGTCAATCAAATCATCASTACGCASTTAAKCCGCGCGCSCCGGCTGACCGGCGGCGGCRACAA…	Anopheles darlingi	87.475	KP994157.1	GRMRRTTKKAASGMTWTTGCGCATTGCACGACTCAGTGCGATGTACACATTTTTGAGTGCCCACATTCACCGCAGAACCAACTAGCAAGGTCGAGGCTTTGCTGCGTACTGATGATTTGATTGACCCCGTGTCAGCCAAGCATTGAAGGACTGTGGCGTGGTGGGTGCACCGAGTGTGCGTGTCGTTGCTTAATACRACTCCCTCTGGTATCACATCTGGAGCGGGCTATCCAGTCACAATCCCCAGCGAAATGTGCATCTACGGGTAGCCCCGATGTGGCGGGCCGCGGAATCGCGGACCCTCCCTCAAAGCCAGCTCATGTGACACCAWATMCCAAAAGAGAGASARARAGACCMMWCRTACCCTGAAKCMACGGATGCGCGCRCRASTGTGCRSCT…	Anopheles nuneztovari	91.145	KP994154.1	CMYTTRKTTGKRRMGGCCCTAKTGATCGGTACTMTCTCTCTTACTGATCGCRATGAGCTGCACACTCGTGTGCGCATCCGTTGCTTCAGGGTACGTTTGGTCTCTCTCTYTYTCTTTKGGKATTTGGKGTCACATGAGCTGGSTTGGAGGGAGGGTCCGCGATTCCSCGGCCCGCGRCWTCGGGGCTACCCGTARATGCMCRTTTCKCGGGGGATTGTGACTGGATASCCCGCTCCARATGTGAGACCASAGGGAGTCSTATTAARCAMCSACWCGCACMCTCSGTGCACCCACCACSCCWCARTCCTTSAATGMTTGGSTGACACGGGGTCAATCAAATCATMASWACGCMTCAAASCCTCTACCTTGCTAKTTGGTTCTGCGGKGAATGTGGGCACT…	Anopheles nuneztovari	87.689	KP994154.1
aCA131	CA	2019	7	22	19	GMAGGCTGACGMTATTGCGCMTTGCACGACTCAGTGCGAKGTACACATTTTTGAGTGCCCACATTCACCGCAGAACCAACTAGCRAGGTCGAGGCTTTGCTGCGTACTGATGATTTGATTGACCCCCTGCCARCTGATGATTGAATGACTGCGGCGTGGCGGGTGCCCGAAGCGCCCGTGTGTGGGCTTAATACGACTGACTCTGGTATGGYGGGTGGAGCGGGCTTTCCTGCTTAATTCCCCACCCAATTGTGCGTTTCCSGGTAGCACCGGGGTGGCGGGCCRCGGAATCCCGGACCCTCCCTCAATRCCAGGGTASCCCCCACCTGAASATCAAAGAGAGAACCTCCCTCCCCWCCATTGTGATAARCCCCCACCACWGWACAGATAAKAGAGAKA…	Anopheles nuneztovari	83.934	MT151948.1	CCCATTTTTGAGGCCCTTGNNATCGNAATTCTTACATCCGTGGGCCCCCACGATGAGCTGACTCCGGTGGCCAACGTTGCTTTTGGGCTCTCTCTCTCTTCTCTCTTTTGTGGTGGGGTTTCATCACAATGGTTTTGAGGGAGGTCCTCGCTTGGATCTCCCCATCGGGGCTACCCGTGTATCGACACATTTCTCTGGGGATTGTGACTGGATATCCCCCTCCACATATGAAACCGGAGAGAGGGTCGCGTATTAAGCAACGACACACGGTGCACCCACCACCCCACACTCCTTCATTGCTTGACCACACACGGGCGCGTCCGGTTGGGGACGCGGCGCGTCAATCAAATCATCAGTACGCATCTAAGCCGCGCGCGCCGGCTGACCGGCGGCGGCGAC…	Anopheles darlingi	93.678	OX030913.1	AMMMATKGAACGMTATTGCGCATTGCACGACTCAGTGCGATGTACACATTTTTGAGTGCCCACATTCACCGCAGAACCAACTAGCAAGGTCGAGGCTTTGCTGCGTACTGATGATTTGATTGACCCCGTGTCAGCCAAGCATTGAAGGACTGTGGCGTGGTGGGTGCACCGAGTGTGCGTGTCGTTGCTTAATACGACTCCCTCTGGTATCACATCTGGAGCGGGCTATCCAGTCACAATCCCCAGCGAAATGTGCATCTACGGGTAGCCCCGATGTGGCGGGCCGCGGAATCGCGGACCCTCCCTCAAAGCCAGCTCAYGTGACACCATAYMMMAARAGAGAGACMAAAMGWACCCTGAAGCMMCGGATGCGCACACGAGTGTGCARCTCWTCGCGAT…	Anopheles nuneztovari	94.397	KP994154.1	TTTTTTTTTAGGTGCACCTCKTGATYGTTACTMTTTCTCTTACTGATCGCRATGAGCTGCACACTCSTGTGCSCATCCKTTGCTTCRGGGTACSTTTGGTCTCTCTCTTTTGGTATGGTGTCWCRYGAGCTGGCTTTGAGGGAGGGTCGGCGATTCCSCGGCCCCCCACYTCGGGGCTACCCGTATATRCACWTTTRRCTGGGGATTGTGACTGGATACCCCSCTCCARATGTMATAAAATAGGGACMCATAGAAACCAACGACRCSCACYCTCGCKGRACCCA	Anopheles nuneztovari	84.411	KP994154.1
aCA132	CA	2019	9	9	21	CCCGAATTGANGNTATTGCGCATTGCACGACTCAGTGCGATGTACACATTTTTGAGTGCCCACATTCACCGCAGAACCAACTAGCAAGGTCGAGGCTTTGCTGCGTACTGATGATTTGATTGACCCCGTGTCAGCCAAGCATTGAAGGACTGTGGCGTGGTGGGTGCACCGAGTGTGCGTGTCGTTGCTTAATACGACTCCCTCTGGTATCACATCTGGAGCGGGCTATCCAGTCACAATCCCCAGCGAAATGTGCATCTACGGGTAGCCCCGATGTGGCGGGCCGCGGAATCGCGGACCCTCCCTCAAAGCCAGCTCATGTGACACCATACCAAAAAAGAGAGACAAAACGAACCCTGAAGCAACGGATGCGCACACGAGTGTGCAGCTCATCGCGAT…	Anopheles nuneztovari	97.812	KP994154.1	CCCATTTTTGAGCCACTAGTGATCGGTACTATCTCTCTTACTGATCGCGATGAGCTGCACACTCGTGTGCGCATCCGTTGCTTCAGGGTACGTTTGGTCTCTCTCTTTTGGTATGGTGTCACGTGAGCTGGTCTTTGAGGGAGGGTCCGCGATTCCGCGGCCCCCCACATCGGGGCTACCCGTAGATGCACATTTCCCTGGGGATTGTGACTGGATAGCCCGCTCCAGATGTCATACCATAGGAAGTCATATTAAGCAACGACACGCACACTCGGTGCCCCCACCACCCCACAGCCCTTCAATGCTTGGCTGACACGGGGTCAATCAAATCATCAATACGCAGCAAAGCCTCAACCTTGCTAGTTGGTTCTGCGGTGATTGTGGGCACTCAAAAATGTG…	Anopheles nuneztovari	96.398	KP994154.1	GAMRRTTKGACGMTATTGCGCATTGCACGACTTAGTGCGATGTACACATTTTTGAGTGCCCACATTCACCGCAGAACCAACTAGCGAGGCTTTGCTTTGCTGCGTACTGATGATTGATTAACCCCCCCGGTGTGTTAGTCAAGCATTGAAGGACTGTGGCGTGTGGTGGTGCACCGTGTGAGTCGTGTTGCTTAATACGATCTTCTCTCTGGCATCACAAACAGAGCGGKGGGCTGTCAAGTCACAATCCCCAGCGACCTGTGCAAGATAGCCCCGATGTGGAAGTCCAAGCGACTTCCCTCACGGTCAGTCTTTGTGATACCGTACACCGARARAARAAATCAAACGTACCCTGAAGCAACGAACGTTCACATGGTGTGATCACACCACAACACRAAC…	Anopheles braziliensis	98.881	KP994156.1	CMTAWTTTGATGCCTTMTGTGTCGGTTTTTGTTCGTGTTGTGGTGTGATCACACCATGTGAACGTTCGTTGCTTCAGGGTACGTTTGATTTCTTCTCTCGGTGTACGGTATCACAAARACTGACCGTGAGGGAAGTCGCTTGGACTTCCACATCGGGGCTATCTTGCACAGGTCGCTGGGGATTGTGACTTGACAGCCCACCGCTCTGTTTGTGATGCCARARARAARATCGTATTAAGCAACACRACTCACACGGKGCACCACCACACSCCACAGTCCTTCAATGCTTGACTAACACACCGGGGGGGTTAATCAATCATCAGTACGCAGCAAAGCAAAGCCTCGCTAGTTGGTTCTGCGGTGAATGTGGGCACTCAAAAATGTGTACATCGCACTAAG…	Anopheles braziliensis	98.182	KP994156.1
aCA133	CA	2019	9	11	21	GANTTGAAGGCATATTGCGCATTGCACGACTTAGTGCGATGTACACATTTTTGAGTGCCCACATTCACCGCAGAACCAACTAGCGAGGTCGTCGGCTGGGTCCCCACGCGGGGCCTGTCGCGGCTTAGCTGCGTACTGATGAGTTGATTGACGCCGTCAAACGCGTGTGATCAAGCATTGAAGGACTGTGGCGTGGTGAGTACACTCCGTGTGGGTGTGTCGTTGCTTAATACGACTCCTCTCTCTGGTATCACAACTGGTGCGGGCTACCCCCAGGTCACAATCCCCAGCGACATGTGACGACACAGCTTGCGGTAGCCCCGATGTGGAGGTCCTTGGAAGCGACCTCCCTCAAAGCCAGCCTGTGTGATAGTCCACACACGCACATAGGTGAGAGAG…	Anopheles triannulatus	99.625	KP994151.1	AAGGCCCTTGTGATCGGTTCTCTCTCTCGATCGTGCGCTCGATGACTCACACTCCGCCGCGCAAGCGTGTACGTTGGCTTCAGGGTACGTTTGGTCTCTCTCTCTCACCTATGTGCGTGTGTGGACTATCACACAGGCTGGCTTTGAGGGAGGTCGCTTCCAAGGACCTCCACATCGGGGCTACCGCAAGCTGTGTCGTCACATGTCGCTGGGGATTGTGACCTGGGGGTAGCCCGCACCAGTTGTGATACCAAAGAGAGGAGTCGTATTAAGCAACGACACACCCACACGGAGTGTACTCACCACGCCACAGTCCTTCAATGCTTGATCACACGCGTTTGACGGCGTCAATCAACTCATCAGTACGCAGCTAAGCCGCGACAGGCCCCGCGTGGGGAC…	Anopheles triannulatus	99.808	KP994151.1
aCA134	CA	2019	7	22	21	GMAMRRTTKRACSGMTATTGCGCCTTGCACGACTCAGTGCGAKGTACACATTTTTGAGTGCCCACATTCACCGCARAACCAACTAGCGAGGTCGTCGCCKCCSCCGGTCMKCCGGSGCGCGCGGCTTASCTGCGTACTGATGATTTGATTGACGCGCCGCGTCCCCAACCGGACGCGCCCGTGTGKGGTCAAGCATTGAAGGACTGTGGCGTGGTGGGTGCACCGKGTGTYGTTGCTWAATACSCSACCCTCTCTCCGGTTTCACRTCTGGASCGGGSTATCCRGTCMCAATCCCCAGCGAAATGTGCCRATACACGGGTASCCCCRATGTGGAGATCCAAGMGAGGACCTCCCTCAAAACCATTGTGATGAAACCCCACCACACAAGARAGAAGAGAG…	Anopheles darlingi	95.248	KP994157.1	GCAGTTAKTTGACGCACTTGAGATCCTRKTTCCTAGATCCGYGKGCGCGCTCGATGAGCTGACASCGCGKGCRAACGTTGCTTTTGGTCKCTCTCTCTCTTCTCTCTTGTGTGGTGGGGTTTCATCACAAKGGKTTTGAGGGAGGKCCTCGCTTGGATCTCCACATCGGGGCTACCCGKGTRTCGGCACATTTCKCTGGGGATTGTGACTGRATASCCCGCTCCARATGTGAAACCGGARARAGGGTCRCGTATTAAGCAACRACACACGGTGCACCCACCACGCCACASTCCTTCAATGCTTGACCACACRCGGGCGCGTCCGGTKGGGGACGCGGCGCGTCAATCAAATCATCAGTACGCASCTAAKCCGCGCGCSCCGGCTGACCGGCGGSGGCRA…	Anopheles darlingi	93.663	KP994157.1	NCCNNATGAAGCATATTGCGCATTGCACGACTTAGTGCGATGTACACATTTTTGAGTGCCCACATTCACCGCAGAACCAACTAGCGAGGTCGTCGGCTGGGTCCCCACGCGGGGCCTGTCGCGGCTTAGCTGCGTACTGATGAGTTGATTGACGCCGTCAAACGCGTGTGATCAAGCATTGAAGGACTGTGGCGTGGTGAGTACACTCCGTGTGGGTGTGTCGTTGCTTAATACGACTCCTCTCTCTGGTATCACAACTGGTGCGGGCTACCCCCAGGTCACAATCCCCAGCGACATGTGACGACACAGCTTGCGGTAGCCCCGATGTGGAGGTCCTTGGAAGCGACCTCCCTCAAAGCCAGCCTGTGTGATAGTCCACACACGCACATAGGTGAGAGA…	Anopheles triannulatus	99.623	KP994151.1	CTTTTAGTTCCAGGCGGTTGATCGTGTTTTCTCTCTCRATCKTGCGCYCGATGACTGACAATCCGCCGCGCAGGCGTGTACGTTGGCTTCAGGGSACYTTTGGTCTCTCTCTCTCACSTATGTGCGTGTGTGRACTATCASACAGGCGGKCTTTGAGGGAGGYCSCTTCCAAGGACCTCCACATCGGGGCTACCGCAAGTTGTGKCRTCACATGTCKCTGGGGATTGTGACCTGGGGGWAGCCCGCACCASTTGTGATACCAAAGAAAGGAGTCGTATTAAYCAACMACACCCCCACCCSGAGTGTACTCMCCACGCCACAGTCCTTCAATYCTTGATCACACCCGTTTWACGGCGTCAATCAACTCATCAKKACSCCGCTAACCCSCGACAGGCCCCG…	Anopheles triannulatus	89.062	KP994151.1
aCA136	CA	2019	7	22	21	GAMAATTKAACSMTATTGCGMTTGCACGACTCAGTGCGATGTACACATTTTTGAGTGCCCACATTCACCGCAGAACCAACTAGCAAGGTCGAGGCTTTGCTGCGTACTGATGATTTGATTGACCCCGTGTCAGCCAAGCATTGAAGGACTGTGGCGTGGTGGGTGCACCGAGTGTGCGTGTCGTTGCTTAATACGACTCCCTCTGGTATCACATCTGGAGCGGGCTATCCAGTCACAATCCCCAGCGAAATGTGCATCTACGGGTAGCCCCGATGKGGSGGGCCGCGGAATCGCGGACCCTCCCTCAAAGCCAGCTCAYGTGACACCAWAYMMMAARAGARAGACMAAAAGAACCCTGAAGCACCGGATGCSCACACRAGTGTGCARCTCWTCGCGATC…	Anopheles nuneztovari	92.65	KP994154.1	GMATGKKTKKGACGCACTAGTGATCGGTACTMTCTCTCTTACTGATCGCRATGAGCTGCACACTCGTGTGCGCATCCGTTGCTTCAGGGTACGTTTGGTCTCTCTCTYTYKSTWTKGTGTYATKTGAKCTGGCTTTGAGGGAGGGTCGGGGATTCCSCGGCCCSCCRCMTCSGGGCTMCCCGGRGATGCMCATTTCYCTGGGGATTGTGAGTGAATARCCCGCTCCASATGTGATACCGTAGGGASYCAKATTAASCAACRACACRCACACTCGCKCCCCCCMCCACCCCMCMCCCCTTCAATGCTTGGCTGACWYGGGGTCAATCGGATCATCARWACYCAKCAAASCCTCRACCTTGCTARTTGGTTCTGCGGKGAATGKGGGCACTCGAAAATGTG…	Anopheles nuneztovari	84.245	KP994154.1
aCA138	CA	2019	7	23	5	GMMAATTKRAACGMTATTGCGCTTGCACGACTCAGTGCGATGTACACATTTTTGAGTGCCCACATTCACCGCAGAACCAACTAGCAAGGTCGAGGCTTTGCTGCGTACTGATGATTTGATTGACCCCGTGTCAGCCAAGCATTGAAGGACTGTGGCGTGGTGGGTGCACCGAGTGKGSSTGKYSKTKCTTWATWCCAATCCCTCTGGGATTCCCTTTGGAACGGGGTTTCCMRTCACMATCCCCMRCSAAATGGKCMTTTWCSGGGWRCCCCCATGGGGGGGGGCCCSGAATTCCSGACCCCCCCTCMAAACCCRCTCCMTGGAACCCMAAMTACAAAAAAAAAAAAAAAAAAACCCTRCKTCCCCGGAAGCAAMGGATACTCWCCCGATTGTCCCGAT…	Anopheles nuneztovari	88.75	MT151948.1	CRCGTTGTGGGAGGCCTAGTGATCGGTACTATCTCTCTTACTGATCGCRATGAGCTGCACACTCGTGTGCSCATCCGTTGCTTCAGGGTACGTTTGGTCTCTCTCTYTYTCTTTKGGKWTTTGGKGTCWCATGAGCTGGSTTGGAGGGAGGGTCCGCGATTCCSCGGCCCGCGGCATCGGGGCTACCCGTARATGCMCRTTTCTCGGGGGATGGTGACTGGATMSCCCKCTCCAAATGTAAGACCASAGGGARTCSTATTAARCAACSACACGCACCACCCGGKGCMCCCCCCMCCCCMAATGCTTGGATGGCTTGGGGGAAACGGGGTCAATCAAATCCTCMAAACCCWCCAACTCCTCAACTTTTTTAGTTGGTTCTGCGGGGAATGKGGGCMCTCA…	Anopheles goeldii	83.469	EU848374.1	CASGTTTGACGMTATTGCGCATTGCACGACTCAGTGCGATGTACACATTTTTGAGTGCCCACATTCACCGCAGAACCAACTAGCAAGGTCGAGGCTTTGCTGCGTACTGATGATTTGATTGACCCCGTGTCAGCCAAGCATTGAAGGACTGTGGCGTGGTGGGTGCACCGAGTGKGGSKGGYSKTKSTTWATWCCAATTCCTTTGGGWTTCCCTTTGGAACGGGGTTTCCMRTTMCMATTCCCMRSGAAATGGGGMTTTTCGGGGARCCCCSATGGGGGGGGGCCSSGAATTCCGGACCCCCCCTCAAAACCCRCTTAYTTGGACCCAAAYTACAAAAAAAAAAASAAAAAKACCCARCKTCCCCTGAAGCACCGGATGCSGWCCCGATTGTCCMGATC…	Anopheles nuneztovari	100	MT151948.1	CCMTTGTTGGGAGGCACTAGTGATCGGTACTATCTCTCTTACTGATCGCGATGAGCTGCACACTCGGGKGCGCATCCGTTGCTTCAGGGTACGTTTGGTCTCTCTCTCTCGSTTTGGGGATTTGGGGKCACATGAKCTGGSTTGGAGGGAGGGTCCGCRATCCCCCSSCCCSCCRCWTCSGGGMTACCCRYATTTCCCCGTTTCTCGGGGGAGTGTGACTGGATCCCCAKCTCCAAATGTAATACCASAGGGARTCCWATTAAGCAACRACACGCACCACCCGGGGCCCCCCCCMCCCCAAATGCTTGSATGGCTTGGGTGACACGGGGTCATCAAAACCCTCMAAACCCWCCAACTCCCCAACTTTGTTTGTGGGTACTGCGGGAAATGGGGGCMCTC…	Anopheles goeldii	82.462	EU848377.1
aCA139	CA	2019	7	24	5	GMMRTTKGASGMTATTGCGCTTGCACGACTCAGTGCGATGTACACATTTTTGAGTGCCCACATTCACCGCAGAACCAACTAGCAAGGTCGAGGCTTTGCTGCGTACTGATGATTTGATTGACCCCGTGTCASCCAAGCATTGAAGGACTGTGGCGTGGKGGGTGCACCGAGTGTGCGTGTCGTTGCTTAATACGACTCCCTCTGGTATCACATCTGGAGCGGGCTATCCAGTCACAATCCCCAGCGAAATGTGCATCTACGGGTAGCCCCGATGTGGSGGGCCGCGGAATCSCGGACCCTCCCTCAAAGCCAGCTCAYGTGACACCAWAYMMMAAAAGARAGACAAAAAGWMCCCTGAWRCCCCGGATGCGCRCACGAGTGTGCAMMTCTTCGCGATCW…	Anopheles nuneztovari	91.247	KP994154.1	CMGGGKKKTTTTGGRGCACTAGTGATCGGTACTMTCTCTCTTACTGATCGCRATGAGCTGCACACTCGTGTGCGCATCCGTTGCTTCAGGGTACGTTTGGTCTCTCTCTTTYKSTWTKGKGTYWYGKGRKCTGGCTTTGAGGGAGGGKGGGAGAGTCCGCGGCCCCCCRCMTCGGGGCTMCCCGGRKATGCRCATTTCCCTGGGGATTGGGAGAGGGTARCCCGCTCCCCATGTGATAATGKAGGGAGWCAGGTTRWSCAATWACACRCMCACTCGCKGCMCCCMCCMCCCCACASYCCTTCAATGCTTGGSTGACACGGGGTCAATCGGATMATCAMAACMCAMCAAARCCTCWACCTTTCTATTTTGTTTTGTGGTGATTGTGGGMACTCRAAAATG…	Anopheles nuneztovari	81.292	KP994154.1	NCCNNNATGAAGCATATTTGCGCATTGCACGACTTAGTGCGATGTACACATTTTTGAGTGCCCACATTCACCGCAGAACCAACTAGCGAGGTCGTCGGCTGGGTCCCCACGCGGGGCCTGTCGCGGCTTAGCTGCGTACTGATGAGTTGATTGACGCCGTCAAACGCGTGTGATCAAGCATTGAAGGACTGTGGCGTGGTGAGTACACTCCGTGTGGGTGTGTCGTTGCTTAATACGACTCCTCTCTCTGGTATCACAACTGGTGCGGGCTACCCCCAGGTCACAATCCCCAGCGACATGTGACGACACAGCTTGCGGTAGCCCCGATGTGGAGGTCCTTGGAAGCGACCTCCCTCAAAGCCAGCCTGTGTGATAGTCCACACACGCACATAGGTGAGA…	Anopheles triannulatus	99.624	KP994151.1	CCCATTTTTGAGGCCACTTGTGATCGGTTCTCTCTCTCGATCGTGCGCTCGATGACTCACACTCCGCCGCGCAAGCGTGTACGTTGGCTTCAGGGTACGTTTGGTCTCTCTCTCTCACCTATGTGCGTGTGTGGACTATCACACAGGCTGGCTTTGAGGGAGGTCGCTTCCAAGGACCTCCACATCGGGGCTACCGCAAGCTGTGTCGTCACATGTCGCTGGGGATTGTGACCTGGGGGTAGCCCGCACCAGTTGTGATACCAAAGAGAGGAGTCGTATTAAGCAACGACACACCCACACGGAGTGTACTCACCACGCCACAGTCCTTCAATGCTTGATCACACGCGTTTGACGGCGTCAATCAACTCATCAGTACGCAGCTAAGCCGCGACAGGCCCC…	Anopheles triannulatus	99.257	KP994151.1
aCA14	CA	2019	6	5	8	CCCGAATTGAACGCATATTGCGCATTGCACGACTTAGTGCGATGTACACATTTTTGAGTGCCCACATTCACCGCAGAACCAACTAGCGAGGTCGTCGGCTGGGTCCCCACGCGGGGCCTGTCGCGGCTTAGCTGCGTACTGATGAGTTGATTGACGCCGTCAAACGCGTGTGATCAAGCATTGAAGGACTGTGGCGTGGTGAGTACACTCCGTGTGGGTGTGTCGTTGCTTAATACGACTCCTCTCTCTGGTATCACAACTGGTGCGGGCTACCCCCAGGTCACAATCCCCAGCGACATGTGACGACACAGCTTGCGGTAGCCCCGATGTGGAGGTCCTTGGAAGCGACCTCCCTCAAAGCCAGCCTGTGTGATAGTCCACACACGCACATAGGTGAGA…	Anopheles triannulatus	100	KP994151.1	CCCATNTTTGAGGCCACTTGTGATCGGTTCTCTCTCTCGATCGTGCGCTCGATGACTCACACTCCGCCGCGCAAGCGTGTACGTTGGCTTCAGGGTACGTTTGGTCTCTCTCTCTCACCTATGTGCGTGTGTGGACTATCACACAGGCTGGCTTTGAGGGAGGTCGCTTCCAAGGACCTCCACATCGGGGCTACCGCAAGCTGTGTCGTCACATGTCGCTGGGGATTGTGACCTGGGGGTAGCCCGCACCAGTTGTGATACCAGAGAGAGGAGTCGTATTAAGCAACGACACACCCACACGGAGTGTACTCACCACGCCACAGTCCTTCAATGCTTGATCACACGCGTTTGACGGCGTCAATCAACTCATCAGTACGCAGCTAAGCCGCGACAGGCCCC…	Anopheles triannulatus	99.812	KP994151.1
aCA140	CA	2019	9	9	21	GSAMRWTKKGAACGMTATTGGCGCCTTGCACGACTCAGTGCGAGGTACACATTTTTGAGTGCCCACATTCACCGCAGAACCAACTAGCGAGGTCGTCGCCGCCGCCGGTCAGCCGGCGCGCGCGGCTTAGCTGCGTACTGATGATTTGATTGACGCGCCGCGTCCCCAACCGGACGCGCCCGTGTGTGGTCAAGCATTGAAGGACTGTGGCGTGGTGGGTGCACCGTGTGTCGTTGCTTAATACGCGACCCTCTCTCCGGTTTCACATCTGGAGCGGGCTATCCAGTCACAATCCCCAGCGAAATGTGCCGATACACGGGTAGCCCCGATGTGGAGATCCAAGCGAGGACCTCCCTCAAAACCATTGTGATGAAACCCCACCACACAAGAGAGAARAGA…	Anopheles darlingi	99.22	KP994157.1	GCMRTKTKTGGAAGCACTTRAKATCCTAGTTCCTARATCCGTGTGCGCGCTCGATGAGCTGACAGCGCGTGCRAACGTTGCTTTTGGTCGCTCTCTCTCTTCTCTCTTGTGTGGKGGGGTTTCATCACAATGGTTTTGAGGGAGGTCCTCGCTTGGATCTCCACATCGGGGCTACCCGKGTATCGGCACATTTCGCTGGGGATTGTGACTGGATAGCCCGCTCCARATGTGAAACCGGARARAGGGTCGCGTATTAAGCAACRACACACGGTGCACCCACCACGCCACAGTCCTTCAATGCTTGACCACACACGGGCGCGTCCGGTTGGGGACGCGGCGCGTCAATCAAATCATCAGTACGCAGCTAAGCCGCGCGCGCCGGCTGACCGGCGGCGGCRA…	Anopheles darlingi	97.624	KP994157.1
aCA141	CA	2019	9	10	8	CACACTTKACKCCTTTTGCSCTTGCCGACTCAGTGCGATGTACACWTTTTTGAGTGCCCACWTTCCCCGCARAACCAACTAGCAAGGTCSAGGCTTTGCTGCGTACTGATGATTTGATTGACCCCGYGTCASCCAAGCATTGAAGGACTGTGGCGTGGTGGGTGCACCGAGTGKKSSKGGTSTTKSTTAATAACAATTCCCTTGGGATTCCCTTTGGAACGGGGTTTCCCWTCCCAATCCCCCRCCAAATGGTCCTTTTACGGGAACCCCCATGGGGGGGGGCGCSGAATCCCSGACCCTCCCTTMAARSCMRSTTCTGGTGCCCCMAATTACAAAAAAAAAAAAAAAAAAACCAAMCKTCCCCTGAASCAACGGTGCCCCACMCAATGGTGCRSTTCA…	Anopheles nuneztovari	82.594	MT151948.1	CMYKGKKTTTKGRGGGCACTAGTGATCGGTACTATCTCTCTTACTGATCGCRATRAGCTGCACACTCGTGTGCGCATCCGTTGCTTCAGGGTACGTTTGGTCTCTCTCTCTCTCTTTTGGKWTTTGGKGTCACATGAGCTGGSTTKGAGGGAGGGTCCGCGATTCCSCGGCCCGCCACATCGGGGCTACCCGTAGATGCACWTTTCKCKGGGGATTGTGACTGGATASCCCGCTCCARATGTGATACCAGAGGGAGTCGTATTAAGCAACGACACGCACCMCCCGGGGCCCCCCCCMCCCCMMAKYCTTTCATGGCTGGGTGAACMCGGGGYCATTAAAATCTTCAKAACCCACMAAACCCCCAACTTTGTTAKTGGGTTCTGCGGGAAATGGGGGCCC…	Anopheles goeldii	86.992	EU848374.1	NCNNATGAAGCATATTGCGCATTGCACGACTTAGTGCGATGTACACATTTTTGAGTGCCCACATTCACCGCAGAACCAACTAGCGAGGCTTTGCTTTGCTGCGTACTGATGATTGATTAACCCCCCCGGTGTGTTAGTCAAGCATTGAAGGACTGTGGCGTGTGGTGGTGCACCGTGTGAGTCGTGTTGCTTAATACGATCTTCTCTCTGGCATCACAAACAGAGCGGTGGGCTGTCAAGTCACAATCCCCAGCGACCTGTGCAAGATAGCCCCGATGTGGAAGTCCAAGCGACTTCCCTCACGGTCAGTCTTTGTGATACCGTACACCGAGAGAAGAAATCAAACGTACCCTGAAGCAACGAACGTTCACATGGTGTGATCACACCACAACACGAACA…	Anopheles braziliensis	99.78	KP994156.1	CCCATTTTTGAGGCCACTTTCATGTGTCGGTTTTTGTTCGTGTTGTGGTGTGATCACACCATGTGAACGTTCGTTGCTTCAGGGTACGTTTGATTTCTTCTCTCGGTGTACGGTATCACAAAAACTGACCGTGAGGGAAGTCGCTTGGACTTCCACATCGGGGCTATCTTGCACAGGTCGCTGGGGATTGTGACTTGACAGCCCACCGCTCTGTTTGTGATGCCAAAAAGAAAATCGTATTAAGCAACACGACTCACACGGTGCACCACCACACGCCACAGTCCTTCAATGCTTGACTAACACACCGGGGGGGTTAATCAATCATCAGTACGCAGCAAAGCAAAGCCTCGCTAGTTGGTTCTGCGGTGAATGTGGGCACTCAAAAATGTGTACATCGCA…	Anopheles braziliensis	98.485	KP994156.1
aCA142	CA	2019	9	10	8	GAMRRTTKRASGMTATTGGCGCATTGCACGACTTAGTGCGATGTACACATTTTTGAGTGCCCACATTCACCGCAGAACCAACTAGCGAGGCTTTGCTTTGCTGCGTACTGATGATTGATTAACCCCCCCGGTGTGTTAGTCAAGCATTGAAGGACTGTGGCGTGTGGTGGTGCACCGTGTGAGTCGTGTTGCTTAATACGATCTTCTCTCTGGCATCACAAACAGAGCGGKGGGCTGTCAAGTCACAATCCCCAGCGACCTGTGCAAGATAGCCCCGATGTGGAAGTCCAAGCGACTTCCCTCACGGTCAGTCTTTGTGATACCGTACACCGARARAARAAATCAAACGTACCCTGAAGCAACGAACGTTCACATGGTGTGATCACACCACAACACGAA…	Anopheles braziliensis	98.884	KP994156.1	CTTTTTTTTGRAGCCCTTMTGTGTCGGTTTTTGTTCGTGTTGTGGTGTGATCACACCATGTGAACGTTCGTTGCTTCAGGGTACGTTTGATTTCTTCTCTCGGTGTACGGTATCACAAARACTGACCGTGAGGGAAGTCGCTTGGACTTCCACATCGGGGCTATCTTGCACAGGTCGCTGGGGATTGTGACTTGACAGCCCACCGCTCTGTTTGTGATGCCARARARAARATCGTATTAAGCAACACRACTCACACGGTGCACCACCACACSCCACAGTCCTTCAATGCTTGACTAACACACCGGGGGGGTTAATCAATCATCAGTACGCAGCAAAGCAAAGCCTCSCTAGTTGGTTCTGCGGTGAATGTGGGCACTCAAAAATGTGTACATCGCACTA…	Anopheles braziliensis	98.182	KP994156.1
aCA144	CA	2019	9	10	21	GMCRTTTKAACSMTATTTGGCGCATTGCACRACTTAGTGCGATGTACACWTTTTTGAGTGCCCACWTTCACCGCARAACCAACTAGCGAGGCTTTGCTTTGCTGCGTACTGATGATTGATTAACCCCCCCGGTGTGTTAGTCAAGCATTGAAGGACTGTGGCGTGTGGKGGTGCACCGTGTGAGTCGTGTTGCTTAATACRATCTTCTCTCTGGCATCACAAACAGAGCGGKGGGCTGTCAAGTCMCMAYCCCCASCGACCTGTGCAAGATAGCCCCGATGTGGAAGTCCAAGCGACTTCCCTCACGGTCAGTCTTTGTGATACCGTACACCGARAGAARAAATCAAACGTACCCTGAAGCAACGAACGTTCACWTGGTGTGATCACACCACAACACGA…	Anopheles braziliensis	96.84	KP994156.1	CTTTTTTTKRRGGGCCCCTTMATGTGTCGGTTTTTGTTCGTGTTGTGGTGTGATCACACCATGTGAACGTTCGTTGCTTCAGGGTACGTTTGATTTCTTCTCTCGGTGTACGGTATCACAAARACTGACCGTGAGGGAAGTCGCTTGGACTTCCACATCGGGGCTATCTTGCACAGGTCGCTGGGGATTGTGACTTGACASCCCACCGCTCTGTTTGTGATGCCARARARAARATCGTATTAAGCAACACRACTCACACGGTGCACCACCACACGCCACAGTCCTTCAATGCTTGACTAACACACCGGGGGGGTTAATCAATCATCAGTACGCASCAAAGCAAASCCTCGCTAGTTGGTTCTGCGGTGAATGTGGGCACTCAAAAATGTGTACATCSCA…	Anopheles braziliensis	97.339	KP994156.1
aCA146	CA	2019	9	11	21	GSRSRTKGAACGMTATTGCGCCTTGCACGACTCAGTGCGAGGTACACATTTTTGAGTGCCCACATTCACCGCAGAACCAACTAGCGAGGTCGTCGCCGCCGCCGGTCAGCCGGCGCGCGCGGCTTAGCTGCGTACTGATGATTTGATTGACGCGCCGCGTCCCCAACCGGACGCGCCCGTGTGTGGTCAAGCATTGAAGGACTGTGGCGTGGTGGGTGCACCGTGTGTCGTTGCTTAATACGCGACCCTCTCTCCGGTTTCACATCTGGAGCGGGCTATCCAGTCACAATCCCCAGCGAAATGTGCCGATACACGGGTAGCCCCGATGTGGAGATCCAAGCGAGGACCTCCCTCAAAACCATTGTGATGAAACCCCACCACACAAGAGAGAAGAGAGAG…	Anopheles darlingi	99.609	KP994157.1	GGMGATTTKTGKKAAMGCCCTTWAKATCCTAKTTCCTARATCCKTGTGCGCGCTCRATGAGCTGACAGCGCGTGCGAACGTTGCTTTTGGTCGCTCTCTCTCTTCTCTCTTGTGTGGKGGGGTTTCATCACAATGGTTTTGAGGGAGGTCCTCSCTTGGATCTCCACATCGGGGCTACCCGKGTATCGGCACWTTTCGCTGGGGATTGTGACTGGATAGCCCGCTCCAGATGTGAAACCGGARARAGGGTCGCGTATTAAGCAACRACACACGGTGCACCCACCACGCCACAGTCCTTCAATGCTTGACCACACACGGGCGCGTCCGGTTGGGGACGCGGCGCGTCAATCAAATCATCAGTACSCAGCTAAGCCGCGCGCGCCGGCTGACCGGCGGCGG…	Anopheles darlingi	96.024	KP994157.1
aCA147	CA	2019	9	11	21	GMSSYKTTKRAASGCTATTGGCGMTTGCACGACTTAGTGCGATGTACACWTTTTTGAGTGCCCACWTTCACCGCARAACCAACTAGCGAGGTCGTCGGCTGGGTCCCCACGCGGGGCCTGTCGCGGCTTAGCTGCGTACTGATGAGTTGATTGACGCCGTCAAACGCGTGTGATCAAGCATTGAAGGACTGTGGCGTGGTGAGTACACTCCGTGTGGGTGTGTCGTTGCTTAATACRACTCCTCTCTCTGGTATCACAACTGGTGCGGGCTACCCCCAGGTCACAATCCCCAGCGACATGTGACGACACAGCTTGCGGTAGCCCCGATGTGGAGGTCCTTGGAAGCGACCTCCCTCAAAGCCAGCCTGTGTGATAGTCCACACACGCACATAGGTGAGA…	Anopheles triannulatus	98.664	KP994151.1	AMTTTWTTTTGRAGCCCTTGTGATCGGTTCTCTCTCTCGATCGTGCGCTCGATGACTCACACTCCGCCGCGCAAGCGTGTACGTTGGCTTCAGGGTACGTTTGGTCTCTCTCTCTCACCTATGTGCGTGTGTGGACTATCACACAGGCTGGCTTTGAGGGAGGTCGCTTCCAAGGACCTCCACATCGGGGCTACCGCAAGCTGTGTCGTCACATGTCGCTGGGGATTGTGACCTGGGGGTASCCCGCACCAGTTGTGATACCARARARAGGAGTCGTATTAAGCAACGACACACCCACACGGAGTGTACTCACCACSCCACAGTCCTTCAATGCTTGATCACACGCGTTTGACGGCGTCAATCAACTCATCAGTACGCAGCTAAGCCGCGACAGGCCCC…	Anopheles triannulatus	98.848	KP994151.1	CCCCCATTGAAGCATATTTGCGCCTTGCACGACTCAGTGCGAGGTACACATTTTTGAGTGCCCACATTCACCGCAGAACCAACTAGCGAGGTCGTCGCCGCCGCCGGTCAGCCGGCGCGCGCGGCTTAGCTGCGTACTGATGATTTGATTGACGCGCCGCGTCCCCAACCGGACGCGCCCGTGTGTGGTCAAGCATTGAAGGACTGTGGCGTGGTGGGTGCACCGTGTGTCGTTGCTTAATACGCGACCCTCTCTCCGGTTTCACATCTGGAGCGGGCTATCCAGTCACAATCCCCAGCGAAATGTGCCGATACACGGGTAGCCCCGATGTGGAGATCCAAGCGAGGACCTCCCTCAAAACCATTGTGATGAAACCCCACCACACAAGAGAGAAGAGAG…	Anopheles darlingi	99.225	KP994157.1	CCCGGGGGGGGGGGGCNGCGGTTAATATCCTAGTTTCCTATATCCTTGTGCGCGCTCGATGAGCGNNNGGAGCGGGCGAGCGTTGCTGTTGGTCGCGCTCTCTCTTCTCGCTCGTGGGGGGGGGTTTCGTCACAATGGTTTTGAGGGAGGTCCTCGCTTGGATCTCCACATCGGGGCTACCCGTGTATCGGCACATTTCGCTGGGGATTGTGACTGGATAGCCCGCTCCAAATGTGAAACCGGAGAGAGGGTCGCGTATTAAGCAACGACACACGGTGCACCCACCACGCCACAGTCCTTCAATGCTTGACCACACACGGGCGCGTCCGGTTGGGGACGCGGCGCGTCAATCAAATCATCAGTACGCAGCTAAGCCGCGCGCGCCGGCTGACCGGCGGC…	Anopheles darlingi	95.984	KP994157.1
aCA148	CA	2019	9	11	21	AMMMRWTTKAASMWTATTGCGCCTTGCACGACTCAGTGCGAGGTACACATTTTTGAGTGCCCACATTCACCGCAGAACCAACTAGCGAGGTCGTCGCCGCCGCCGGTCAGCCGGCGCGCGCGGCTTAGCTGCGTACTGATGATTTGATTGACGCGCCGCGTCCCCAACCGGACGCGCCCGTGTGTGGTCAAGCATTGAAGGACTGTGGCGTGGTGGGTGCACCGTGTGTCGTTGCTTAATACGCGACCCTCTCTCCGGTTTCACATCTGGAGCGGGCTATCCAGTCACAATCCCCAGCGAAATGTGCCGATACACGGGTAGCCCCGATGTGGAGATCCAAGCGAGGACCTCCCTCAAAACCATTGTGATGAAACCCCACCACACAAGAGAGAAGAGAGA…	Anopheles darlingi	100	KP994157.1	GCCATTGTTTTGGAWGGAACTTRATTTCCTAKTTCCTAKATCCGTGTGCGCSCTCGATGAKCTGACAGCGCGTGCGAACGTTGCTTTTGGTCGCTCTCTCTCTTCTCTCTTGTGTGGKGGGGTTTCATCMCAATGGTTTTGAGGGAGGTCCTCSCTTGGATCTCCACATCGGGGCTACCCGTGTATCGGCACATTTCKCTGGGGATTGTGACTGRATAGCCCGCTCCARATGTGAAACCGGAGARAGGGTCGCGTATTAAGCAACGACACACGGKGCACCCACCACGCCACAGTCCTTCAATGCTTGACCACACACGGGCSCGTCCGGTTGGGGACGCGGCGCGTCAATCAAATCATCAKWACSCAKCTAAGCCGCGCGCGCCGGCTGACCGGCGGCGG…	Anopheles darlingi	94.298	KP994157.1
aCA15	CA	2019	6	5	21	CCCGANTTGAACGCATATTGCGCATTGCACGACTTAGTGCGATGTACACATTTTTGAGTGCCCACATTCACCGCAGAACCAACTAGCGAGGCTTTGCTTTGCTGCGTACTGATGATTGATTAACCCCCCCGGTGTGTTAGTCAAGCATTGAAGGACTGTGGCGTGTGGTGGTGCACCGTGTGAGTCGTGTTGCTTAATACGATCTTCTCTCTGGCATCACAAACAGAGCGGTGGGCTGTCAAGTCACAATCCCCAGCGACCTGTGCAAGATAGCCCCGATGTGGAAGTCCAAGCGACTTCCCTCACGGTCAGTCTTTGTGATACCGTACACCGAGAGAAGAAATCAAACGTACCCTGAAGCAACGAACGTTCACATGGTGTGATCACACCACAACACGA…	Anopheles braziliensis	100	KP994156.1	CCCATTTTTGAGGCCACTTCATGTGTCGGTTTTTGTTCGTGTTGTGGTGTGATCACACCATGTGAACGTTCGTTGCTTCAGGGTACGTTTGATTTCTTCTCTCGGTGTACGGTATCACAAAGACTGACCGTGAGGGAAGTCGCTTGGACTTCCACATCGGGGCTATCTTGCACAGGTCGCTGGGGATTGTGACTTGACAGCCCACCGCTCTGTTTGTGATGCCAGAGAGAAGATCGTATTAAGCAACACGACTCACACGGTGCACCACCACACGCCACAGTCCTTCAATGCTTGACTAACACACCGGGGGGGTTAATCAATCATCAGTACGCAGCAAAGCAAAGCCTCGCTAGTTGGTTCTGCGGTGAATGTGGGCACTCAAAAATGTGTACATCGCAC…	Anopheles braziliensis	99.566	KP994156.1
aCA152	CA	2019	9	12	8	GMMMMTTTKAAAMSCTWTTGCGCCTTGCACGACTCAGTGCGAGGTACACWTTTTTGAGTGCCCACWTTCACCGCAGAACCAACTAGCGAGGTCGTCGCCGCCSCCGGTCMGCCGGSGCGCGCGGCTTASCTGCGTACTGATGATTTGATTGACGCGCCGCGTCCCCAACCGGACSCGCCCGTGTGTGGYCAAGCATTGAAGGACTGTGGCGTGGTGGGTGCACCGTGTGTCGTTGCTWAATACSCSACCCTCTCTCCGGTTTCACRTCTGGAGCGGGCTRTCCRGTCACMATCCCCAGCGAAATGTGCCGATACACGGGTAGCCCCGATGKGGAGATCCAAGCGAGGACCTCCCTCAAAACCATTGTGATGAAACCCCACCACACAAGARARAAGARAG…	Anopheles darlingi	96.024	KP994157.1	GGCMATAKGGKACGCACTTGAGATCCTAKTTCCTAGATCCKTGTGCSCSCTCGATGAGCTGACASCSCGTGCRAACGTTGCTTTTGGTCKCTCTCTCTCTTCTCTCTTGTGTGGTGGGGTTTCATCACAATGGTTTTGAGGGAGGTCCTCGCTTGGATCTCCRCATCGGGGCTACCCGTGTATCGGCACATTTCGCTGGGGATTGTGACKGGATAGCCCGCTCCAGATGTGAAACCGGARARAGGGTCSCGTATTAAGCAACRACACACGGTGCACCCACCACGCCACAGTCCTTCAATGCTTGACCACACACGGGCGCGTCCGGTTGGGGACGCGGCSCGTCAATCAAATCATCAKTACGCAGCTAAGCCGCGCGCGCCGGCTGACCGGCGGSGGCRA…	Anopheles darlingi	95.842	KP994157.1
aCA153	CA	2019	9	13	5	GMASGGTTKGACGCTATTGCGCATTGCACGACTYAGTGCGATGTACACATTTTTGAGTGCCCACATTCACCGCAGAACCAACTARCRAGGYCKAGGYTTGGKTCCCYACTGAGGATGGGATTGCCCCCCWGCCTGGTCTTTTTGAAGGARAGAGTGTTGGKGGGGGTACCAACTGGCCCTGACCGTGTTTAAACCMACTCTTTCAGGTAGGGTGGGAGGAKCGGACCTTWGGGCCACTCCTCCCTCTGAAATAACMATTGGTGCGGGATACCCCCGGGGCGGGACCCCGASCGACTTCCCACCACTCMAATCTCGGTAATCCCAATGTGSAGGACCTTAAATAAAGAGAAAATGAAAGCCGACTTGCCCCTTAGGRGKGATCACACCAYMACMCSAACA…	Anopheles rangeli	86.667	KU945816.1	CAGTAGTTTGACGCACTTGTGATCTGTKCTCTCTCTCTTGTGACYGSCATTAACTCCAKGTCCGCGTGCCCATCGGGTGGTTCAGGTTCCGGGTTTTGTCGGTCTCTCTCTTTCGTATATATTGGTGGGKGGACTGCTCACTTGCTGGGTTCGGGGGAGGTATCTTGCAAGGACCTCTGGGGAGGGMTACCGCCMCTGRGTCSCCACATGTCRMTGGGGATTARAACATGGGGGTAACCCACACSACTMRMGATGCGAAACACAGGACGCCWCTTCCCTTCCAAGCTTCCCTAACGGAGGGGGGGGGCCACGCCACAGTCCTTACSCGCTAGAYCAAACCCTTTTTACTGGGTTCTTCGACTAATCWGGACGCTSCTAAMCCKCWACAGGCCCCTCRKG…	Anopheles triannulatus	84.444	KP994151.1	NCNNATTAAGCATATTTGCGCATTGCACGACTTAGTGCGATGTACACATTTTTGAGTGCCCACATTCACCGCAGAACCAACTAGCGAGGCTTTGCTTTGCTGCGTACTGATGATTGATTAACCCCCCCGGTGTGTTAGTCAAGCATTGAAGGACTGTGGCGTGTGGTGGTGCACCGTGTGAGTCGTGTTGCTTAATACGATCTTCTCTCTGGCATCACAAACAGAGCGGTGGGCTGTCAAGTCACAATCCCCAGCGACCTGTGCAAGATAGCCCCGATGTGGAAGTCCAAGCGACTTCCCTCACGGTCAGTCTTTGTGATACCGTACACCGAGAGAAGAAATCAAACGTACCCTGAAGCAACGAACGTTCACATGGTGTGATCACACCACAACACGAAC…	Anopheles braziliensis	99.558	KP994156.1	CCCATTTTTGGGCCCTTTCTGTGTCGGTTTTTGTTCGTGTTGTGGTGTGATCACACCATGTGAACGTTCGTTGCTTCAGGGTACGTTTGATTTCTTCTCTCGGTGTACGGTATCACAAAAACTGACCGTGAGGGAAGTCGCTTGGACTTCCACATCGGGGCTATCTTGCACAGGTCGCTGGGGATTGTGACTTGACAGCCCACCGCTCTGTTTGTGATGCCAAAGAGAAAATCGTATTAAGCAACACAACTCACACGGTGCACCACCACACGCCACAGTCCTTCAATGCTTGACTAACACACCGGGGGGGTTAATCAATCATCAGTACGCAGCAAAGCAAAGCCTCGCTAGTTGGTTCTGCGGTGAATGTGGGCACTCAAAAATGTGTACATCGCACTA…	Anopheles braziliensis	98.048	KP994156.1
aCA155	CA	2019	9	9	21	GSRRRKWKKAASGMTWTTGGCGCATTGCACGACTTAGTGCGATGTACACATTTTTGAGTGCCCACATTCACCGCARAACCAACTAGCGAGGTCGTCGGCTGGGTCCCCACGCGGGGCCTGTCGCGGCTTAGCTGCGTACTGATGAGTTGATTGACGCCGTCAAACGCGTGTGATCAAGCATTGAAGGACTGTGGCGTGGTGAGTACACTCCGTGTGGGTGTGTCGTTGCTTAATACGACTCCTCTCTCTGGTATCACAACTGGTGCGGGCTACCCCCAGGTCACAATCCCCAGCGACATGTGACRACACAGCTTGCGGTAGCCCCGATGTGGAGGTCCTTGGAAGCGACCTCCCTCAAAGCCAGCCTGTGTGATAGTCCACACACGCACATAGGTGAGA…	Anopheles triannulatus	99.615	KP994151.1	AATWWTTTKGRAGCCCTTGTGATCGGTTCTCTCTCTCGATCGTGCGCTCGATGACTCACACTCCGCCGCGCAAGCGTGTACGTTGGCTTCAGGGTACGTTTGGTCTCTCTCTCTCACCTATGTGCGTGTGTGGACTATCACACAGGCTGGCTTTGAGGGAGGTCGCTTCCAAGGACCTCCACATCGGGGCTACCGCAAGCTGTGTCGTCACATGTCGCTGGGGATTGTGACCTGGGGGTAGCCCGCACCAGTTGTGATACCARARAGAGGAGTCGTATTAAGCAACGACACACCCACACGGAGTGTACTCACCACSCCACAGTCCTTCAATGCTTGATCACACGCGTTTGACGGCGTCAATCAACTCATCAGTACGCAGCTAAGCCGCGACAGGCCCCG…	Anopheles triannulatus	98.848	KP994151.1
aCA158	CA	2019	9	9	21	CSASGTTKKAACGCTATTGCGCATTGCACGACTTAGTGCGATGTACACWTTTTTGAGTGCCCACATTCACCGCAGAACCAACTAGCGAGGTCGWCGGCTGGGTCCCCACGCGGGGCCTGTCGCGGCTTAGCTGCGTACTGATGAGTTGATTGACGCCGTCAAACGCGTGTGATCAAGCATTGAAGGACTGTGGCGTGGTGAGTACACTCCGTGTGGGTGKGTCGTTGCTTAATACGACTCCTCTCTCTGGTATCACAACTGGTGCGGGCTACCCCCAGGTCACAATCCCCAGCGACATGTGACGACACAGCTTGCGGTASCCCCGATGTGGAGGTCCTTGGAAGCGACCTCCCTCAAAGCCAGCCTGTGTGATAGTCCACACACGCACATAGGTGAGAG…	Anopheles triannulatus	98.866	KP994151.1	CMTRTTTTTGAGCCCTTGTGATCGGTTCTCTCTCTCGATCGKGCGCTCRATGACTCACMCTCCGCCGCSCAAGCGTGTACGTTGGSTTCAGGGTACGTTTGGTCTCTCTCTCTCACCTATGTGCGTGTGTGGACTATCACACRGGCTGGCTTTGAGGGAGGTCGCTTCCAAGGACCTCCACATCGGGGCTACCGCAAGCTGTGTCGTCACATGTCGCTGGGGATTGTGACCTGGGGGTAGCCCGCACCAGTTGTGATACCARARARAGGAGTCGTATTAAGCAACRACACACCCACACGGAGTGTACTCACCACGCCACAGTCCTTCAATGCTTGATCACACGCGTTTGACGGCGTCAATCAACTCATCAGTACGCAGCTAAGCCGCRACAGGCCCCGC…	Anopheles triannulatus	96.992	KP994151.1
aCA160	CA	2019	9	9	21	GMMMRTKAAMSMTATTKGCGCATTGCACGACTCAGTGCGATGTACACWTTTTTGAGTGCCCACATTCACCGCAGAACCAACTAGCAAGGTCGAGGCTTTGCTGCGTACTGATGATTTGATTGACCCCGTGTCAGCCAAGCATTGAAGGACTGTGGCGTGGTGGGTGCACCGAGTGTGCGTGTCGTTGCTTAATACGACTCCCTCTGGTATCACATCTGGAGSGGGCTATCCAGTCACAATCCCCAGCGAAATGTGCATCTACGGGTAGCCCCGATGKGGCGGGCCGCGGAATCGCGGACCCTCCCTCAAAGCCAGCTCAYGTGACACCAWAYMMMAAAAGAGAGACAAAAAGWACCCTCAWRCMCCGGATGCGCACACGAGTGTGCAACTCTTCGCGAT…	Anopheles nuneztovari	92.14	KP994154.1	CMRTRTTGTGACGCACTAGTGATCGGTACTMTCTCTCTTACTGATCGCRATGAGCTGCACACTCGTGTGCGCATCCGTTGCTTCAGGGTACGTTTGGTCTCTCTCTTTTKSTWTKGKGTYWYGKGGKCTGGCTTTGAGGGAGGGGGGGAGAGTCCGCGGYCCCCCSCMCCGGGGCTMCCCGGAKATGCRCATTTCYCTGGGGATTGGGAGTGTGTAACCCGCTCCCCATGTGATAATGKAGGGAGWCAGGTTRWSCAACRACACRCMCACTCGCKGCMCCCMCCMCCCCCCASYCCTTCAATGCTTGGSTGACACGGGGTCAATCGGATCATCAMAACMCAMCAAASCCTCWACCTTTCTAYTTTGTTCTGTGGTGAATGTGGGMACTCRAAAATGTGT…	Anopheles nuneztovari	82.096	KP994154.1
aCA162	CA	2019	9	9	21	CSSCMWWWKAASYTATTGCGCTTGCACGACTTAGTGCGATGTACACWTTTTTGAGTGCCCACWTTCMCCGCARAACCAWCTAGCGAGGTCGTCGGCTGGGTCCCCACGCGGGGCCTGTCGCGGCTTAGCTGCGTACTGATGAGTTGATTGACGCCGTCAAACGCGTGTGATCAAGCATTGAAGGACTGTGGCGTGGTGAGTACACTCCGTGTGGGTGTGTCGTTGCTTAATACRACTCCTCTCTCTGGTATCACAACTGGTGCGGGCTACCCCCAGGTCACAATCCCCASCGACATGTGACGACACAGCTTGCGGTASCCCCGATGTGGAGGTCCTTGGAAGCGACCTCCCTCAAAGCCAGCCTGTGTGATAGTCCACACACGCACATAGGTGAGAGAG…	Anopheles triannulatus	98.088	KP994151.1	CMCMTTRTTTTTGRGGGCAYTTGTGATCGGTTCTCTCTCTCGATCGTGCGCTCRATGACTCACMCTCCGCCGCGCAAGCGTGTACGTKGGCTTCAGGGTACKTTTGGTCTCTCTCTCTCACCTATGTGCGTGTGTGGACTATCACACAGGCTGGCTTTGAGGGAGGTCGCTTCCAAGGACCTCCACATCGGGGCTACCGCARGCTGTGTCGTCACATGTCGCTGGGGATTGTGACCTGGGGGTAGCCCGCACCAGTTGTGATACCARARAGAGGAGTCGTATTAAGCAACGACACACCCACACGGAGTGTACTCACCACSCCACAGTCCTTCAATGCTTGATCACACGCGTTTGACGGCGTCAATCAACTCATCAGTACGCAGCTAAGCCGCRACAGGC…	Anopheles triannulatus	97.323	KP994151.1
aCA163	CA	2019	9	10	21	CMMGATTGAACGCTATTGCGCATTGCACGACTCAGTGCGATGTACACATTTTTGAGTGCCCACATTCACCGCAGAACCAACTAGCAAGGTCGAGGCTTTGCTGCGTACTGATGATTTGATTGACCCCGTGTCAGCCAAGCATTGAAGGACTGTGGCGTGGTGGGTGCACCGAGTGKGSSKGKYSTTKSTTWATWCCAATCCCTCTGGGATTCCCTTTGGAACGGGGTTTCCMRKCMCAATCCCCARSSAAAAGTGCMTCTTCGGGGARCCCCSATGGGGGGGGGCCSSGAATCCCGGAACCTCCCTTMAARCCMRSTTMTGGGAACCCMAATTACMAAAAAAAAAAAAAAAAAACCAAMCKTCCCCTGAAGCACCGGATGCCRMCCCAATGGTCCMSTT…	Anopheles nuneztovari	85.762	MT151948.1	GMTTGGGTTTGGRCGCCTAGTGATCGGTACTATCTCTCTTACTGATCGCRATGAGCTGCACACTCGTGTGCGCATCCGTTGCTTCAGGGTACGTTTGGTCTCTCTCTCTCTCTTTTGGTATTTGGKGTCACATGAGCTGGCTTTGAGGGAGGGTCCGCGATTCCSCGGCCCSCCACATCGGGGCTACCCGTARATGCMCATTTCGCKGGGGATTGTGACTGGATASCCCGCTCCARATGTGAKACCAGAGGGAGTCGTATTAAGCAACRACACGCACCMCCCGGGGCCCCCCCCCCCCCCMRKCCTTTMATGGCTGGGTGGACAGGGGGYCAATCAAATCTTCAWAACCCACMAAACCCCCAACTTTGTTAKTGGGTTCTGCGGGAAATGGGGGCCCTC…	Anopheles goeldii	88.076	EU848374.1	AMRATTKACGMTATTGCGCATTGCACGACTCAGTGCGATGTACACATTTTTGAGTGCCCACATTCACCGCAGAACCAACTAGCAAGGTCGAGGCTTTGCTGCGTACTGATGATTTGATTGACCCCGTGTCAGCCAAGCATTGAAGGACTGTGGCGTGGTGGGTGCACCGAGTGKGSSKGKYSKTKSTTWATTCCAATCCCTTTGGGWTTCCCTTTGGAAGGGGGTTTCCCRKCCCCATCCCCCRCSAAATGGGGCTTTTCCGGGWRCCCCSAAGGGGGGGGGCCSSGAATTCCSGAACCTCCCTTMAAGCCCRSTTCTTGGGCCCCCAATTACMAAAAAAAAAAAAAAAAAACCAACCKTCCCCGGAASCACCGGATGCCCCCCCAATGGTCCACTTCA…	Anopheles nuneztovari	100	MT151948.1	CSTTGGTTGTGAGGCCCTAGTGATCGGTACTATCTCTCTTACTGATCGCRATGAGCTGCACACTCGGGGGCGCATCCGTTGCTTCAGGGTACGTTTGGTCTCTCTCTCTCTCTTTTGGKATTTGGKGTCACATGAGCTGGCTTTGAGGGAGGGTCCSCRATTCCSCGGCCCSCCACATCGGGGCTACCCGTARATGCMCWTTTCGCTGGGGATTGTGACTGGATASCCCSCTCCARATGTGATACCARAGGGAGTCKTATTAARCAACRACACGCACCCCCCGGGSCCCCCCCCCCCCCCCAKCCTTTMATGGTTGGGYGGAAMSGGGGYMAATAAAATCWTCAWACCCCMCCAAACCCCCAACTTTCTTATTTGGTTCTGCGGGAAATGGGGGCCCTC…	Anopheles goeldii	92.72	EU848377.1
aCA166	CA	2019	9	11	21	GCCWTTRAMCCTTTTTGCSCTTGCACGACTCAGTGCGATGTACACWTTTTTGAGTGCCCMCWTTCACCGCAAAACCAACTAGCAAGGTCSAGGCTTTGCTGCGTACTGATGATTTGATTGACCCCGTGCCAACCAASCATTGAAGGACTGWGGCGTGGKGGGTGCACCGTGTGTGTCKTTGCTTAWTACRACTCTTTCTGGTATCMCATCTGGASCGGGCTATCCAGYCACMATCCCCASCSACMTGTSCASATAAGGTARCCCCSATGTGGAGGTCCAAGWGGAGGTCCTCCCTCAAASCCAGCCTATGTGATACMCACCACACCAGAGAGKGGAGTGGTGGGAGAGASATCCAACGTYTCCTGAAGCAACGCGTGCACAARTGCAGCTCATAGAGCS…	Anopheles ininii	90.291	KP994152.1	CTTTTTTTTKGRRGGCCACYTTGATCGGTTCTCKATCGTGCGCGCTCTATGAGCTGCACTCGTGCACACGTTGCTTCAGGGTACGTTGGATCTCTCTCCCACCACTCCACTCTCTGGKGTGGTGTGTATCACATAGGCTGGCTTTGAGGGAGGACCTCCACTTGGACCTCCACATCGGGGCTACCTTATCTGCACATGTCGCTGGGGATTGTGACTGGATASCCCGCTCCARATGTGATACCARAAARAGTCGTATTAAGCAACGACACACACGGTGCACCCACCACSCCACAGTCCTTCAATGCTTGGTTGGCACGGGGTCAATCAAATCATCAGTACSCAGCAAAGCCTCGACCTTGCTAKTTGGTTCTGCGGTGAATGTGGGCACTCAAAAATGTG…	Anopheles ininii	97.588	KP994152.1
aCA168	CA	2019	9	11	21	GMMRSSRTTKAASGCTWTTGCGCATTGCACRACTTAGTGCGATGTACACATTTTTGAGTGCCCACATTCACCGCARAACCAACTAGCGAGGTCGTCGGCTGGGTCCCCACGCGGGGCCTGTCGCGGCTTAGCTGCGTACTGATGAGTTGATTGACGCCGTCAAACGCGTGTGATCAAGCATTGAAGGACTGTGGCGTGGTGAGTACACTCCGTGTGGGTGTGTCGTTGCTTAATACGACTCCTCTCTCTGGTATCACAACTGGTGCGGGCTACCCCCAGGTCACAATCCCCAGCGACATGTGACGACACAGCTTGCGGTAGCCCCGATGTGGAGGTCCTTGGAAGCGACCTCCCTCAAAGCCAGCCTGTGTGATAGTCCACACACGCACATAGGTGAGA…	Anopheles triannulatus	99.616	KP994151.1	CMTTWTTKGATGCCCTTGTGATCGGTTCTCTCTCTCGATCGTGCGCTCRATGACTCACACTCCGCCGCGCAAGCGTGTACGTTGGCTTCAGGGTACGTTTGGTCTCTCTCTCTCACCTATGTGCGTGTGTGGACTATCACACAGGCTGGCTTTGAGGGAGGTCGCTTCCAAGGACCTCCACATCGGGGCTACCGCAAGCTGTGTCGTCACATGTCGCTGGGGATTGTGACCTGGGGGTAGCCCGCACCAGTTGTGATACCARARARAGGAGTCGTATTAAGCAACGACACACCCACACGGAGTGTACTCACCACSCCACAGTCCTTCAATGCTTGATCACACGCGTTTGACGGCGTCAATCAACTCATCAGTACGCAGCTAAGCCGCGACAGGCCCCGC…	Anopheles triannulatus	98.656	KP994151.1
aCA169	CA	2019	9	12	5	CSSRRATTGACGMTATTGCGCATTGCACGACTTAGTGCGATGTACACATTTTTGAGTGCCCACATTCACCGCAGAACCAACTAGCGAGGTCGTCGGCTGGGTCCCCACGCGGGGCCTGTCGCGGCTTAGCTGCGTACTGATGAGTTGATTGACGCCGTCAAACGCGTGTGATCAAGCATTGAAGGACTGTGGCGTGGTGAGTACACTCCGTGTGGGTGTGTCGTTGCTTAATACGACTCCTCTCTCTGGTATCACAACTGGTGCGGGCTACCCCCAGGTCACAATCCCCAGCGACATGTGACGACACAGCTTGCGGTAGCCCCGATGTGGAGGTCCTTGGAAGCGACCTCCCTCAAAGCCAGCCTGTGTGATAGTCCACACACGCACATAGGTGAGAGA…	Anopheles triannulatus	100	KP994151.1	CTTTWTTTTGRCGCCTTGTGATCGGTTCTCTCTCTCGATCGTGCGCTCRATGACTCACACTCCGCCGCGCAAGCGTGTACGTTGGCTTCAGGGTACGTTTGGTCTCTCTCTCTCACCTATGTGCGTGTGTGGACTATCACACAGGCTGGCTTTGAGGGAGGTCGCTTCCAAGGACCTCCACATCGGGGCTACCGCAAGCTGTGTCGTCACATGTCGCTGGGGATTGTGACCTGGGGGTAGCCCGCACCAGTTGTGATACCARARARAGGAGTCGTATTAAGCAACRACACACCCACACGGAGTGTACTCACCACGCCACAGTCCTTCAATGCTTGATCACACGCGTTTGACGGCGTCAATCAACTCATCAGTACGCAGCTAAGCCGCGACAGGCCCCGC…	Anopheles triannulatus	98.848	KP994151.1
aCA17	CA	2019	6	5	21	TTGACGCTATTGCACATCGTACAACAGTACGATGTACACATTTTTGAGTGCCTATATTTAACTATTAAACTATACGTGCGTGCGTGTGCCTCTCCGCAGGCGCGCGCGCGCCCCGTATGCTTATTGASTTTTTCCTGTCTTCGGKGASGGWAAAACKTTCAAAAAAGCCAAACCCCCTTGGCCCCCGTYCGGGCSCCGGGSGGGGTTGCACGTGATTGATGAGTACWCCCCASTGGCTTGSACCTGGYTTCCATACCGYTTTGTGTGCCCCATCASTACCGACTCTCTTACACTCACTCTARWAGGCCTCAAATAATGTGTGAYTACCCCCTGAATTTAAGCATAA	Culex mulrennani	78.857	HQ317371.1	CMTAATTTGATGCTACTAGAGTGAGTGTAAGAGAGTCGGYASTGATGGGGCACACAAAACGGTATGGAASCCGGGYCCAASCCWCTGGGGTGTACTCATCWATCACGTGCMCCCCCGCCGGGGGAACSAMCGGGGGCAMCSCSTGTCTGACTTTTTTGAACGTTTTAACATAAAAAAAAACATGAAAACGTMWCTACGCATACGGGGCGCGCGCGCCCCTGCGGAGAGGCACACGCTCGCAAGTATAKTTTAATARTTAAATATAGGCACTCAAAAATGTGTACATCATACTGTTGTACRATGTGCAATATGCGTTCAACTTGTCGGTGTYCATGTGACCTGMARTTCAMAA	Culex mulrennani	76.353	HQ317371.1	CSSSGTGGACGMTATTGCAMTCGTACAACAGTACGATGTACACATTTTTGAGTGCCTATATTTAACTATTAAACTATACGTGCGTGCGTGTGCCTCTCCGCAGGCGCSCGCGCGCCCCKTWTGCKTAKKGACTTTTTCCTGTCTTCGGKGASGGWAAAACKTTCAAAATAGCCAAACCCCCKTGCCCCCCSTKCGGGGGWGGGGSGGGGYTGCRCGTGATTGATGAGGRCWCCCCCCTGGCTTGSACCTGGCTTCCATACCSCTTTGTGTGCCCCATCASTACCRACTCTCTTACACTCACTCTARWAGGCCTCMWATAATGTGTGACTACCCCCTGAATTTAAGCATAA	Culex mulrennani	76.316	HQ317371.1	ACTAATTTGAGCTACTAGAGTGAGTGTAAGAGAGTCGGYWSTGRTGGGGCACACAAAASGGTGTGGAASCCGGGCCCAMCCCWCTGGGGTGTACTCMTCWCTCACGYGCMCCCCCCCCGGGGGAACGAMCGGGGGCAMCSCSTGTCTGACTATCTTGAACSTTTTAACAKAAAAAAAAACATGAAAACRTCGCTACGCGCGGGGGGGGGGCGCGGCCCTGCGGAGAGGCACTCGCTCRCACKTTTARTTMAATARTTAAATATAGGCACTCAAAAATGTGTACATCATACTGTTGWACCATGTGCAATATGCGTTCAACTTGTCGGTGTTCATGTGTCCTGCAKTTCACAA	Ochlerotatus scapularis	88.462	MT151970.1
aCA170	CA	2019	9	12	5	AMAACMTTGKAMGCTWTTGCGCTTGCCGACTYAGTGCGAKGTAWCWTTTTTGAGTGCCCACATTCACCGCARAACCAACTAGCGAGGTCGTCGSCTGGGYCCCYCCGCCGGGCCTCTCGGGTTTTCTCTGTRMTGTGAAGTTTATTTTGACGCCGCCTCCCCCGTGYGATCCACCCTTGAGGGACTGTGGRTTGAAGGACTGKGGCGGGGTGGGTGTGTCGTGGGTTKTTGCMAAWCCTCCCACCGGCTTCCCGGTTGGACRTCTGGAGCGGGMTGTCWCRWTCCCMACCTCCRTGAGACGACCCGATTTGCYGGTRCCCCCAATGGGAAGAYCTTGSAMACGACCTCCCTCAAAACCATTGTGATTGACCCCCCACMCARARARAGWAGAGAGAGCAC…	#N/A	#N/A	#N/A	GMMAGGRATGTKGACGCACTTGWGATCKRTTCTCTMTCATCSATYGTGCGCKCTMKAASASCTGACCCSCCGYGCRAACGTGTATTTTGGCTTCTCTCTATCTTCTCTCTTTCTCTCTGGGGATGTTCRTGTGGGGTTTGAGGGAGGTCCTCGCTTGGATCTCCGCCTCTTGGCTACCCTCCAATTSGGGGTTTCGCTGGGGATTGTGACTGATTACCCTGGGGATTATGACATGGGGGAAACCCGGTCCMGTATTGATACACRACAGAGGAKGCACCCACCACACCACCACCCTTCCATGCTTGACCCCAACGGGCCCCTCCGGTTGGGGACTCGATCCCWCACTTTAAACRGCRTYACTCARCTAATCCGYRCGCRCCTGMTGACCGACGGGCCCCA…	Anopheles darlingi	74.634	GQ261214.1	NCNNAATGAAGCATATTTGCGCATTGCACGACTTAGTGCGATGTACACATTTTTGAGTGCCCACATTCACCGCAGAACCAACTAGCGAGGTCGTCGGCTGGGTCCCCACGCGGGGCCTGTCGCGGCTTAGCTGCGTACTGATGAGTTGATTGACGCCGTCAAACGCGTGTGATCAAGCATTGAAGGACTGTGGCGTGGTGAGTACACTCCGTGTGGGTGTGTCGTTGCTTAATACGACTCCTCTCTCTGGTATCACAACTGGTGCGGGCTACCCCCAGGTCACAATCCCCAGCGACATGTGACGACACAGCTTGCGGTAGCCCCGATGTGGAGGTCCTTGGAAGCGACCTCCCTCAAAGCCAGCCTGTGTGATAGTCCACACACGCACATAGGTGAGAG…	Anopheles triannulatus	99.436	KP994151.1	CCCATTTTTGAGGCCACTTGTGATCGGTTCTCTCTCTCGATCGTGCGCTCGATGACTCACACTCCGCCGCGCAAGCGTGTACGTTGGCTTCAGGGTACGTTTGGTCTCTCTCTCTCACCTATGTGCGTGTGTGGACTATCACACAGGCTGGCTTTGAGGGAGGTCGCTTCCAAGGACCTCCACATCGGGGCTACCGCAAGCTGTGTCGTCACATGTCGCTGGGGATTGTGACCTGGGGGTAGCCCGCACCAGTTGTGATACCAGAGAGAGGAGTCGTATTAAGCAACGACACACCCACACGGAGTGTACTCACCACGCCACAGTCCTTCAATGCTTGATCACACGCGTTTGACGGCGTCAATCAACTCATCAGTACGCAGCTAAGCCGCGACAGGCCCC…	Anopheles triannulatus	98.887	KP994151.1
aCA171	CA	2019	9	12	5	CRACRATTKAASGCTATTTGGCGCTTGCACGACTCAGTGCGATGTACACWTTTTTGAGTGCCCACATTCACCGCARAACCAAYTAGCAAGGTCGAGGCTTTGCTGCGTACTGATGATTTGATTGACCCCGTGCCAACCAAGCATTGAAGGACTGTGGCGTGGTGGGTGCACCGTGTGTGTCGTTGCTTAATACGACTCTTTCTGGWATCACATCTGGAGCGGGCTATCCAGTCACAATCCCCASCGACATGTGCARATAAGGTAGCCCCGATGTGGAGGTCCAAGTGGAGGTCCTCCCTCAAAGCCAGCSTATGTGATACACACCACACCARARAGTGGAGTGGTGGGAGARAGATCCAACGTACCCTGAAGCAACGTGTGCACGAGTGCARCTCATAG…	Anopheles ininii	95.955	KP994152.1	CCTWTTTTTGRAGCCACTTGATCGGTTCTCGATCGTGCGCGCTCTATGAGCTGCACTCGTGCACACGTTGCTTCAGGGTACGTTGGATCTCTCTCCCACCACTCCACTCTCTGGTGTGGTGTGTATCACATAGGCTGGCTTTGAGGGAGGACCTCCACTTGGACCTCCACATCGGGGCTACCTTATCTGCACATGTCGCTGGGGATTGTGACTGGATAGCCCGCTCCARATGTGATACCARAAARAGTCGTATTAAGCAACRACACACACGGTGCACCCACCACGCCACAGTCCTTCAATGCTTGGTTGGCACGGGGTCAATCAAATCATCAGTACGCASCAAAGCCTCRACCTTGCTAGTTGGTTCTGCGGTGAATGTGGGCACTCAAAAATGKGTAC…	Anopheles ininii	98.013	KP994152.1
aCA172	CA	2019	9	12	5	CSAACCTRTWAACSSMTWTTGGSGCTTGCACGACTTAGTGCGATGTACACWTTTTTGAGTGCCCACATTCACCGCAGAMCCAAYTAGCGAGGTCGTCGGCTGGGTCCCCRSGCGGGGCCTGTCGCGGCTTAGCTGCGTACTGATGAGTTGATTGACGCCGTCAAACGCGTGTGATCAAGCATTGAAGGACTGTGGCGTGGTGAGTACACTCCGTGTGGGTGTGTCGTTGCTTAATACGACTCCTCTCTCTGGTATCACAACTGGTGSGGGCTACCCCCAGGTCACAATCCCCAGCGACATGTGACGACACASCTTGCGGTAGCCCCGATGKGGAGGTCCTTGGAAGCGACCTCCCTCAAAGCCAGCCTGTGTGATAGTCCACACACGCACATAGGTGAG…	Anopheles triannulatus	96.787	KP994151.1	CYTTTWTTTTKRATGCCCTTGTGATCGGTTCTCTCTCTCGATCGTGCGCTCGATGACTCACACTCCGCCGCGCAAGCGTGTACGTTGGCTTCAGGGTACGTTTGGTCTCTCTCTCTCACCTATGTGCGTGTGTGGACTATCACACAGGCTGGCTTTGAGGGAGGTCGCTTCCAAGGACCTCCACATCGGGGCTACCGCAAGCTGTGTCGTCACATGTCGCTGGGGATTGTGACCTGGGGGTAGCCCGCACCAGTTGTGATACCARAGARAGGAGTCGTATTAAGCAACGACACMCCCACACGGAGTGTACTCACCACGCCACAGTCCTTCAATGCTTGATCACACGCGTTTGACGGCGTCAATCAACTCATCAGTACGCAGCTAAGCCGCGACAGGCCC…	Anopheles triannulatus	99.232	KP994151.1
aCA173	CA	2019	9	12	5	CMMGTTGACGMTATTGCGCATTGCACGACTCAGTGCGATGTACACATTTTTGAGTGCCCACATTCACCGCAGAACCAACTAGCAAGGTCGAGGCTTTGCTGCSTACTGATGATTTGATTGACCCCGTGTCAGCCAAGCATTGAAGGACTGTGGCGTGGTGGGTGCACCRAGTGTGCKTGTCGKTGCTTAATACGACTCCCTCTGGTATCRCATCTGGAGCGGGSTWTCCARYCACAATCCCCASCGAAATGTGCATYTACGGGKASCCCCSATGKGGCGGGCCSCSGAATCSCGGACCCTCCCTCAAAGCCAGCTCAYGTGACACCAWATMCCAAAAGAGAGACAAAAAGAMCCCTGAARCCCCGGATGCGCRCACGAGTGTGCAAMTCTTCGCGATAT…	Anopheles nuneztovari	87.692	KP994154.1	GRMRTGTKKKTGRGGCACTWGTGATCGGTACTATCTCTCTTACTGATCSCRATGARCTGCACMCTCGTGTGCSCATCCKTTGCTTCAGGGTACGTTTGGTCTCTCTCTTTCTCTWTTGKGWTTTGTGGTCTCTCTTTCTGGGAGGGGGGGAGAGTCCCCGATCCCCCRCATCGGGGCTACCCGGATATMCRCATTTKCCTGGGGATTTGGGGATGGTAACCCGATCCCCATCTGAWAAYGTAGGGAGACAGGGAATSCAATWAMACACMCACACGCRGCCCCCMCCACCCCACARWCCTTCAATGCTTGGRTGACAGGGGGACAATGGGATAATCAMAACMCACCAAASCCTCMACCTCTCTAYTTTGTTCTGTGGGGAWTGTGGGCACTCGGGAATGT…	Anopheles nuneztovari	76.053	KP994154.1
aCA177	CA	2019	9	12	21	CKGGATGAATGAAYTATGCTCCGCTTCTACKACTTGATGGGATGTWCTTTTTTTGACTGCCCWCMTTCACCGCAMAACCWACTAGCGAGGTCGCCSGCTGGGTCCCCACGCGGGGCCTGTCYCGGCTTAGCTGCGTYCTGATGASTTSATTGACGCCYTCAAACGCKTGTGATCMAKSATTGAAKGACTGTGGCGTGKYGASTACMCTCCSKGTGGGTGTGTCGTTGCTTAATACSACTCCTCTCTATGGYATCAAACTGGKGCGGGCTACCCCCMGGTCACAATCCCCARCGACGTGTGACGACACMGCTTGCGGTACCCCCGATGTGGAGGYCWTTGGAAGGTACCTCCCTCAAAGCCAGCCTGTGTGATAGTCCCCAMACRCACATAGGTGARAKA…	Anopheles triannulatus	84.368	KP994151.1	TMMYTTRRTTTKGGAGGCACTTGTTGATCGGTTCTCTCTCTCGATCGTGCGCTCRATGACTCACACTCCGCCGCGCAAGCGTGTACGTTGGCTTCAGGGTACGTTTGGTCTCTCTCTCTCACCTATGTGCGTGTGTGGACTATCACACAGGCTGGCTTTGAGGGAGGTCGCTTCCAAGGACCTCCACATCGGGGCTACCGCAAGCTGTGTCGTCACATGTCGCTGGGGATTGTGACCTGGGGGTAGCCCGCACCAGTTGTGATACCARARARAGGAGTCGTATTAAGCAACRACACACCCACACGGAGTGTACTCMCCACSCCACAGTCCTTCAATGCTTGATCACACGCGTTTGACGGCGTCAATCAACTCATCAGTACGCAGCTAAGCCGCGACAGG…	Anopheles triannulatus	98.092	KP994151.1
aCA178	CA	2019	9	12	21	CCCCCATGAAGCATATTTGCGCATTGCACGACTTAGTGCGATGTACACATTTTTGAGTGCCCACATTCACCGCAGAACCAACTAGCGAGGCTTTGCTTTGCTGCGTACTGATGATTGATTAACCCCCCCGGTGTGTTAGTCAAGCATTGAAGGACTGTGGCGTGTGGTGGTGCACCGTGTGAGTCGTGTTGCTTAATACGATCTTCTCTCTGGCATCACAAACAGAGCGGTGGGCTGTCAAGTCACAATCCCCAGCGACCTGTGCAAGATAGCCCCGATGTGGAAGTCCAAGCGACTTCCCTCACGGTCAGTCTTTGTGATACCGTACACCGAGAGAAGAAATCAAACGTACCCTGAAGCAACGAACGTTCACATGGTGTGATCACACCACAACACGAA…	Anopheles braziliensis	99.561	KP994156.1	CCCCATTTTTGAGGCCACTTTCATGTGTCGGTTTTTGTTCGTGTTGTGGTGTGATCACACCATGTGAACGTTCGTTGCTTCAGGGTACGTTTGATTTCTTCTCTCGGTGTACGGTATCACAAAAACTGACCGTGAGGGAAGTCGCTTGGACTTCCACATCGGGGCTATCTTGCACAGGTCGCTGGGGATTGTGACTTGACAGCCCACCGCTCTGTTTGTGATGCCAAAAAGAAAATCGTATTAAGCAACACGACTCACACGGTGCACCACCACACGCCACAGTCCTTCAATGCTTGACTAACACACCGGGGGGGTTAATCAATCATCAGTACGCAGCAAAGCAAAGCCTCGCTAGTTGGTTCTGCGGTGAATGTGGGCACTCAAAAATGTGTACATCGC…	Anopheles braziliensis	98.485	KP994156.1
aCA18	CA	2019	6	6	21	NACCNNATGAACGCATATTGCGCATTGCACGACTTAGTGCGATGTACACATTTTTGAGTGCCCACATTCACCGCAGAACCAACTAGCGAGGCTTTGCTTTGCTGCGTACTGATGATTGATTAACCCCCCCGGTGTGTTAGTCAAGCATTGAAGGACTGTGGCGTGTGGTGGTGCACCGTGTGAGTCGTGTTGCTTAATACGATCTTCTCTCTGGCATCACAAACAGAGCGGTGGGCTGTCAAGTCACAATCCCCAGCGACCTGTGCAAGATAGCCCCGATGTGGAAGTCCAAGCGACTTCCCTCACGGTCAGTCTTTGTGATACCGTACACCGAGAGAAGAAATCAAACGTACCCTGAAGCAACGAACGTTCACATGGTGTGATCACACCACAACACGA…	Anopheles braziliensis	100	KP994156.1	CCCATTATTGAGGCCACTTCATGTGTCGGTTTTTGTTCGTGTTGTGGTGTGATCACACCATGTGAACGTTCGTTGCTTCAGGGTACGTTTGATTTCTTCTCTCGGTGTACGGTATCACAAAGACTGACCGTGAGGGAAGTCGCTTGGACTTCCACATCGGGGCTATCTTGCACAGGTCGCTGGGGATTGTGACTTGACAGCCCACCGCTCTGTTTGTGATGCCAGAGAGAAGATCGTATTAAGCAACACGACTCACACGGTGCACCACCACACGCCACAGTCCTTCAATGCTTGACTAACACACCGGGGGGGTTAATCAATCATCAGTACGCAGCAAAGCAAAGCCTCGCTAGTTGGTTCTGCGGTGAATGTGGGCACTCAAAAATGTGTACATCGCAC…	Anopheles braziliensis	99.566	KP994156.1
aCA183	CA	2019	9	12	21	AAMCRRGTTTKAAYGGKTWTTGCGCTTGCACGACTTAGTGCGATGTACACWTTTTTGAGTGCCCACWTTCACCGCARAACCAACTAGCGAGGTCGTCGGCTGGGTCCCCACGCGGGGCCTGTCSCGGCTTAGCTGCGTACTGATGAGTTGATTGACGCCGTCAAACGCGTGTGATCAAGCATTGAAGGACTGTGGCGTGGYGAKTACACTCCGTGTGGGTGTGTCGTTGCTTAATACSACTCCTCTCTCTGGTATCACAACTGGKGCGGGCTACCCCCRGGTCACAATCCCCAGCGACATGTGACGACACAGCTTGCGGTASCCCCRATGTGGAGGTCCTTGGAAGCGACCTCCCTCAAAGCCAGCCTGTGTGATAGTCCACACACGCACATAGGTGAG…	Anopheles triannulatus	95.905	KP994151.1	CMTTWTTTKKGAGGCCACTTGTGATCGGTTCTCTCTCTCGATCGTGCGCTCRATGACTCACACTCCGCCGCGCAAGCGTGTACGTTGGCTTCAGGGTACGTTTGGTCTCTCTCTCTCACCTATGTGCGTGTGTGGACTATCACACAGGCTGGCTTTGAGGGAGGTCGCTTCCAAGGACCTCCACATCGGGGCTACCGCAAGCTGTGTCGTCACATGTCGCTGGGGATTGTGACCTGGGGGTAGCCCGCACCAGTTGTGATACCARARAGAGGAGTCGTATTAAGCAACGACACACCCACACGGAGTGTACTCACCACGCCACAGTCCTTCAATGCTTGATCACACGCGTTTGACGGCGTCAATCAACTCATCAGTACGCAGCTAAGCCGCRACAGGCCC…	Anopheles triannulatus	99.055	KP994151.1
aCA187	CA	2019	9	13	5	CCCTATATTTTTTTMTCTCTTGTTTTGCASAAGGGGGAGGYGATGTTTTTTTTTTGACTGCCCACMTTCACCSCAAACCAACTAGCKAGGTCCCSGCTGGGTCCCCACKCRGGGCCTGTCCCGGSTTACTGCWTACTGATGAGTGGATTGACSCCGTCAAACGCSTGTGATCAAGCATTGAAGGACTGTGGCGTGGTGAKTACACTCCGTGTGGGTGTGTCTTTGCTTAWTACRACTCCTCTCTCTGGTATCACAACTGGKGCGGGCTACCCCCAGGTCACAATCCCCAWCGACWTGTGACKACWCAGCTTGCSGTASCCCCRATGTGGAGGTCCTTGGAASCGACCTCCCTCAAAGCCASCCTGTGTGATASTCCACACMCGCACYTAGGTGASAGAS…	Anopheles triannulatus	88.946	KP994151.1	CWTTWWWTTKKRRGGGCCCMCTTGTGATCGGTTCTCTCTCTCGATCGTGCGCTCRATGACTCACACTCCGCCGCGCAAGCGTGTACGTTGGCTTCAGGGTACGTTTGGTCTCTCTCTCTCACCTATGTGCGTGTGTGGACTATCACACAGGCTGGCTTTGAGGGAGGTCSCTTCCAAGGACCTCCACATCGGGGCTACCGCAAGCTGTGTCGTCACATGTCGCTGGGGATTGTGACCTGGGGGTAGCCCGCACCAGTTGTGATACCAGARAGAGGAGTCGTATTAAGCAMTGRACACACCCACACGGAGTGTACTCMCCACGCCACAGTCCTTCAATGCTTGATCACACGCGTTTGACGGCGTCAATCAACTCATCAGTACGCAGCTAAGCCGCRACAG…	Anopheles triannulatus	97.719	KP994151.1
aCA188	CA	2019	9	13	5	GRAMRRTTTRAMSGCTATTGCGCATTGCACGACTTAGTGCGATGTACACWTTTTTGAGTGCCCACATTCACCGCARAACCAACTAGCGAGGTCGTCGGCTGGGTCCCCACGCGGGGCCTGTCSCGGCTTAGCTGCGTACTGATGAGTTGATTGACGCCGTCAAACGCGTGTGATCAAGCATTGAAGGACTGTGGCGTGGTGAGTACACTCCGTGTGGGTGTGTCGTTGCTTAATACGACTCCTCTCTCTGGTATCACAACTGGTGCGGGCTACCCCCAGGTCACAATCCCCAGCGACATGTGACGACACAGCTTGCGGTAGCCCCGATGTGGAGGTCCTTGGAASCGACCTCCCTCAAAGCCAGCCTGTGTGATAGTCCACACACGCACATAGGTGAGA…	Anopheles triannulatus	98.279	KP994151.1	CTTWTTTKRARGCCACTTGTGATCGGTTCTCTCTCTCGATCGTGCGCTCGATGACTCACACTCCGCCGCGCAAGCGTGTACGTTGGCTTCAGGGTACGTTTGGTCTCTCTCTCTCACCTATGTGCGTGTGTGGACTATCACACAGGCTGGCTTTGAGGGAGGTCGCTTCCAAGGACCTCCACATCGGGGCTACCGCAAGCTGTGTCGTCACATGTCGCTGGGGATTGTGACCTGGGGGTASCCCGCACCAGTTGTGATACCARARARAGGAGTCGTATTAAGCAACRACACACCCACACGGAGTGTACTCACCACSCCACAGTCCTTCAATGCTTGATCACACGCGTTTGACGGCGTCAATCAACTCATCAGTACGCAGCTAAGCCGCRACAGGCCCCG…	Anopheles triannulatus	98.282	KP994151.1
aCA19	CA	2019	6	6	21	CCCGAATTGAACGCATATTGCGCATTGCACGACTTAGTGCGATGTACACATTTTTGAGTGCCCACATTCACCGCAGAACCAACTAGCGAGGCTTTGCTTTGCTGCGTACTGATGATTGATTAACCCCCCCGGTGTGTTAGTCAAGCATTGAAGGACTGTGGCGTGTGGTGGTGCACCGTGTGAGTCGTGTTGCTTAATACGATCTTCTCTCTGGCATCACAAACAGAGCGGTGGGCTGTCAAGTCACAATCCCCAGCGACCTGTGCAAGATAGCCCCGATGTGGAAGTCCAAGCGACTTCCCTCACGGTCAGTCTTTGTGATACCGTACACCGAGAGAAGAAATCAAACGTACCCTGAAGCAACGAACGTTCACATGGTGTGATCACACCACAACACGA…	Anopheles braziliensis	100	KP994156.1	CCCATTTTTGAGGCCACTTCATGTGTCGGTTTTTGTTCGTGTTGTGGTGTGATCACACCATGTGAACGTTCGTTGCTTCAGGGTACGTTTGATTTCTTCTCTCGGTGTACGGTATCACAAAGACTGACCGTGAGGGAAGTCGCTTGGACTTCCACATCGGGGCTATCTTGCACAGGTCGCTGGGGATTGTGACTTGACAGCCCACCGCTCTGTTTGTGATGCCAGAGAGAAGATCGTATTAAGCAACACGACTCACACGGTGCACCACCACACGCCACAGTCCTTCAATGCTTGACTAACACACCGGGGGGGTTAATCAATCATCAGTACGCAGCAAAGCAAAGCCTCGCTAGTTGGTTCTGCGGTGAATGTGGGCACTCAAAAATGTGTACATCGCAC…	Anopheles braziliensis	99.566	KP994156.1
aCA20	CA	2019	6	3	21	CCCGNNTTGAAGCTATTGCGCATTGCACGACTCAGTGCGATGTACACATTTTTGAGTGCCCACATTCACCGCAGAACCAACTAGCAAGGTCGAGGCTTTGCTGCGTACTGATGATTTGATTGACCCCGTGTCAGCCAAGCATTGAAGGACTGTGGCGTGGTGGGTGCACCGAGTGGTGCGTGTCGTTGCTTAATACAACTCCCTCTGGTATCACATCTGGAGCGGGCTATCCAGTCACAATCCCCAGCGAAATGTGCATCTACGGGTAGCCCCGATGTGGCGGGCCGCGGAATCGCGGACCCTCCCTCAAAGCCAGCTCATGTGACACCAAATACCAAAAAAAAAAGAGAGAGACCAAACGTACCCTGAAGCAACGGATGCGCACACGAGTGTGCAGCT…	Anopheles nuneztovari	96.421	KP994154.1	NCCTTATTTAGGCCCTAGTGATCGGTACTATCTCTCTTACTGATCGCGATGAGCTGCACACTCGTGTGCGCATCCGTTGCTTCAGGGTACGTTTGGTCTCTCTCTCTCTCTTTTGGTATTTGGTGTCACATGAGCTGGCTTTGAGGGAGGGTCCGCGATTCCGCGGCCCGCCACATCGGGGCTACCCGTATATGCACATTTCGCTGGGGATTGTGACTGGATACCCCGCTCCAAATGTGATACCAGAGGGAGTCGTATTAAGCAACGACACGCACCACTCGGTGCACCCACCACCCCACAGTCCTTCAATGCTTGGCTGACACGGGGTCAATCAAATCATCAGTACCCACCAAAGCCTCAACCTTGCTAGTTGGTTCTGCGGGGAATGTGGGCACTCAA…	Anopheles nuneztovari	95.397	KP994154.1
aCA21	CA	2019	6	3	21	CNNNNATTGANGCTATTGCGCATTGCACGACTCAGTGCGATGTACACTTTTTTGAGTGCCCACATTCACCGCAGAACCAACTAGCAAGGTCGAGGCTTTGCTGCGTACTGATGATTTGATTGACCCCGTGTCAGCCAAGCATTGAAGGACTGTGGCGTGGTGGGTGCACCGAGTGTGCGTGTCGTTGCTTAATACGACTCCCTCTGGTATCACATCTGGAGCGGGCTATCCAGTCACAATCCCCAGCGAAATGTGCATCTACGGGTAGCCCCGATGTGGCGGGCCGCGGAATCGCGGACCCTCCCTCAAAGCCAGCTCACGTGACACCATACCAAAAGAGAGAGACCAAACGTACCCTGAAGCAACGGATGCGCACACGAGTGTGCAGCTCATCGCGAT…	Anopheles nuneztovari	99.781	KP994154.1	CCNNTTTTTGAGGCCACTAGTGATCGGTACTCTCTCTCTTACTGATCGCGATGAGCTGCACACTCGTGTGCGCATCCGTTGCTTCAGGGTACGTTTGGTCTCTCTCTTTTGGTATGGTGTCACGTGAGCTGGCTTTGAGGGAGGGTCCGCGATTCCGCGGCCCGCCACATCGGGGCTACCCGTAGATGCACATTTCGCTGGGGATTGTGACTGGATAGCCCGCTCCAGATGTGATACCAGAGGGAGTCGTATTAAGCAACGACACGCACACTCGGTGCACCCACCACGCCACAGTCCTTCAATGCTTGGCTGACACGGGGTCAATCAAATCATCAGTACGCAGCAAAGCCTCGACCTTGCTAGTTGGTTCTGCGGTGAATGTGGGCACTCAAAAATGTG…	Anopheles nuneztovari	99.785	KP994154.1
aCA22	CA	2019	6	3	21	ATTGCGCCTTGCACGACTCAGTGCGAGGTACACATTTTTGAGTGCCCACATTCACCGCAGAACCAACTAGCGAGGTCGTCGCCGCCGCCGGTCAGCCGGCGCGCGCGGCTTAGCTGCGTACTGATGATTTGATTGACGCGCCGCGTCCCCAACCGGACGCGCCCGTGTGTGGTCAAGCATTGAAGGACTGTGGCGTGGTGGGTGCACCGTGTGTCGTTGCTTAATACGCGACCCTCTCTCCGGTTTCACATCTGGAGCGGGCTATCCAGTCACAATCCCCAGCGAAATGTGCCGATACACGGGTAGCCCCGATGTGGAGATCCAAGCGAGGACCTCCCTCAAAACCATTGTGATGAAACCCCACCACACAAGAGAGAAGAGAGAGAGCGACCAAAAGCA…	Anopheles darlingi	100	KP994157.1	ATCCTAGTTCCTAGATCCGTGTGCGCGCTCGATGAGCTGACAGCGCGTGCGAACGTTGCTTTTGGTCGCTCTCTCTCTTCTCTCTTGTGTGGTGGGGTTTCATCACAATGGTTTTGAGGGAGGTCCTCGCTTGGATCTCCACATCGGGGCTACCCGTGTATCGGCACATTTCGCTGGGGATTGTGACTGGATAGCCCGCTCCAGATGTGAAACCGGAGAGAGGGTCGCGTATTAAGCAACGACACACGGTGCACCCACCACGCCACAGTCCTTCAATGCTTGACCACACACGGGCGCGTCCGGTTGGGGACGCGGCGCGTCAATCAAATCATCAGTACGCAGCTAAGCCGCGCGCGCCGGCTGACCGGCGGCGGCGACGACCTCGCTAGTTGGTTCTGC…	Anopheles darlingi	100	KP994157.1
aCA23	CA	2019	6	4	21	CCCGANTTGAAGCATATTGCGCATTGCACGACTTAGTGCGATGTACACATTTTTGAGTGCCCACATTCACCGCAGAACCAACTAGCGAGGTCGTCGGCTGGGTCCCCACGCGGGGCCTGTCGCGGCTTAGCTGCGTACTGATGAGTTGATTGACGCCGTCAAACGCGTGTGATCAAGCATTGAAGGACTGTGGCGTGGTGAGTACACTCCGTGTGGGTGTGTCGTTGCTTAATACGACTCCTCTCTCTGGTATCACAACTGGTGCGGGCTACCCCCAGGTCACAATCCCCAGCGACATGTGACGACACAGCTTGCGGTAGCCCCGATGTGGAGGTCCTTGGAAGCGACCTCCCTCAAAGCCAGCCTGTGTGATAGTCCACACACGCACATAGGTGAGAG…	Anopheles triannulatus	99.812	KP994151.1	NCCTTTTTTGAGGCCACTTGTGAATCGGTTCTCTCTCTCGATCGTGCGCTCGATGACTCACACTCCGCCGCGCAAGCGTGTACGTTGGCTTCAGGGTACGTTTGGTCTCTCTCTCTCACCTATGTGCGTGTGTGGACTATCACACAGGCTGGCTTTGAGGGAGGTCGCTTCCAAGGACCTCCACATCGGGGCTACCGCAAGCTGTGTCGTCACATGTCGCTGGGGATTGTGACCTGGGGGTAGCCCGCACCAGTTGTGATACCAGAGAGAGGAGTCGTATTAAGCAACGACACACCCACACGGAGTGTACTCACCACGCCACAGTCCTTCAATGCTTGATCACACGCGTTTGACGGCGTCAATCAACTCATCAGTACGCAGCTAAGCCGCGACAGGCCC…	Anopheles triannulatus	99.438	KP994151.1
aCA24	CA	2019	6	4	21	CCCGANTTGAACGCATATTGCGCATTGCACGACTTAGTGCGATGTACACATTTTTGAGTGCCCACATTCACCGCAGAACCAACTAGCGAGGTCGTCGGCTGGGTCCCCACGCGGGGCCTGTCGCGGCTTAGCTGCGTACTGATGAGTTGATTGACGCCGTCAAACGCGTGTGATCAAGCATTGAAGGACTGTGGCGTGGTGAGTACACTCCGTGTGGGTGTGTCGTTGCTTAATACGACTCCTCTCTCTGGTATCACAACTGGTGCGGGCTACCCCCAGGTCACAATCCCCAGCGACATGTGACGACACAGCTTGCGGTAGCCCCGATGTGGAGGTCCTTGGAAGCGACCTCCCTCAAAGCCAGCCTGTGTGATAGTCCACACACGCACATAGGTGAGA…	Anopheles triannulatus	100	KP994151.1	CCCATTTTTGAGGCCACTTGTGATCGGTTCTCTCTCTCGATCGTGCGCTCGATGACTCACACTCCGCCGCGCAAGCGTGTACGTTGGCTTCAGGGTACGTTTGGTCTCTCTCTCTCACCTATGTGCGTGTGTGGACTATCACACAGGCTGGCTTTGAGGGAGGTCGCTTCCAAGGACCTCCACATCGGGGCTACCGCAAGCTGTGTCGTCACATGTCGCTGGGGATTGTGACCTGGGGGTAGCCCGCACCAGTTGTGATACCAGAGAGAGGAGTCGTATTAAGCAACGACACACCCACACGGAGTGTACTCACCACGCCACAGTCCTTCAATGCTTGATCACACGCGTTTGACGGCGTCAATCAACTCATCAGTACGCAGCTAAGCCGCGACAGGCCCC…	Anopheles triannulatus	99.628	KP994151.1
aCA26	CA	2019	6	4	21	CCCGANTTGAACGCATATTGCGCATTGCACGACTTAGTGCGATGTACACATTTTTGAGTGCCCACATTCACCGCAGAACCAACTAGCGAGGTCGTCGGCTGGGTCCCCACGCGGGGCCTGTCGCGGCTTAGCTGCGTACTGATGAGTTGATTGACGCCGTCAAACGCGTGTGATCAAGCATTGAAGGACTGTGGCGTGGTGAGTACACTCCGTGTGGGTGTGTCGTTGCTTAATACGACTCCTCTCTCTGGTATCACAACTGGTGCGGGCTACCCCCAGGTCACAATCCCCAGCGACATGTGACGACACAGCTTGCGGTAGCCCCGATGTGGAGGTCCTTGGAAGCGACCTCCCTCAAAGCCAGCCTGTGTGATAGTCCACACACGCACATAGGTGAGA…	Anopheles triannulatus	100	KP994151.1	TGAGGCCACTTGTGATCGGTTCTCTCTCTCGATCGTGCGCTCGATGACTCACACTCCGCCGCGCAAGCGTGTACGTTGGCTTCAGGGTACGTTTGGTCTCTCTCTCTCACCTATGTGCGTGTGTGGACTATCACACAGGCTGGCTTTGAGGGAGGTCGCTTCCAAGGACCTCCACATCGGGGCTACCGCAAGCTGTGTCGTCACATGTCGCTGGGGATTGTGACCTGGGGGTAGCCCGCACCAGTTGTGATACCAGAGAGAGGAGTCGTATTAAGCAACGACACACCCACACGGAGTGTACTCACCACGCCACAGTCCTTCAATGCTTGATCACACGCGTTTGACGGCGTCAATCAACTCATCAGTACGCAGCTAAGCCGCGACAGGCCCCGCGTGGGG…	Anopheles triannulatus	99.811	KP994151.1
aCA27	CA	2019	6	5	21	GSGAMMWTTGAACGMTATTGCGCATTGCACGACTCAGTGCGATGTACACWTTTTTGAGTGCCCACWTTCACCGCARAACCAACTAGCAAGGTCGAGGCTTTGCTGCGTACTGATGATTTGATTGACCCCGTGTCASCCAAGCATTGAAGGACTGTGGCGTGGTGGGTGCACCGAGTGTGSGTGTCGTTGCTTAATACGACTCCCTCTGGKATCMCMTCTGGAGCGGGCTATCCAGTCMCAATCCCCAGCGAAATGTGCATCTACGGGTARCCCCSATGGGGCGGGCCGCGGAATCCCGGACCCTCCCTCAAAGCCAGCTCMTGTGACMCCAAATACCAAAAGAAAAAAAAAAARACCMAACSTACCCTGAAGGAACGGATGCCCACRCGARTGTTCAKC…	Anopheles nuneztovari	89.03	KP994154.1	CMTTAATTTGGAGGCCCTAGTGATCGGTACTMTCTCTCTTACTGATCGCGATGAGCTGCACACTCGTGTGCGCATCCGTTGCTTCAGGGTACGTTTGGTCTCTCTCTYTYTCTTTTGGKWTTTGGKGKCACATGAGCTGGSTTKGRGGGAGGGTCCGCGATTCCGCGGCCCGCSRCWTCGGGGCTACCCGTARATGCMCRTTTCGCTGGGGATTGTGACTGGATMSCCCGCTCCAAATGTGATACCAGAGGGAGTCGTATTAAACAACSACACGCACMCTCGGKGCCCCCACCACSCCMCAKTCCTTCAATGCTTGGGTGACACGGGGKCAATCAAATCATCMSTACSCAGCAAAGCCTCKACCTTGCTAKTTGGTTCTGCGGGGAATGTGGGCACTCA…	Anopheles nuneztovari	89.241	KP994154.1
aCA28	CA	2019	6	5	21	CCCGAATTGAACGCATATTGCGCCTTGCACGACTCAGTGCGAGGTACACATTTTTGAGTGCCCACATTCACCGCAGAACCAACTAGCGAGGTCGTCGCCGCCGCCGGTCAGCCGGCGCGCGCGGCTTAGCTGCGTACTGATGATTTGATTGACGCGCCGCGTCCCCAACCGGACGCGCCCGTGTGTGGTCAAGCATTGAAGGACTGTGGCGTGGTGGGTGCACCGTGTGTCGTTGCTTAATACGCGACCCTCTCTCCGGTTTCACATCTGGAGCGGGCTATCCAGTCACAATCCCCAGCGAAATGTGCCGATACACGGGTAGCCCCGATGTGGAGATCCAAGCGAGGACCTCCCTCAAAACCATTGTGATGAAACCCCACCACACAAGAGAGAAGAGAG…	Anopheles darlingi	100	KP994157.1	CCCATTTTTTNGGCCACTTGAGATCCTAGTTCCTAGATCCGTGTGCGCGCTCGATGAGCTGACAGCGCGTGCGAACGTTGCTTTTGGTCGCTCTCTCTCTTCTCTCTTGTGTGGTGGGGTTTCATCACAATGGTTTTGAGGGAGGTCCTCGCTTGGATCTCCACATCGGGGCTACCCGTGTATCGGCACATTTCGCTGGGGATTGTGACTGGATAGCCCGCTCCAGATGTGAAACCGGAGAGAGGGTCGCGTATTAAGCAACGACACACGGTGCACCCACCACGCCACAGTCCTTCAATGCTTGACCACACACGGGCGCGTCCGGTTGGGGACGCGGCGCGTCAATCAAATCATCAGTACGCAGCTAAGCCGCGCGCGCCGGCTGACCGGCGGCGGCGA…	Anopheles darlingi	99.229	KP994157.1
aCA30	CA	2019	6	5	21	CCCGAATTGAACGCATATTGCGCATTGCACGACTTAGTGCGATGTACACATTTTTGAGTGCCCACATTCACCGCAGAACCAACTAGCGAGGTCGTCGGCTGGGTCCCCACGCGGGGCCTGTCGCGGCTTAGCTGCGTACTGATGAGTTGATTGACGCCGTCAAACGCGTGTGATCAAGCATTGAAGGACTGTGGCGTGGTGAGTACACTCCGTGTGGGTGTGTCGTTGCTTAATACGACTCCTCTCTCTGGTATCACAACTGGTGCGGGCTACCCCCAGGTCACAATCCCCAGCGACATGTGACGACACAGCTTGCGGTAGCCCCGATGTGGAGGTCCTTGGAAGCGACCTCCCTCAAAGCCAGCCTGTGTGATAGTCCACACACGCACATAGGTGAGA…	Anopheles triannulatus	100	KP994151.1	CCCATATTTGAGGCCACTTGTGATCGGTTCTCTCTCTCGATCGTGCGCTCGATGACTCACACTCCGCCGCGCAAGCGTGTACGTTGGCTTCAGGGTACGTTTGGTCTCTCTCTCTCACCTATGTGCGTGTGTGGACTATCACACAGGCTGGCTTTGAGGGAGGTCGCTTCCAAGGACCTCCACATCGGGGCTACCGCAAGCTGTGTCGTCACATGTCGCTGGGGATTGTGACCTGGGGGTAGCCCGCACCAGTTGTGATACCAGAGAGAGGAGTCGTATTAAGCAACGACACACCCACACGGAGTGTACTCACCACGCCACAGTCCTTCAATGCTTGATCACACGCGTTTGACGGCGTCAATCAACTCATCAGTACGCAGCTAAGCCGCGACAGGCCCC…	Anopheles triannulatus	99.813	KP994151.1
aCA31	CA	2019	6	6	5	CCCGANTTGAAGCTATTGCGCATTGCACGACTCAGTGCGATGTACACATTTTTGAGTGCCCACATTCACCGCAGAACCAACTAGCAAGGTCGAGGCTTTGCTGCGTACTGATGATTTGATTGACCCCGTGTCAGCCAAGCATTGAAGGACTGTGGCGTGGTGGGTGCACCGAGTGTGCGTGTCGTTGCTTAATACGACTCCCTCTGGTATCACATCTGGAGCGGGCTATCCAGTCACAATCCCCAGCGAAATGTGCATCTACGGGTAGCCCCGATGTGGCGGGCCGCGGAATCGCGGACCCTCCCTCAAAGCCAGCTCACGTGACACCATACCAAAAAAAAAAAACAAAACGTACCCTGAAGCAACGGATGCGCACACGAGTGTGCAGCTCATCGCGAT…	Anopheles nuneztovari	96.781	KP994154.1	TGGAGGCCACTAAGTGATCGGTACTCTCTCTCTTACTGATCGCGATGAGCTGCACACTCGTGTGCGCATCCGTTGCTTCAGGGTACGTTTGGTCTCTCTCTTTTGGTATGGGGTCNNGTGAGCTGGCTTTGAGGGAGGGACCGCGATTCCGCGACCCCCCACATCGCGGCTACCCGTAGATCCACATTTCCCTGGGGATTGTGACTGGATAACCCNCTCCAAATGTAATACCAAAAGAAGTCATATTAACCAACTACACGCCCACTCGCTGCACCCCCCCCCCCCCAGCCCTTCAATGCTTGGCTGACACGGGGTCAATCAAATCATCAAAACCCAACAAACCCTCAACCTTTCTACTTGGTTTTGCGGTGAATGTGGGCACTCAAAAATGTGTACATC…	Anopheles nuneztovari	92.026	KP994154.1
aCA32	CA	2019	7	22	21	ATCGAATGAAGCATATTGCGCATCGGGCGACACAGCTCGATGCACATATCTTTGAGTGTCCATATTTGATCAGTGATGAAACTACGCGCGCCTTCACCGGCGAACGTGCACAATGGGGTAGCGCTAACACCGTTGCCCTTAAAAACGTGGAGCGTGTTCAACCGTCTTGCGCACCTGCCAACGGTGACCGGCACAGTGGACCCTCACCCACACCCCATCGCACGATGTCGTGATGTGTGTACGGAATGTCCCAAACTGCCTACCGGACCAGGTCGGAGACGTGCGATATCGCAACACCGCTGATAGGCGCCAGTCGCCAAGCCACTCCTTCAGTGGAGCATATGGACCTCAAATGATGTGTGACTACCCCCTGAATTTAAGCATAA	Anopheles intermedius	99.737	KP994163.1	CCCATCTTTGAGNTCATATGCTCCACTGAAGGAGTGGCTTGGCGACTGGCGCCTATCAGCGGTGTTGCGATATCGCACGTCTCCGACCTGGTCCGGTAGGCAGTTTGGGACATTCCGTACACACATCACGACATCGTGCGATGGGGTGTGGGTGAGGGTCCACTGTGCCGGTCACCGTTGGCAGGTGCGCAAGACGGTTGAACACGCTCCACGTTTTTAAGGGCAACGGTGTTAGCGCTACCCCATTGTGCACGTTCGCCGGTGAAGGCGCGCGTAGTTTCATCACTGATCAAATATGGACACTCAAAGATATGTGCATCGAGCTGTGTCGCCCGATGCGCAATATGCGTTCAACTTATCGATGTTCATGTGTCCTGCAGTTCACAANATGATCNNCGA…	Anopheles intermedius	99.223	KP994163.1
aCA33	CA	2019	7	24	21	GSGAMGTKGACGMTATTGCGCATTGCACGACTCAGTGCGATGTACACATTTTTGAGTGCCCACATTCACCGCAGAACCAACTAGCAAGGTCGAGGCTTTGCTGCGTACTGATGATTTGATTGACCCCGTGTCAGCCAAGCATTGAAGGACTGTGGCGTGGTGGGTGCACCGAGTGTGCGTGTCGTTGCTTAATACSACTCCCTCTGGTATCMCATCTGGAGCGGGCTATCCAGTCMCAATCCCCAGCGAAATGTGCATCTACGGGTAGCCCCGATGKGGSGGGCCGCGGAATCGCGGACCCTCCCTCAAAGCCAGCTCAYGTGACACCAWAYMMMAAAAGAGAGASARAAAGACCCCTGRWRCCCCGGATGCRCGGATGAGCGCGCRAGTGTGCRCCTT…	Anopheles nuneztovari	96.687	MT151948.1	TTTGAGGCCCTAGTGATCGGTACTATCTCTCTTACTGATCGCGATGAGCTGCACACTCGTGTGCGCATCCGTTGCTTCAGGGTACGTTTGGTCTCTCTCTTTTTCTTTGGKGWTTTGGGGTCTGGCTTTCTGGCTTTGACGGAGGGTCCGCGATCCCCCGCCCCGCGMCTTCSGGGATACCCRYATTTCCCCGTTTCTCGGGGGAGTGTGACCGGATCCCCAGCTCAAAATGTAAGAACARAGGGAGTCCAATTACRCACCRACTCGCACCCTCGGKGCCCCCACCACCCTTCARTGCTTGGWTGATTGGGGGACACKGGGWTCATCAAATCATCASWACGCCTCAAACTTTCTACTTTGTTYTGTGGTTAAGGGGGGAATGTGGGCACTCAAAAATGT…	Anopheles nuneztovari	78.105	KP994154.1
aCA34	CA	2019	7	25	8	CCCGANTTGAAGCATATTGCGCATTGCACGACTTAGTGCGATGTACACATTTTTGAGTGCCCACATTCACCGCAGAACCAACTAGCGAGGCTTTGCTTTGCTGCGTACTGATGATTGATTAACCCCCCCGGTGTGTTAGTCAAGCATTGAAGGACTGTGGCGTGTGGTGGTGCACCGTGTGAGTCGTGTTGCTTAATACGATCTTCTCTCTGGCATCACAAACAGAGCGGTGGGCTGTCAAGTCACAATCCCCAGCGACCTGTGCAAGATAGCCCCGATGTGGAAGTCCAAGCGACTTCCCTCACGGTCAGTCTTTGTGATACCGTACACCGAGAGAAGAAATCAAACGTACCCTGAAGCAACGAACGTTCACATGGTGTGATCACACCACAACACGAA…	Anopheles braziliensis	99.781	KP994156.1	CCCATTTTTGAGGCCACTTCATGTGTCGGTTTTTGTTCGTGTTGTGGTGTGATCACACCATGTGAACGTTCGTTGCTTCAGGGTACGTTTGATTTCTTCTCTCGGTGTACGGTATCACAAAGACTGACCGTGAGGGAAGTCGCTTGGACTTCCACATCGGGGCTATCTTGCACAGGTCGCTGGGGATTGTGACTTGACAGCCCACCGCTCTGTTTGTGATGCCAGAGAGAAGATCGTATTAAGCAACACGACTCACACGGTGCACCACCACACGCCACAGTCCTTCAATGCTTGACTAACACACCGGGGGGGTTAATCAATCATCAGTACGCAGCAAAGCAAAGCCTCGCTAGTTGGTTCTGCGGTGAATGTGGGCACTCAAAAATGTGTACATCGCAC…	Anopheles braziliensis	99.566	KP994156.1
aCA35	CA	2019	9	9	21	CCCCANTTTAAGTCTTGATTGCGCATTTGCACGACTTAGTGCGATGTACACATTTTTGAGTGCCCACATTCACCGCAGAACCAACTAGCGAGGCTTTGCTTTGCTGCGTACTGATGATTGATTAACCCCCCCGGTGTGTTAGTCAAGCATTGAAGGACTGTGGCGTGTGGTGGTGCACCGTGTGAGTCGTGTTGCTTAATACGATCTTCTCTCTGGCATCACAAACAGAGCGGTGGGCTGTCAAGTCACAATCCCCAGCGACCTGTGCAAGATAGCCCCGATGTGGAAGTCCAAGCGACTTCCCTCACGGTCAGTCTTTGTGATACCGTACACCGAGAGAAGAAATCAAACGTACCCTGAAGCAACGAACGTTCACATGGTGTGATCACACCACAACAC…	Anopheles braziliensis	99.551	KP994156.1	CCCATTNTTGGGCCACTTCATGTGTCGGTTTTTGTTCGTGTTGTGGTGTGATCACACCATGTGAACGTTCGTTGCTTCAGGGTACGTTTGATTTCTTCTCTCGGTGTACGGTATCACAAAGACTGACCGTGAGGGAAGTCGCTTGGACTTCCACATCGGGGCTATCTTGCACAGGTCGCTGGGGATTGTGACTTGACAGCCCACCGCTCTGTTTGTGATGCCAGAGAGAAGATCGTATTAAGCAACACGACTCACACGGTGCACCACCACACGCCACAGTCCTTCAATGCTTGACTAACACACCGGGGGGGTTAATCAATCATCAGTACGCAGCAAAGCAAAGCCTCGCTAGTTGGTTCTGCGGTGAATGTGGGCACTCAAAAATGTGTACATCGCACT…	Anopheles braziliensis	100	KP994156.1
aCA36	CA	2019	9	10	21	ACCGAATTGANGCATATTGCGCATTGCACGACTCAGTGCGATGTACACATTTTTGAGTGCCCACATTCACCGCAGAACCAACTAGCAAGGTCGAGGCTTTGCTGCGTACTGATGATTTGATTGACCCCGTGTCAGCCAAGCATTGAAGGACTGTGGCGTGGTGGGTGCACCGAGTGTGCGTGTCGTTGCTTAATACGACTCCCTCTGGTATCACATCTGGAGCGGGCTATCCAGTCACAATCCCCAGCGAAATGTGCATCTACGGGTAGCCCCGATGTGGCGGGCCGCGGAATCGCGGACCCTCCCTCAAAGCCAGCTCACGTGACACCATACCAAAAGAGAGAGACCAAACGTACCCTGAAGCAACGGATGCGCACACGAGTGTGCAGCTCATCGCGA…	Anopheles nuneztovari	100	KP994154.1	CCCATNNNTTGAGGCCACTAGTGATCGGTACTCTCTCTCTTACTGATCGCGATGAGCTGCACACTCGTGTGCGCATCCGTTGCTTCAGGGTACGTTTGGTCTCTCTCTTTTGGTATGGTGTCACGTGAGCTGGCTTTGAGGGAGGGTCCGCGATTCCGCGGCCCGCCACATCGGGGCTACCCGTAGATGCACATTTCGCTGGGGATTGTGACTGGATAGCCCGCTCCAGATGTGATACCAGAGGGAGTCGTATTAAGCAACGACACGCACACTCGGTGCACCCACCACGCCACAGTCCTTCAATGCTTGGCTGACACGGGGTCAATCAAATCATCAGTACGCAGCAAAGCCTCGACCTTGCTAGTTGGTTCTGCGGTGAATGTGGGCACTCAAAAATGT…	Anopheles nuneztovari	99.785	KP994154.1
aCA37	CA	2019	9	10	21	CCCGANTGAAGCTATTGCGCATTGCACGACTCAGTGCGATGTAACATTTTTGAGTGCCCACATTCACCGCAGAACCAACTAGCAAGGTCGAGGCTTTGCTGCGTACTGATGATTTGATTGACCCCGTGTCAGCCAAGCATTGAAGGACTGTGGCGTGGTGGGTGCACCGAGTGTGCGTGTCGTTGCTTAATACGACTCCCTCTGGTATCACATCTGGAGCGGGCTATCCAGTCACAATCCCCAGCGAAATGTGCATCTACGGGTAGCCCCGATGTGGCGGGCCGCGGAATCGCGGACCCTCCCTCAAAGCCAGCTCACGTGACACCATACCAAAAAAGAGAGACCAAACGTACCCTGAAGCAACGGATGCGCACACGAGTGTGCAGCTCATCGCGATCA…	Anopheles nuneztovari	98.28	KP994154.1	CCCATTTTTGAGGCCCTAGTGATCGGTACTCTCTCTCTTACTGATCGCGATGAGCTGCACACTCGTGTGCGCATCCGTTGCTTCAGGGTACGTTTGGTCTCTCTCTTTTGGTATGGTGTCACGTGAGCTGGCTTTGAGGGAGGGTCCGCGATTCCGCGGCCCGCCACATCGGGGCTACCCGTATATGCACATTTCCCTGGGGATTGGGACTGGATAACCCGCTCCACATGTGATACCAGAGGGAGTCATATTAAGCAACGACACGCACACTCGGTGCACCCACCACCCCACAGTCCTTCAATGCTTGGCTGACACGGGGTCAATCAAATCATCAATACGCAGCAAAGCCTCAACCTTGCTAGTTGGTTCTGCGGTGAATGTGGGCACTCAAAAATGTGT…	Anopheles nuneztovari	97.452	KP994154.1
aCA38	CA	2019	7	22	21	CCCGANTTGAAGCATATTGCGCATTGCACGACTTAGTGCGATGTACACATTTTTGAGTGCCCACATTCACCGCAGAACCAACTAGCGAGGCTTTGCTTTGCTGCGTACTGATGATTGATTAACCCCCCCGGTGTGTTAGTCAAGCATTGAAGGACTGTGGCGTGTGGTGGTGCACCGTGTGAGTCGTGTTGCTTAATACGATCTTCTCTCTGGCATCACAAACAGAGCGGTGGGCTGTCAAGTCACAATCCCCAGCGACCTGTGCAAGATAGCCCCGATGTGGAAGTCCAAGCGACTTCCCTCACGGTCAGTCTTTGTGATACCGTACACCGAGAGAAGAAATCAAACGTACCCTGAAGCAACGAACGTTCACATGGTGTGATCACACCACAACACGAA…	Anopheles braziliensis	99.781	KP994156.1	CCCATTTTTGAGGCCACTTCATGTGTCGGTTTTTGTTCGTGTTGTGGTGTGATCACACCATGTGAACGTTCGTTGCTTCAGGGTACGTTTGATTTCTTCTCTCGGTGTACGGTATCACAAAGACTGACCGTGAGGGAAGTCGCTTGGACTTCCACATCGGGGCTATCTTGCACAGGTCGCTGGGGATTGTGACTTGACAGCCCACCGCTCTGTTTGTGATGCCAGAGAGAAGATCGTATTAAGCAACACGACTCACACGGTGCACCACCACACGCCACAGTCCTTCAATGCTTGACTAACACACCGGGGGGGTTAATCAATCATCAGTACGCAGCAAAGCAAAGCCTCGCTAGTTGGTTCTGCGGTGAATGTGGGCACTCAAAAATGTGTACATCGCAC…	Anopheles braziliensis	99.566	KP994156.1
aCA39	CA	2019	7	23	5	CCCGAATTGAAGCATATTGCGCATTGCACGACTTAGTGCGATGTACACATTTTTGAGTGCCCACATTCACCGCAGAACCAACTAGCGAGGCTTTGCTTTGCTGCGTACTGATGATTGATTAACCCCCCCGGTGTGTTAGTCAAGCATTGAAGGACTGTGGCGTGTGGTGGTGCACCGTGTGAGTCGTGTTGCTTAATACGATCTTCTCTCTGGCATCACAAACAGAGCGGTGGGCTGTCAAGTCACAATCCCCAGCGACCTGTGCAAGATAGCCCCGATGTGGAAGTCCAAGCGACTTCCCTCACGGTCAGTCTTTGTGATACCGTACACCGAGAGAAGAAATCAAACGTACCCTGAAGCAACGAACGTTCACATGGTGTGATCACACCACAACACGAA…	Anopheles braziliensis	99.781	KP994156.1	CCCATTTTTGAGGCCACTTCATGTGTCGGTTTTTGTTCGTGTTGTGGTGTGATCACACCATGTGAACGTTCGTTGCTTCAGGGTACGTTTGATTTCTTCTCTCGGTGTACGGTATCACAAAGACTGACCGTGAGGGAAGTCGCTTGGACTTCCACATCGGGGCTATCTTGCACAGGTCGCTGGGGATTGTGACTTGACAGCCCACCGCTCTGTTTGTGATGCCAGAGAGAAGATCGTATTAAGCAACACGACTCACACGGTGCACCACCACACGCCACAGTCCTTCAATGCTTGACTAACACACCGGGGGGGTTAATCAATCATCAGTACGCAGCAAAGCAAAGCCTCGCTAGTTGGTTCTGCGGTGAATGTGGGCACTCAAAAATGTGTACATCGCAC…	Anopheles braziliensis	99.566	KP994156.1
aCA40	CA	2019	7	24	8	CCCGANTGANGCATATTGCGCATTGCACGACTTAGTGCGATGTACACATTTTTGAGTGCCCACATTCACCGCAGAACCAACTAGCGAGGCTTTGCTTTGCTGCGTACTGATGATTGATTAACCCCCCCGGTGTGTTAGTCAAGCATTGAAGGACTGTGGCGTGTGGTGGTGCACCGTGTGAGTCGTGTTGCTTAATACGATCTTCTCTCTGGCATCACAAACAGAGCGGTGGGCTGTCAAGTCACAATCCCCAGCGACCTGTGCAAGATAGCCCCGATGTGGAAGTCCAAGCGACTTCCCTCACGGTCAGTCTTTGTGATACCGTACACCGAGAGAAGAAATCAAACGTACCCTGAAGCAACGAACGTTCACATGGTGTGATCACACCACAACACGAAC…	Anopheles braziliensis	100	KP994156.1	CCATTTTTAGGCCNNTTCATGTGTCGGTTTTTGTTCGTGTTGTGGTGTGATCACACCATGTGAACGTTCGTTGCTTCAGGGTACGTTTGATTTCTTCTCTCGGTGTACGGTATCACAAAGACTGACCGTGAGGGAAGTCGCTTGGACTTCCACATCGGGGCTATCTTGCACAGGTCGCTGGGGATTGTGACTTGACAGCCCACCGCTCTGTTTGTGATGCCAGAGAGAAGATCGTATTAAGCAACACGACTCACACGGTGCACCACCACACGCCACAGTCCTTCAATGCTTGACTAACACACCGGGGGGGTTAATCAATCATCAGTACGCAGCAAAGCAAAGCCTCGCTAGTTGGTTCTGCGGTGAATGTGGGCACTCAAAAATGTGTACATCGCACTA…	Anopheles braziliensis	98.915	KP994156.1
aCA41	CA	2019	7	25	5	CACAAATGANGCATATTGCGCATCGGGCGACACAGCTCGATGCACATATCTTTGAGTGTCCATATTTGATCAGTGATGAAACTACGCGCGCCTTCACCGGCGAACGTGCACAATGGGGTAGCGCTAACACCGTTGCCCTTAAAAACGTGGAGCGTGTTCAACCGTCTTGCGCACCTGCCAACGGTGACCGGCACAGTGGACCCTCACCCACACCCCATCGCACGATGTCGTGATGTGTGTACGGAATGTCCCAAACTGCCTACCGGACCAGGTCGGAGACGTGCGATATCGCAACACCGCTGATAGGCGCCAGTCGCCAAGCCACTCCTTCAGTGGAGCATATGGACCTCAAATGATGTGTGACTACCCCCTGAATTTAAGCATAA	Anopheles intermedius	100	KP994163.1	CCCTCTTTGAGGTCATATGCTCCACTGAAGGAGTGGCTTGGCGACTGGCGCCTATCAGCGGTGTTGCGATATCGCACGTCTCCGACCTGGTCCGGTAGGCAGTTTGGGACATTCCGTACACACATCACGACATCGTGCGATGGGGTGTGGGTGAGGGTCCACTGTGCCGGTCACCGTTGGCAGGTGCGCAAGACGGTTGAACACGCTCCACGTTTTTAAGGGCAACGGTGTTAGCGCTACCCCATTGTGCACGTTCGCCGGTGAAGGCGCGCGTAGTTTCATCACTGATCAAATATGGACACTCAAAGATATGTGCATCGAGCTGTGTCGCCCGATGCGCAATATGCGTTCAACTTATCGATGTTCATGTGTCCTGCAGTTCACAANATGATC	Anopheles intermedius	99.738	KP994163.1
aCA42	CA	2019	7	25	8	CCCGANTTGAACGCATATTGCGCATTGCACGACTTAGTGCGATGTACACATTTTTGAGTGCCCACATTCACCGCAGAACCAACTAGCGAGGCTTTGCTTTGCTGCGTACTGATGATTGATTAACCCCCCCGGTGTGTTAGTCAAGCATTGAAGGACTGTGGCGTGTGGTGGTGCACCGTGTGAGTCGTGTTGCTTAATACGATCTTCTCTCTGGCATCACAAACAGAGCGGTGGGCTGTCAAGTCACAATCCCCAGCGACCTGTGCAAGATAGCCCCGATGTGGAAGTCCAAGCGACTTCCCTCACGGTCAGTCTTTGTGATACCGTACACCGAGAGAAGAAATCAAACGTACCCTGAAGCAACGAACGTTCACATGGTGTGATCACACCACAACACGA…	Anopheles braziliensis	100	KP994156.1	CCCATTATTGAGGCCACTTCATGTGTCGGTTTTTGTTCGTGTTGTGGTGTGATCACACCATGTGAACGTTCGTTGCTTCAGGGTACGTTTGATTTCTTCTCTCGGTGTACGGTATCACAAAGACTGACCGTGAGGGAAGTCGCTTGGACTTCCACATCGGGGCTATCTTGCACAGGTCGCTGGGGATTGTGACTTGACAGCCCACCGCTCTGTTTGTGATGCCAGAGAGAAGATCGTATTAAGCAACACGACTCACACGGTGCACCACCACACGCCACAGTCCTTCAATGCTTGACTAACACACCGGGGGGGTTAATCAATCATCAGTACGCAGCAAAGCAAAGCCTCGCTAGTTGGTTCTGCGGTGAATGTGGGCACTCAAAAATGTGTACATCGCAC…	Anopheles braziliensis	99.566	KP994156.1
aCA43	CA	2019	7	26	5	CCCGANTTGAAGCATATTGCGCCTTGCACGACTCAGTGCGAGGTACACATTTTTGAGTGCCCACATTCACCGCAGAACCAACTAGCGAGGTCGTCGCCGCCGCCGGTCAGCCGGCGCGCGCGGCTTAGCTGCGTACTGATGATTTGATTGACGCGCCGCGTCCCCAACCGGACGCGCCCGTGTGTGGTCAAGCATTGAAGGACTGTGGCGTGGTGGGTGCACCGTGTGTCGTTGCTTAATACGCGACCCTCTCTCCGGTTTCACATCTGGAGCGGGCTATCCAGTCACAATCCCCAGCGAAATGTGCCGATACACGGGTAGCCCCGATGTGGAGATCCAAGCGAGGACCTCCCTCAAAACCATTGTGATGAAACCCCACCACACAAGAGAGAAGAGAGA…	Anopheles darlingi	99.805	KP994157.1	NCNANTTTTNGGCCACTTGAGATCCTAGTTCCTAGATCCGTGTGCGCGCTCGATGAGCTGACAGCGCGTGCGAACGTTGCTTTTGGTCGCTCTCTCTCTTCTCTCTTGTGTGGTGGGGTTTCATCACAATGGTTTTGAGGGAGGTCCTCGCTTGGATCTCCACATCGGGGCTACCCGTGTATCGGCACATTTCGCTGGGGATTGTGACTGGATAGCCCGCTCCAGATGTGAAACCGGAGAGAGGGTCGCGTATTAAGCAACGACACACGGTGCACCCACCACGCCACAGTCCTTCAATGCTTGACCACACACGGGCGCGTCCGGTTGGGGACGCGGCGCGTCAATCAAATCATCAGTACGCAGCTAAGCCGCGCGCGCCGGCTGACCGGCGGCGGCGAC…	Anopheles darlingi	100	KP994157.1
aCA44	CA	2019	7	22	21	GSMCRGTTGGACGMTATTGCGCATTGCACGACTCAGTGCGATGTACACATTTTTGAGTGCCCACATTCACCGCAGAACCAACTAGCAAGGTCGAGGCTTTGCTGCGTACTGATGATTTGATTGACCCCGTGTCAGCCAAGCATTGAAGGACTGTGGCGTGGTGGGTGCACCGAGTGKGSGTGTCSTTGCTTAATACSACTCCCTCTGGKATCMCMTCTGGAGCGGGCTATCCMGTCMCAATCCCCMGCGAAATGGGCMTCTACGGGKARCCCCGATGKGGSGGGCCSCGGAATCSCGGACCCTCCCTCAAARCCARCTCATGTGAMACCAAAWAAMAAAAAAAAAAAAAAAARAACCCWSAAGCCCCGGAAGCACACACGAGTGTGCMAATGTTCSCGA…	Anopheles nuneztovari	88.802	MT151948.1	CMTATTTGACGCCCTAGTGATCGGTACTMTCTCTCTTACTGATCGCGATGAGCTGCACACTCGTGTGCGCATCCGTTGCTTCAGGGTACGTTTGGTCTCTCTCTTTYTCTTTTGKGWTTTGKGGTCTGGCTTTSTGGGTTTGAGGGAGGGTCCGCGATTCCCCRCACCGCGMCATCCCGGATATACRCATTTCCCCGTTTYTCGGGGGAGTGTGACCGGATCCCCATCTCAAAATGTAAGAAGYCAGAGAGTCCWATTAMACRCMCACACGCRGCCCCCGGGGCCCCCCCCMCCCCCAATGCTTTGRTGGCTTGGGGGCAASGGGGTCATCAAAAYYCMCCAAAMCCCCMAACTCCCTAMTTTTTTTTGTGGGGTTTGGGGGGAATKGGGAATKTKAAA…	Anopheles goeldii	88.816	EU848387.1	GAMGTTGACGMTATTGCGCATTGCACGACTCAGTGCGATGTACACATTTTTGAGTGCCCACATTCACCGCAGAACCAACTAGCAAGGTCGAGGCTTTGCTGCGTACTGATGATTTGATTGACCCCGTGTCASCCAAGCATTGAAGGACTGTGGCGTGGTGGGTGCACCGAGTGKGSSTGKCSTTGCTTAATACSACYCCCTCTGGKATCMCMTCTGGAGCGGGSTWTCCMGTCMCMATCCCCMRCSAAATGKGCMTCTACSGGKARCCCCSATGKGGSGGGCCSCGGAATCSCGGACCCTCCCTCAAAGCCAGCTCATGTGACACCAAATWACAAAAGAAAAAAAAAAAAAACCCTGARKCCCCGGAAGCGCACGCGAGTGTGCAGATCGTCGCGATCA…	Anopheles nuneztovari	86.881	MT151948.1	GMATGGGKTTGACGCACTAGTGATCGGTACTMTCTCTCTTACTGATCGCRATGAGCTGCACACTCGTGTGCSCATCCGTTGCTTCAGGGTACGTTTGGTCTCTCTCTYTYTCTTTTGGGWTWTGKGGKCTGGCTTTSTGGGGGGGGGGGGGAGTCCCCGATCCCCCRCCCCSCGGCTMCCCGGATATCCRCATTTSCCCGGGGATCGGGGGAGTGTAACCGGATCCCCASCTCAWAATGTAGGAASACAGGGAGTSCWATWAMACACMCACACGCRCCACCCSGGGCMCCCCCCMCCCCCAATGCTTTGMTGACTTGGGGGCAAYGGGGTCATCAAAATYCWCCAAACCCTCMAAATCCCTAACTTTTTTTGTGGGGTTTGSGGGGAATKGGGGAMMTS…	Anopheles goeldii	95.098	KC167787.1
aCA45	CA	2019	7	25	5	GSAACGAKGACGMTATTGCGCATTGCACGACTCAGTGCGATGTACACATTTTTGAGTGCCCACATTCACCGCAGAACCAACTAGCAAGGTCGAGGCTTTGCTGCGTACTGATGATTTGATTGACCCCGTGTCAGCCAAGCATTGAAGGACTGTGGCGTGGTGGGTGCACCGAGTGTGCGTGTCGTTGCTTAATACSACTCCCTCTGGTATCMCATCTGGAGCGGGCTATCCAGTCMCAATCCCCAGCGAAATGTGCATCTACGGGTAGCCCCGATGKGGSGGGCCGCGGAATCGCGGACCCTCCCTCAAAGCCAGCTCATGTGACACCAAATACCAAAAGAGAGAGAMAAARASCACCCTGACCCTGRAGATGCGGACGCGAGTGCGAATGTGCTCCTC…	Anopheles nuneztovari	97.904	MT151948.1	CMTATTTGAGCACTAGTGATCGGTACTATCTCTCTTACTGATCGCRATGAGCTGCACACTCGTGTGCGCATCCGTTGCTTCAGGGTACGTTTGGTCTCTCTCTYTYKSTWTTGGKWTTTGSKGKARCTGGYTTTGGGGGAGGGGGAGGGATTCCGATTCCCCGCACCTCGGCATCACGGSTACACGCARATTCCCATGGGGATGGGGATTGTAACKGCATCYCCAGATGYAAATGTAAAGGGAGAGGGATTMRTATAAAACACCCACACTCRGWCCCCCCMCCCCCCCCCCGCCCCTRTMTTTTTGTGTGAGGCGGGGACRGGGAAATTCAAATCACCCAKAARCSCCTAAACCTCGACATTGGTATTTGGGGCTAAGGTGAACWCTCAAAAATGAAAA…	Anopheles goeldii	98.901	KC167786.1	CAMMGTKGAACGMTATTGCGCATTGCACGACTCAGTGCGATGTACACATTTTTGAGTGCCCACATTCACCGCAGAACCAACTAGCAAGGTCGAGGCTTTGCTGCGTACTGATGATTTGATTGACCCCGTGTCAGCCAAGCATTGAAGGACTGTGGCGTGGTGGGTGCACCGAGTGTGCGTGTCGTTGCTTAATACGACTCCCTCTGGTATCACATCTGGAGCGGGCTATCCAGTCACAATCCCCAGCGAAATGTGCATCTACGGGTAGCCCCGATGKGGCGGGCCSCGGAATCSCGGACCCTCCCTCAAAGCCAGCTCATGTGACACCAAATACCAAAAGARAGAGAMAAARACCACCCTKACCCYGRAGATGCGGACGCGAGTGCGAATGTGCTCCTC…	Anopheles nuneztovari	97.384	MT151948.1	CMGKRKTTTGGRTGCACTAGTGATCGGTACTATCTCTCTTACTGATCGCRATGAGCTGCACACTCGTGTGCGCATCCGTTGCTTCAGGGTACGTTTGGTCTCTCTCTYTYKSTWTTGGKWTTTRSWGKAACTGGATTTGGGGGAGGGGGAGGGACCCCGATGCCCCSGMCCGCGGGGTCRGGGSTACACGCACATKCCCMTGGGGATGGGGATTGTAACTGGATCTCCCGATCCAAATGTGAAGGGAGAGGGATTMRKATAAAACACCCACACTCRCMCCCCCCGCCCCCCCCCCSCCCTTMWMTTTTTGTGTGAGGCGGGGACRGGGAAATTCAAATCACCCAWAAACMCCTAAACCTTGATCTTTGTTTTTGGGGYTAATGGGAATGCGGGAAAATG…	Anopheles goeldii	98.901	KC167786.1
aCA46	CA	2019	7	25	21	AAMGAKGACGMTATTGCGCATTGCACGACTCAGTGCGATGTACACATTTTTGAGTGCCCACATTCACCGCAGAACCAACTAGCAAGGTCGAGGCTTTGCTGCGTACTGATGATTTGATTGACCCCGTGTCAGCCAAGCATTGAAGGACTGTGGCGTGGTGGGTGCACCGAGTGTGCGTGTCGTTGCTTAATACGACTCCCTCTGGTATCACATCTGGAGCGGGCTATCCAGTCACAATCCCCAGCGAAATGTGCATCTACGGGTAGCCCCGATGTGGCGGGCCGCGGAATCGCGGACCCTCCCTCAAAGCCAGCTCATGTGACACCAAATACCAAAAGAGAGAGAGARAGASCCCMCWYGCCCCGGGGASGCGCACGCGCGCGCACGTGTGCGCGACAT…	Anopheles nuneztovari	99.401	MT151948.1	CMTTTTTTTTTGAGGCCACTAGTGATCGGTACTMTCTCTCTTACTGATCGCRATGAGCTGCACACTCGTGTGCGCATCCGTTGCTTCAGGGTACGTTTGGTCTCTCTCTTTTKSTTTTTGGTTATTTGGTSTCATRTTTTTGGGGTTGTGGGGGAGTYCCCGAKACCCCGCMCCGCGGCWCCYCGGGTATACGCATATATCCMTTTTTCTGGGGAGTGTAACCCYCTATCCCKCTCTCAATATGAGAARMCAGAGAGASYYATAAWACACACACACGCGCACCCTCKGCCCCCCCACCMCCCCACTGTTTTTSTGTGTGTGGGTGACACGGKMAATATCAAAACATCAAAACMCCKAAATCTCTAKATTTTTCTTTGGGGTTSKGGGGAAAATGWAAAC…	Anopheles nuneztovari	97.143	KP994154.1
aCA47	CA	2019	7	25	21	GCMAGATGGAACGMTATTGCGCATTGCACGACTYAGTGCGATGTACACATTTTTGAGTGCCCACATTCACCGCARAACCAACTAGCRAGGTCGAGGCTTTGCTGCSYACTGATGATTTGATTGACCCCGTGTCAGCCAAGCATTGAAGGACTGTGGCGTGGWGGGTGCACCGAGTGTGCTTGTCGGTGCTTAATACGACTCCCTCTGGTATCACATCTGGAGCGGGCTATCCWRTCACAATCCCCAGCGAAATGTGCATCGACGGGTACCCCCCATGTGGCGGGCCCCGGAATCACGGACCCTCCCTCAAAGCCMGCTCATGTGACACCAAATACCAAAAGAGAGAGARARAGASCCCYCWKGCCCGTGTGASCRCACGAGCGTRCGATAGTGTGCMAC…	Anopheles nuneztovari	94.135	MT151948.1	TTGGAGGCACTAGTGATCGGTACTCTCTCTCTTACTGATCGSGATGAGCTGCACACTCGTGTGCGCATCCGTTGCTTCGGGGTACGTTTGGTCTCTCTCTTTCTCTTTTGKGTATTTGGAGGWGWGAACAKGGGACTTGGACACTTTCCCGRAWCCCCTTCCCGGACCCCAAGATCAGACWTTATCTGYRGGGGGCTGGGGATGGTATCGGGGTTTCCGCCCTGGGGTTAGGAACKRGAGGMAGAAAAAWAACAAACACGCRCMCYCCWAGCACCCCCCWCCCCWAGTTACTCTCCGWGGGGGAGTCCGGTRTGCTTGATCACACCAATTTGACWAAAMCTCTCAACSTTTCTMTGGGGATGRGGGGCGAGACKGGCCACGCGGGGGGACTRTCTGACW…	Anopheles goeldii	96.364	EU848387.1	AMCTTWWAASMWWTTGSGCTTGCCGACTTAKTGCGATGTACACWTTTTTGAGTGCCCMCATTCACCGCARAACCAACTAGCRAGGTCGTCGGCTGGGTCCCCACGCGGGGCCTGTCGCGGCTTASCTGCGTACTGATGAGTTGATTGACGCCGTCAAACGCGTGTGATCAAGCATTGAAGGACTGTGGCGTGGTGAGTACMCTCCGTGTGGGTGTGTCRTTGCTTAATACRACTCCTCTCTCTGGTATCACAACTGGTGCGGGCTACCCCCAGGTCACAATCCCCARCRACATGTGACRACMCAKCTTGCSGTAGCCCCGATGTGGAGGTCCTTGGAAGCGACCTCCCTCAMASCCAGCCTGTGTGATAGTCCWCACMCGCACATAGGTGAGAAARAGA…	Anopheles triannulatus	92.717	KP994151.1	AATAAGGCCCAGGTCTGTGATCGGGTTCTCTCTCTCAATCGTGCGCTCGATGACTCACACTCCGCCGCGCAGCGTGTACWTTGGCTTCAGGGTACKTTTGGTCTCTCTCTCTCACCTATGTGCGTGTGTGGACTATCACACAGGCTGGCTTTGAGGGAGGYCSCTTCCAGGACCTCCACATCGGGGCTWCCGCAASCTGTGTCRTCACATGTCKCTGGGGATTGAGACCTGGGGGTASCCCGCACCAKTTKTGATACCAKAAARAGGAGTCGTATTAASCAACAACACACCCACACGGAKRGTACTCACCACGCCACAGTCCTTCRATGCTTGATCACACGCGTTTGAKGGCGTCAATCAACTCATCAWTACKCACCTAAGCCACKACAGGCCCCSCKT…	Anopheles triannulatus	91.158	KP994151.1
aCA48	CA	2019	9	10	5	CCCGAATTGAAGCATATTGCGCATTGCACGACTTAGTGCGATGTACACATTTTTGAGTGCCCACATTCACCGCAGAACCAACTAGCGAGGCTTTGCTTTGCTGCGTACTGATGATTGATTAACCCCCCCGGTGTGTTAGTCAAGCATTGAAGGACTGTGGCGTGTGGTGGTGCACCGTGTGAGTCGTGTTGCTTAATACGATCTTCTCTCTGGCATCACAAACAGAGCGGTGGGCTGTCAAGTCACAATCCCCAGCGACCTGTGCAAGATAGCCCCGATGTGGAAGTCCAAGCGACTTCCCTCACGGTCAGTCTTTGTGATACCGTACACCGAGAGAAGAAATCAAACGTACCCTGAAGCAACGAACGTTCACATGGTGTGATCACACCACAACACGAA…	Anopheles braziliensis	99.561	KP994156.1	CCCATTTTTGAGGCCACTTCATGTGTCGGTTTTTGTTCGTGTTGTGGTGTGATCACACCATGTGAACGTTCGTTGCTTCAGGGTACGTTTGATTTCTTCTCTCGGTGTACGGTATCACAAAGACTGACCGTGAGGGAAGTCGCTTGGACTTCCACATCGGGGCTATCTTGCACAGGTCGCTGGGGATTGTGACTTGACAGCCCACCGCTCTGTTTGTGATGCCAGAGAGAAGATCGTATTAAGCAACACGACTCACACGGTGCACCACCACACGCCACAGTCCTTCAATGCTTGACTAACACACCGGGGGGGTTAATCAATCATCAGTACGCAGCAAAGCAAAGCCTCGCTAGTTGGTTCTGCGGTGAATGTGGGCACTCAAAAATGTGTACATCGCAC…	Anopheles braziliensis	99.566	KP994156.1
aCA49	CA	2019	9	10	5	TNNNCGCATTGCACGACTTAGTGCGATGTACACATTTTTGAGTGCCCACATTCACCGCAGAACCAACTAGCGAGGCTTTGCTTTGCTGCGTACTGATGATTGATTAACCCCCCCGGTGTGTTAGTCAAGCATTGAAGGACTGTGGCGTGTGGTGGTGCACCGTGTGAGTCGTGTTGCTTAATACGATCTTCTCTCTGGCATCACAAACAGAGCGGTGGGCTGTCAAGTCACAATCCCCAGCGACCTGTGCAAGATAGCCCCGATGTGGAAGTCCAAGCGACTTCCCTCACGGTCAGTCTTTGTGATACCGTACACCGAGAGAAGAAATCAAACGTACCCTGAAGCAACGAACGTTCACATGGTGTGATCACACCACAACACGAACAAAAACCGACACAT…	Anopheles braziliensis	100	KP994156.1	CCCATTTTTGAGGCCCTTCTGTGTCGGTTTTTGTTCGTGTTGTGGTGTGATCACACCATGTGAACGTTCGTTGCTTCAGGGTACGTTTGATTTCTTCTCTCGGTGTACGGTATCACAAAGACTGACCGTGAGGGAAGTCGCTTGGACTTCCACATCGGGGCTATCTTGCACAGGTCGCTGGGGATTGTGACTTGACAGCCCACCGCTCTGTTTGTGATGCCAGAGAGAAGATCGTATTAAGCAACACGACTCACACGGTGCACCACCACACGCCACAGTCCTTCAATGCTTGACTAACACACCGGGGGGGTTAATCAATCATCAGTACGCAGCAAAGCAAAGCCTCGCTAGTTGGTTCTGCGGTGAATGTGGGCACTCAAAAATGTGTACATCGCACTA…	Anopheles braziliensis	99.132	KP994156.1
aCA50	CA	2019	9	10	5	CCCGAATTGAAGCATATTGCGCCTTGCACGACTCAGTGCGAGGTACACATTTTTGAGTGCCCACATTCACCGCAGAACCAACTAGCGAGGTCGTCGCCGCCGCCGGTCAGCCGGCGCGCGCGGCTTAGCTGCGTACTGATGATTTGATTGACGCGCCGCGTCCCCAACCGGACGCGCCCGTGTGTGGTCAAGCATTGAAGGACTGTGGCGTGGTGGGTGCACCGTGTGTCGTTGCTTAATACGCGACCCTCTCTCCGGTTTCACATCTGGAGCGGGCTATCCAGTCACAATCCCCAGCGAAATGTGCCGATACACGGGTAGCCCCGATGTGGAGATCCAAGCGAGGACCTCCCTCAAAACCATTGTGATGAAACCCCACCACACAAGAGAGAAGAGAGA…	Anopheles darlingi	99.805	KP994157.1	GTTTTTGAGGCCNCTTGAGATCCTAGTTCCTAGATCCGTGTGCGCGCTCGATGAGCTGACAGCGCGTGCGAACGTTGCTTTTGGTCGCTCTCTCTCTTCTCTCTTGTGTGGTGGGGTTTCATCACAATGGTTTTGAGGGAGGTCCTCGCTTGGATCTCCACATCGGGGCTACCCGTGTATCGGCACATTTCGCTGGGGATTGTGACTGGATAGCCCGCTCCAGATGTGAAACCGGAGAGAGGGTCGCGTATTAAGCAACGACACACGGTGCACCCACCACGCCACAGTCCTTCAATGCTTGACCACACACGGGCGCGTCCGGTTGGGGACGCGGCGCGTCAATCAAATCATCAGTACGCAGCTAAGCCGCGCGCGCCGGCTGACCGGCGGCGGCGACGA…	Anopheles darlingi	99.605	KP994157.1
aCA52	CA	2019	9	10	5	CCCGANTTGAAGCATATTGCGCATTGCACGACTTAGTGCGATGTACACATTTTTGAGTGCCCACATTCACCGCAGAACCAACTAGCGAGGCTTTGCTTTGCTGCGTACTGATGATTGATTAACCCCCCCGGTGTGTTAGTCAAGCATTGAAGGACTGTGGCGTGTGGTGGTGCACCGTGTGAGTCGTGTTGCTTAATACGATCTTCTCTCTGGCATCACAAACAGAGCGGTGGGCTGTCAAGTCACAATCCCCAGCGACCTGTGCAAGATAGCCCCGATGTGGAAGTCCAAGCGACTTCCCTCACGGTCAGTCTTTGTGATACCGTACACCGAGAGAAGAAATCAAACGTACCCTGAAGCAACGAACGTTCACATGGTGTGATCACACCACAACACGAA…	Anopheles braziliensis	99.781	KP994156.1	CCCATNTTTGAGGCCACTTCATGTGTCGGTTTTTGTTCGTGTTGTGGTGTGATCACACCATGTGAACGTTCGTTGCTTCAGGGTACGTTTGATTTCTTCTCTCGGTGTACGGTATCACAAAGACTGACCGTGAGGGAAGTCGCTTGGACTTCCACATCGGGGCTATCTTGCACAGGTCGCTGGGGATTGTGACTTGACAGCCCACCGCTCTGTTTGTGATGCCAGAGAGAAGATCGTATTAAGCAACACGACTCACACGGTGCACCACCACACGCCACAGTCCTTCAATGCTTGACTAACACACCGGGGGGGTTAATCAATCATCAGTACGCAGCAAAGCAAAGCCTCGCTAGTTGGTTCTGCGGTGAATGTGGGCACTCAAAAATGTGTACATCGCAC…	Anopheles braziliensis	99.781	KP994156.1
aCA54	CA	2019	9	11	5	CCCGAATTGAAGCATATTGCGCCTTGCACGACTCAGTGCGAGGTACACATTTTTGAGTGCCCACATTCACCGCAGAACCAACTAGCGAGGTCGTCGCCGCCGCCGGTCAGCCGGCGCGCGCGGCTTAGCTGCGTACTGATGATTTGATTGACGCGCCGCGTCCCCAACCGGACGCGCCCGTGTGTGGTCAAGCATTGAAGGACTGTGGCGTGGTGGGTGCACCGTGTGTCGTTGCTTAATACGCGACCCTCTCTCCGGTTTCACATCTGGAGCGGGCTATCCAGTCACAATCCCCAGCGAAATGTGCCGATACACGGGTAGCCCCGATGTGGAGATCCAAGCGAGGACCTCCCTCAAAACCATTGTGATGAAACCCCACCACACAAGAGAGAAGAGAGA…	Anopheles darlingi	99.805	KP994157.1	CNCTTTTTTGAGGCCACTTGAGATCCTAGTTCCTAGATCCGTGTGCGCGCTCGATGAGCTGACAGCGCGTGCGAACGTTGCTTTTGGTCGCTCTCTCTCTTCTCTCTTGTGTGGTGGGGTTTCATCACAATGGTTTTGAGGGAGGTCCTCGCTTGGATCTCCACATCGGGGCTACCCGTGTATCGGCACATTTCGCTGGGGATTGTGACTGGATAGCCCGCTCCAGATGTGAAACCGGAGAGAGGGTCGCGTATTAAGCAACGACACACGGTGCACCCACCACGCCACAGTCCTTCAATGCTTGACCACACACGGGCGCGTCCGGTTGGGGACGCGGCGCGTCAATCAAATCATCAGTACGCAGCTAAGCCGCGCGCGCCGGCTGACCGGCGGCGGCGA…	Anopheles darlingi	99.805	KP994157.1
aCA55	CA	2019	9	11	21	CCCGNATTGAAGCATATTGCGCCTTGCACGACTCAGTGCGAGGTACACATTTTTGAGTGCCCACATTCACCGCAGAACCAACTAGCGAGGTCGTCGCCGCCGCCGGTCAGCCGGCGCGCGCGGCTTAGCTGCGTACTGATGATTTGATTGACGCGCCGCGTCCCCAACCGGACGCGCCCGTGTGTGGTCAAGCATTGAAGGACTGTGGCGTGGTGGGTGCACCGTGTGTCGTTGCTTAATACGCGACCCTCTCTCCGGTTTCACATCTGGAGCGGGCTATCCAGTCACAATCCCCAGCGAAATGTGCCGATACACGGGTAGCCCCGATGTGGAGATCCAAGCGAGGACCTCCCTCAAAACCATTGTGATGAAACCCCACCACACAAGAGAGAAGAGAGA…	Anopheles darlingi	99.805	KP994157.1	CCCANTTTTGAGGCCACTTGAGATCCTAGTTCCTAGATCCGTGTGCGCGCTCGATGAGCTGACAGCGCGTGCGAACGTTGCTTTTGGTCGCTCTCTCTCTTCTCTCTTGTGTGGTGGGGTTTCATCACAATGGTTTTGAGGGAGGTCCTCGCTTGGATCTCCACATCGGGGCTACCCGTGTATCGGCACATTTCGCTGGGGATTGTGACTGGATAGCCCGCTCCAGATGTGAAACCGGAGAGAGGGTCGCGTATTAAGCAACGACACACGGTGCACCCACCACGCCACAGTCCTTCAATGCTTGACCACACACGGGCGCGTCCGGTTGGGGACGCGGCGCGTCAATCAAATCATCAGTACGCAGCTAAGCCGCGCGCGCCGGCTGACCGGCGGCGGCGA…	Anopheles darlingi	99.805	KP994157.1
aCA58	CA	2019	9	13	5	CCCGAATGAAGCATATTGCGCATTGCACGACTTAGTGCGATGTACACATTTTTGAGTGCCCACATTCACCGCAGAACCAACTAGCGAGGCTTTGCTTTGCTGCGTACTGATGATTGATTAACCCCCCCGGTGTGTTAGTCAAGCATTGAAGGACTGTGGCGTGTGGTGGTGCACCGTGTGAGTCGTGTTGCTTAATACGATCTTCTCTCTGGCATCACAAACAGAGCGGTGGGCTGTCAAGTCACAATCCCCAGCGACCTGTGCAAGATAGCCCCGATGTGGAAGTCCAAGCGACTTCCCTCACGGTCAGTCTTTGTGATACCGTACACCGAGAGAAGAAATCAAACGTACCCTGAAGCAACGAACGTTCACATGGTGTGATCACACCACAACACGAAC…	Anopheles braziliensis	99.78	KP994156.1	CGGGGTTGAGGCCACTTGAGATCCTAGTTCCTAGATCCGTGTGCGCGCTCGATGAGCTGACAGCGCGTGCGAACGTTGCTTTTGGTCGCTCTCTCTCTTCTCTCTTGTGTGGGGGGGTTTCATCACAATGGTTTTGAGGGAGGTCCTCGCTTGGATCTCCACATCGGGGCTACCCGTGTATCGGCACATTTCGCTGGGGATTGTGACTGGATAGCCCGCTCCAGATGTGAAACCGGAGAGAGGGTCGCGTATTAAGCAACGACACACGGTGCACCCACCACGCCACAGTCCTTCAATGCTTGACCACACACGGGCGCGTCCGGTTGGGGACGCGGCGCGTCAATCAAATCATCAGTACGCAGCTAAGCCGCGCGCGCCGGCTGACCGGCGGCGGCGACG…	Anopheles darlingi	99.611	OX030913.1	GMMCGTKGAASGMTATTGCGMTTGCACGACTTAGTGCGATGTACACATTTTTGAGTGCCCACATTCACCGCAGAACCAACTAGCGAGGCTTTGCTTTGCTGCGTACTGATGATTGATTAACCCCCCCGGTGTGTTAGTCAAGCATTGAAGGACTGTGGCGTGTGGTGGTGCACCGTGTGAGTCGTGTTGCTTAATACGATCTTCTCTCTGGCATCACAAACAGAGCGGKGGGCTGTCAAGTCACAATCCCCAGCGACCTGTGCAAGATAGCCCCGATGTGGAAGTCCAAGCGACTTCCCTCACGGTCAGTCTTTGTGATACCGTACACCGARARAARAAATCAAACGTACCCTGAAGCAACGAACGTTCACATGGTGTGATCACACCACAACACGAACA…	Anopheles braziliensis	98.658	KP994156.1	CTTTWTTTRAGCCCTTMTGTGTCGGTTTTTGTTCGTGTTGTGGTGTGATCACACCATGTGAACGTTCGTTGCTTCAGGGTACGTTTGATTTCTTCTCTCGGTGTACGGTATCACAAARACTGACCGTGAGGGAAGTCGCTTGGACTTCCACATCGGGGCTATCTTGCACAGGTCGCTGGGGATTGTGACTTGACAGCCCACCGCTCTGTTTGTGATGCCARARARAARATCGTATTAAGCAACACRACTCACACGGTGCACCACCACACGCCACAGTCCTTCAATGCTTGACTAACACACCGGGGGGGTTAATCAATCATCAGTACGCAGCAAAGCAAAGCCTCGCTAGTTGGTTCTGCGGTGAATGTGGGCACTCAAAAATGTGTACATCGCACTAAG…	Anopheles braziliensis	98.636	KP994156.1
aCA59	CA	2019	9	9	21	TTGAACGCTATTGCGCATTGCACGACTCAGTGCGATGTACACATTTTTGAGTGCCCACATTCACCGCAGAACCAACTAGCAAGGTCGAGGCTTTGCTGCGTACTGATGATTTGATTGACCCCGTGTCAGCCAAGCATTGAAGGACTGTGGCGTGGTGGGTGCACCGAGTGTGCGTGTCGTTGCTTAATACGACTCCCTCTGGTATCACATCTGGAGCGGGCTATCCAGTCACAATCCCCAGCGAAATGTGCATCTACGGGTAGCCCCGATGTGGCGGGCCGCGGAATCGCGGACCCTCCCTCAAAGCCAGCTCATGTGACACCATAYMMCAAAAGAAAGAAAAAAAGAACCCTGRTRCCCCGGATGCRCRGACGAGTGTGCRACTGTTCRCGATCASTA…	Anopheles nuneztovari	91.522	GU477282.1	NCCATATTTGAGGCCCTTCTGTGTCGGTTTTTGTTCGTGTTGTGGTGTGATCACACCATGTGAACGTTCGTTGCTTCAGGGTACGTTTGATTTCTTCTCTCGGTGTACGGTATCACAAAGACTGACCGTGAGGGAAGTCGCTTGGACTTCCACATCGGGGCTATCTTGCACAGGTCGCTGGGGATTGTGACTTGACAGCCCACCGCTCTGTTTGTGATGCCAGAGAGAAGATCGTATTAAGCAACACGACTCACACGGTGCACCACCACACGCCACAGTCCTTCAATGCTTGACTAACACACCGGGGGGGTTAATCAATCATCAGTACGCAGCAAAGCAAAGCCTCGCTAGTTGGTTCTGCGGTGAATGTGGGCACTCAAAAATGTGTACATCGCACTA…	Anopheles braziliensis	99.129	KP994156.1	GAMMGTGAACGMTATTGCGCATTGCACGACTCAGTGCGATGTACACATTTTTGAGTGCCCACATTCACCGCAGAACCAACTAGCAAGGTCGAGGCTTTGCTGCGTACTGATGATTTGATTGACCCCGTGTCAGCCAAGCATTGAAGGACTGTGGCGTGGTGGGTGCACCGAGTGKGCSTGTCSTTGCTTAATACGACTCCCTCTGGKATCACATCTGGAGCGGGSTATCCAGTCMCAATCCCCAGCGAAATGKGCATCTACGGGKAGCCCCGATGKGGSGGGCCSCGGAATCSCGGACCCTCCCTCAAAGCCAGCTCAYGTGACACCAWAYMACAAAARAAAGAMAAAAAGACCCCTGAARCCCCGGATGCRCRGACGAGTGTGCAACTGTTCRCSATC…	Anopheles nuneztovari	88.21	KP994154.1	CMRGKTKKKTGTGRAGGCACTAGTGATCGGTACTMTCTCTCTTACTGATCGCRATGAGCTGCACACTCGTGTGCGCATCCGTTGCTTCAGGGTACGTTTGGTCTCTCTCTTTYKSTTTKGKGWTTYGKKGTCTGGCTTTCTGGGAGGGKCGGAGGGTCCSCGATCCCCCRCMCCGCGGCTACCGGGMTATRCRCATTTCCCTGGGGATTTGGGGTGTGTAACCGGATCCCCATGTGATAATGTAGGGAGACAGGGARTCCAATTACACACCCACTCGCWCCCCCCRCCACCCCACCACCCTTCAATGCTTGGMTGATTGGGGGRCAMKGGGATMATCAAAACMCMMCAAASCCTCMACCTTTCTACTTTGTTYTTTGGTTATTGKGGGAATTYGGGAAT…	Anopheles nuneztovari	74.13	KP994154.1
aCA61	CA	2019	9	10	21	GSACGCGGACGMTATTGCGCATTGCACGACTCAGTGCGATGTACACATTTTTGAGTGCCCACATTCACCGCAGAACCAACTAGCAAGGTCGAGGCTTTGCTGCGTACTGATGATTTGATTGACCCCGTGTCAGCCAAGCATTGAAGGACTGTGGCGTGGTGGGTGCACCGAGTGKGSSTGKCSTTGCTTAATACGACTCCCTCTGGGATCMCMTCTGGAGCGGGCTATCCMGTCMCAATCCCCARCGAAATGTGCMTTTACGGGTARCCCCGATGGGGGGGGCCGCGGAATCSCGGACCCTCCCTCMAAGCCMGCTCATGTGACMCCMAATACCAAAAGAAAAAAAAAAAAAACCCAMSKKCCCCGGAASCACGGGTGGGCCCCCMAATGTGCCCCTTC…	Anopheles nuneztovari	93.293	MT151948.1	CMTATTTTGGAGGCCACTAGTGATCGGTACTATCTCTCTTACTGATCGCRATGAGCTGCACACTCGTGTGCGCATCCGTTGCTTCAGGGTACGTTTGGTCTCTCTCTCTCTCTTTTGGKATTTGGKGTCWCATGAGCTGGSTTTGAGGGAGGGKCCSCGATTCCCCGGCCCSCCMCATCGGGGSTACCCGYAWATGCMCATTTYTCTGGGGATTGTGACTGGATASCCCGCTCCARATGTGATACCAGAGGGAGTCGTATTAAGCAACRACACGCACCCTCKGGGGCCCCCCCCCCCCCCAATYCTTTTATGGTTTGGGGGAACGGGGGSCATTAAAATTTTYMWAACCCMCAAAACCCCCAACTTTTTTTTTTGGTTTTGGGGGAAATTGGGGCCCCC…	Anopheles goeldii	91.367	EU848377.1	GMCCAATKGACGCTATTGCGCATTGCACGACTCAGTGCGATGTACACATTTTTGAGTGCCCACATTCACCGCAGAACCAACTAGCAAGGTCGAGGCTTTGCTGCGTACTGATGATTTGATTGACCCCGTGTCAGCCAAGCATTGAAGGACTGTGGCGTGGTGGGTGCACCGAGTGKGSSTGKYSTTGCTTWATACSAATCCCTTTGGGATCMCMTCTGGAGCGGGCTATCCARTCACAATCCCCARCGAAATGGGCCTYTACGGGTARCCCCSATGKGGSGGGCCSCGGAATCSCGGACCCTCCCTCMAAGCCMGCTCMTGTGACMCCMAATTCCAAAAGAAAAAAAAAAAAAACCCAMMSTCCCCTGAAGCACCGGGGGGCGCCCAAATGGGCCCSTT…	Anopheles nuneztovari	90.39	MT151948.1	GMMCGTAKKTTGACGCCCTAKTGATCGGTACTMTCTCTCTTACTGATCGCRATGAGCTGCACACTCGTGTGCGCATCCGTTGCTTCAGGGTACGTTTGGTCTCTCTCTCTCTCTTTTGGKATTTGGKGTCWCATGAGCTGGSTTTGAGGGAGGGKCCSCGATTCCCCGGCCCSCCMCATCGGGGCTACCCSYARATGCMCATTTYTCTGGGGATTGTGACTGGATASCCCSCTCCARATGTGAKACCMSAGGGAGWCKTATTAARCAACRACACGCACCCCCCGGGGCCCCCCCCCCCCCCAAKYCTTTYATGGTTTGGGGGAACSGGGGGMAATAAAATTTTYMAAACCCMCMAAACCCCTAACCTTTTTTGTTGGTTTTGGGGGAAATGGGGGCCCC…	Anopheles goeldii	89.272	EU848387.1
aCA62	CA	2019	9	10	21	CCCGANTTGAACGCATATTGCGCATTGCACGACTTAGTGCGATGTACACATTTTTGAGTGCCCACATTCACCGCAGAACCAACTAGCGAGGTCGTCGGCTGGGTCCCCACGCGGGGCCTGTCGCGGCTTAGCTGCGTACTGATGAGTTGATTGACGCCGTCAAACGCGTGTGATCAAGCATTGAAGGACTGTGGCGTGGTGAGTACACTCCGTGTGGGTGTGTCGTTGCTTAATACGACTCCTCTCTCTGGTATCACAACTGGTGCGGGCTACCCCCAGGTCACAATCCCCAGCGACATGTGACGACACAGCTTGCGGTAGCCCCGATGTGGAGGTCCTTGGAAGCGACCTCCCTCAAAGCCAGCCTGTGTGATAGTCCACACACGCACATAGGTGAGA…	Anopheles triannulatus	100	KP994151.1	CCCATTTTTGAGGCCACTTGTGATCGGTTCTCTCTCTCGATCGTGCGCTCGATGACTCACACTCCGCCGCGCAAGCGTGTACGTTGGCTTCAGGGTACGTTTGGTCTCTCTCTCTCACCTATGTGCGTGTGTGGACTATCACACAGGCTGGCTTTGAGGGAGGTCGCTTCCAAGGACCTCCACATCGGGGCTACCGCAAGCTGTGTCGTCACATGTCGCTGGGGATTGTGACCTGGGGGTAGCCCGCACCAGTTGTGATACCAGAGAGAGGAGTCGTATTAAGCAACGACACACCCACACGGAGTGTACTCACCACGCCACAGTCCTTCAATGCTTGATCACACGCGTTTGACGGCGTCAATCAACTCATCAGTACGCAGCTAAGCCGCGACAGGCCCC…	Anopheles triannulatus	99.628	KP994151.1
aCA64	CA	2019	7	22	21	TACAAATGAAGCATATTGCGCATCGGGCGACACAGCTCGATGCACATATCTTTGAGTGTCCATATTTGATCAGTGATGAAACTACGCGCGCCTTCACCGGCGAACGTGCACAATGGGGTAGCGCTAACACCGTTGCCCTTAAAAACGTGGAGCGTGTTCAACCGTCTTGCGCACCTGCCAACGGTGACCGGCACAGTGGACCCTCACCCACACCCCATCGCACGATGTCGTGATGTGTGTACGGAATGTCCCAAACTGCCTACCGGACCAGGTCGGAGACGTGCGATATCGCAACACCGCTGATAGGCGCCAGTCGCCAAGCCGCTCCTTCAGTGGAGCATATGGACCTCAAATGATGTGTGACTACCCCCTGAATTTTAAGCATAAA	Anopheles intermedius	99.213	KP994163.1	CCCATCTTTGAGGCCATATGCTCCACTGAAGGAGCGGCTTGGCGACTGGCGCCTATCAGCGGTGTTGCGATATCGCACGTCTCCGACCTGGTCCGGTAGGCAGTTTGGGACATTCCGTACACACATCACGACATCGTGCGATGGGGTGTGGGTGAGGGTCCACTGTGCCGGTCACCGTTGGCAGGTGCGCAAGACGGTTGAACACGCTCCACGTTTTTAAGGGCAACGGTGTTAGCGCTACCCCATTGTGCACGTTCGCCGGTGAAGGCGCGCGTAGTTTCATCACTGATCAAATATGGACACTCAAAGATATGTGCATCGAGCTGTGTCGCCCGATGCGCAATATGCGTTCAACTTATCGATGTTCATGTGTCCTGCAGTTCACAAAA	Anopheles intermedius	99.223	KP994163.1
aCA65	CA	2019	7	23	21	TTCAAATNANGCATATTGCGCATCGGGCGACACAGCTCGATGCACATATCTTTGAGTGTCCATATTTGATCAGTGATGAAACTACGCGCGCCTTCACCGGCGAACGTGCACAATGGGGTAGCGCTAACACCGTTGCCCTTAAAAACGTGGAGCGTGTTCAACCGTCTTGCGCACCTGCCAACGGTGACCGGCACAGTGGACCCTCACCCACACCCCATCGCACGATGTCGTGATGTGTGTACGGAATGTCCCAAACTGCCTACCGGACCAGGTCGGAGACGTGCGATATCGCAACACCGCTGATAGGCGCCAGTCGCCAAGCCACTCCTTCAGTGGAGCATATGGACCTCAAATGATGTGTGACTACCCCCTGAATTTAAGCATAAA	Anopheles intermedius	100	KP994163.1	CCCANCTTTGAGGCNTATGCTCCACTGAAGGAGTGGCTTGGCGACTGGCGCCTATCAGCGGTGTTGCGATATCGCACGTCTCCGACCTGGTCCGGTAGGCAGTTTGGGACATTCCGTACACACATCACGACATCGTGCGATGGGGTGTGGGTGAGGGTCCACTGTGCCGGTCACCGTTGGCAGGTGCGCAAGACGGTTGAACACGCTCCACGTTTTTAAGGGCAACGGTGTTAGCGCTACCCCATTGTGCACGTTCGCCGGTGAAGGCGCGCGTAGTTTCATCACTGATCAAATATGGACACTCAAAGATATGTGCATCGAGCTGTGTCGCCCGATGCGCAATATGCGTTCAACTTATCGATGTTCATGTGTCCTGCAAGTTCACAAANNGAACATCGA…	Anopheles intermedius	98.953	KP994163.1
aCA66	CA	2019	7	24	21	CACGAATGAAGCTATTGCGCATCGGGCGACACAGCTCGATGCACATATCTTTGAGTGTCCATATTTGATCAGTGATGAAACTACGCGCGCCTTCACCGGCGAACGTGCACAATGGGGTAGCGCTAACACCGTTGCCCTTAAAAACGTGGAGCGTGTTCAACCGTCTTGCGCACCTGCCAACGGTGACCGGCACAGTGGACCCTCACCCACACCCCATCGCACGATGTCGTGATGTGTGTACGGAATGTCCCAAACTGCCTACCGGACCAGGTCGGAGACGTGCGATATCGCAACACCGCTGATAGGCGCCAGTCGCCAAGCCACTCCTTCAGTGGAGCATATGGACCTCAAATGATGTGTGACTACCCCCTGATTTTAAGCATAAAA	Anopheles intermedius	99.211	KP994163.1	CCCATNTTTGAGGTCATATGCTCCACTGAAGGAGTGGCTTGGCGACTGGCGCCTATCAGCGGTGTTGCGATATCGCACGTCTCCGACCTGGTCCGGTAGGCAGTTTGGGACATTCCGTACACACATCACGACATCGTGCGATGGGGTGTGGGTGAGGGTCCACTGTGCCGGTCACCGTTGGCAGGTGCGCAAGACGGTTGAACACGCTCCACGTTTTTAAGGGCAACGGTGTTAGCGCTACCCCATTGTGCACGTTCGCCGGTGAAGGCGCGCGTAGTTTCATCACTGATCAAATATGGACACTCAAAGATATGTGCATCGAGCTGTGTCGCCCGATGCGCAATATGCGTTCAACTTATCGATGTTCATGTGTCCTGCAGTTCACAAGA	Anopheles intermedius	99.738	KP994163.1
aCA67	CA	2019	9	9	21	CCCGANTTGAAGCTATTGCGCATTGCACGACTCAGTGCGATGTACACATTTTTGAGTGCCCACATTCACCGCAGAACCAACTAGCAAGGTCGAGGCTTTGCTGCGTACTGATGATTTGATTGACCCCGTGTCAGCCAAGCATTGAAGGACTGTGGCGTGGTGGGTGCACCGAGTGTGCGTGTCGTTGCTTAATACGACTCCCTCTGGTATCACATCTGGAGCGGGCTATCCAGTCACAATCCCCAGCGAAATGTGCATCTACGGGTAGCCCCGATGTGGCGGGCCGCGGAATCGCGGACCCTCCCTCAAAGCCAGCTCACGTGACACCATACCAAAAAAGAGAGACAAAACGTACCCTGAAGCAACGGATGCGCACACGAGTGTGCAACTCATCGCGAT…	Anopheles nuneztovari	97.854	KP994154.1	TTGNGGCCCTAGTGATCGGTACTCTCTCTCTTACTGATCGCGATGAGCTGCACACTCGTGTGCGCATCCGTTGCTTCAGGGTACGTTTGGTCTCTCTCTTTTGGTATGGTGTCACGTGAGCTGGCTTTGAGGGAGGGTCCGCGATTCCGCGGCCCGCCGCATCGGGGCTACCCGTATATGCACATTTCCCTGGGGATTGTGACTGGATAACCCGCTCCACATGTCATACCNNAGGAAGTCATATTAACCAACAACACGCACACTCGGTGCCCCCACCACCCCACAGTCCTTCAATGCTTGGCTGACACGGGGTCAATCAAATCATCAATACGCAGCAAAGCCTCAACCTTGCTAGTTGGTTCTGCGGTGAATGTGGGCACTCAAAAATGTGTACATCGC…	Anopheles nuneztovari	95.914	KP994154.1
aCA68	CA	2019	9	10	5	GSCMACTTTKGACGMTATTGCGCATTGCACGACTCAGTGCGATGTACACATTTTTGAGTGCCCACATTCACCGCAGAACCAACTAGCAAGGTCGAGGCTTTGCTGCGTACTGATGATTTGATTGACCCCGTGTCASCCAAGCATTGAAGGACTGTGGCGTGGTGGGTGCACCGAGTGTGCGTGTCGTTGCTTAATACGACYCCCTCTGGTATCMCATCTGGAGCGGGCTATCCAGTCMCAATCCCCAGCGAAATGKGCATCTACGGGTAGCCCCGATGKGGSGGGCCGCGGAATCGCGGACCCTCCCTCAAAGCCAGCTCAYGTGACACCAWAYMMMAAAAGAAAGAMAAAAAGWACCCTGAARCCCCGGATGCGCRCACGAGTGTGCRRCTCWTCSCG…	Anopheles nuneztovari	91.721	KP994154.1	CATWWTTTTGAAGCCCTAGTGATCGGTACTMTCTCTCTTACTGATCGCGATGAGCTGCACACTCGTGTGCGCATCCGTTGCTTCAGGGTACGTTTGGTCTCTCTCTTTYKSTWTGGKGTYWYGKGAKCTGGCTTTGAGGGAGGGTCGGAGATTCCGCGACCCCCCRCMTCGGGGCTTCCCGKAKATGCRCATTTCCCTGGGGATTGGGAGTGGGTARCCGGCTCCCCATGTGATAATGKAGGGAGTCAGATTAACCAACRACACRCMCACTCGGKGCMCCCRCCMCSCCACASYCCTTCAATGCTTGGMTGACWSGGGGKCAATCGAATCATCARAACSCMMCAAASCCTCRACCTTGCTASTTGGTTYTGYGGTGAATGKGGGMACTCAAAAATGTGT…	Anopheles nuneztovari	84.154	KP994154.1
aCA69	CA	2019	9	10	5	CCCGAATGAAGCTATTGCGCATTGCACGACTCAGTGCGATGTACACATTTTTGAGTGCCCACATTCACCGCAGAACCAACTAGCAAGGTCGAGGCTTTGCTGCGTACTGATGATTTGATTGACCCCGTGTCAGCCAAGCATTGAAGGACTGTGGCGTGGTGGGTGCACCGAGTGTGCGTGTCGTTGCTTAATACGACTCCCTCTGGTATCACATCTGGAGCGGGCTATCCAGTCACAATCCCCAGCGAAATGTGCATCTACGGGTAGCCCCGATGTGGCGGGCCGCGGAATCGCGGACCCTCCCTCAAAGCCAGCTCACGTGACACCATACCAAAAAAGAAAAAAAAAAAGTACCCTGAAGCCCCGGATGCGCACACGAGTGTGCAGCTCATCGCGATC…	Anopheles nuneztovari	95.699	KP994154.1	RATTTGAGGCCACTAGTGATCGGTACTMTCTCTCTTACTGATCGCGATGAGCTGCACACTCGTGTGCGCATCCGTTGCTTCAGGGTACGTTTGGTCTCTCTCTTTTKGTTTGGKGTCAYGTGGKCTGGCTTTGAGGGAGGGWCCGCGATTCCSCGACCCCCCSCATCGCGGCTACCCGKAWATSCACATTTCCCTGGGGATTGGGACTGKATAACCCGCTCCCCATGTCATACCARAGGAASTCAKATTAASCAATWACACRCACACTCGCWCCACCCACCMCCCCACASYCCTTCAATGCTTGGMTGACWKGGGGKCAATCAAATCATCAAAACSCAMCAAASCCTCMACCTTYCTARTTGGTTCTGCGGTGAATGTGGGCACTCAAAAATGTRTAAA…	Anopheles nuneztovari	86.296	KP994154.1
aCA70	CA	2019	9	10	5	CCCGAATGAAGCTATTGCGCATTGCACGACTCAGTGCGATGTACACATTTTTGAGTGCCCACATTCACCGCAGAACCAACTAGCAAGGTCGAGGCTTTGCTGCGTACTGATGATTTGATTGACCCCGTGTCAGCCAAGCATTGAAGGACTGTGGCGTGGTGGGTGCACCGAGTGTGCGTGTCGTTGCTTAATACGACTCCCTCTGGTATCACATCTGGAGCGGGCTATCCAGTCACAATCCCCAGCGAAATGTGCATCTACGGGTAGCCCCGATGTGGCGGGCCGCGGAATCGCGGACCCTCCCTCAAAGCCAGCTCACGTGACACCATACCAAAAAAGAGAGACAAAACGTACCCTGAAGCACCGGATGCGCACACGAGTGTGCAACTCTTCGCGATC…	Anopheles nuneztovari	97.419	KP994154.1	TGTTGAAGGCCCTAAGTGATCGGTACTCTCTCTCTTACTGATCGCGATGAGCTGCACACTCGTGTGCGCATCCGTTGCTTCAGGGTACGTTTGGTCTCTCTCTTTTGGTTTGGGGACACGGGAGCTGGCTTTGAGGGAGGGTCGGCGATTCCGCGGCCCCCCGCATCGGGGCTACCCGTATATGCACATTTCCCTGGGGATTGGGACTGGATAACCCGCTCCACATGTCATACCATAGGGAGTCATATTAACCAACTACACGCACACTCGGTGCCCCCACCCGCCCACAGCCCTTCAATGCTTGGCTGACACGGGGTCAATCAAATCATCAATACGCAGCAAAGCCTCAACCTTGCTAGTTGGTTCTGCGGTGAATGTGGGCACTCAAAAATGTGTACA…	Anopheles nuneztovari	94.934	KP994154.1
aCA71	CA	2019	9	11	21	CCCGNNTGAAGCTATTGCGCATTGCACGACTTAGTGCGATGTACACATTTTTGAGTGCCCACATTCACCGCAGAACCAACTAGCGAGGCTTTGCTTTGCTGCGTACTGATGATTGATTAACCCCCCCGGTGTGTTAGTCAAGCATTGAAGGACTGTGGCGTGTGGTGGTGCACCGTGTGAGTCGTGTTGCTTAATACGATCTTCTCTCTGGCATCACAAACAGAGCGGTGGGCTGTCAAGTCACAATCCCCAGCGACCTGTGCAAGATAGCCCCGATGTGGAAGTCCAAGCGACTTCCCTCACGGTCAGTCTTTGTGATACCGTACACCGAGAGAAGAAATCAAACGTACCCTGAAGCAACGAACGTTCACATGGTGTGATCACACCACAACACGAACA…	Anopheles braziliensis	99.56	KP994156.1	CCCATTTTTGAGGCCACTTCATGTGTCGGTTTTTGTTCGTGTTGTGGTGTGATCACACCATGTGAACGTTCGTTGCTTCAGGGTACGTTTGATTTCTTCTCTCGGTGTACGGTATCACAAAGACTGACCGTGAGGGAAGTCGCTTGGACTTCCACATCGGGGCTATCTTGCACAGGTCGCTGGGGATTGTGACTTGACAGCCCACCGCTCTGTTTGTGATGCCAGAGAGAAGATCGTATTAAGCAACACGACTCACACGGTGCACCACCACACGCCACAGTCCTTCAATGCTTGACTAACACACCGGGGGGGTTAATCAATCATCAGTACGCAGCAAAGCAAAGCCTCGCTAGTTGGTTCTGCGGTGAATGTGGGCACTCAAAAATGTGTACATCGCAC…	Anopheles braziliensis	99.566	KP994156.1
aCA73	CA	2019	9	12	5	CCCGAATTGAACGCATATTGCGCATTGCACGACTTAGTGCGATGTACACATTTTTGAGTGCCCACATTCACCGCAGAACCAACTAGCGAGGTCGTCGGCTGGGTCCCCACGCGGGGCCTGTCGCGGCTTAGCTGCGTACTGATGAGTTGATTGACGCCGTCAAACGCGTGTGATCAAGCATTGAAGGACTGTGGCGTGGTGAGTACACTCCGTGTGGGTGTGTCGTTGCTTAATACGACTCCTCTCTCTGGTATCACAACTGGTGCGGGCTACCCCCAGGTCACAATCCCCAGCGACATGTGACGACACAGCTTGCGGTAGCCCCGATGTGGAGGTCCTTGGAAGCGACCTCCCTCAAAGCCAGCCTGTGTGATAGTCCACACACGCACATAGGTGAGA…	Anopheles triannulatus	100	KP994151.1	CCCATTTTTGAGGCCACTTGTGATCGGTTCTCTCTCTCGATCGTGCGCTCGATGACTCACACTCCGCCGCGCAAGCGTGTACGTTGGCTTCAGGGTACGTTTGGTCTCTCTCTCTCACCTATGTGCGTGTGTGGACTATCACACAGGCTGGCTTTGAGGGAGGTCGCTTCCAAGGACCTCCACATCGGGGCTACCGCAAGCTGTGTCGTCACATGTCGCTGGGGATTGTGACCTGGGGGTAGCCCGCACCAGTTGTGATACCAGAGAGAGGAGTCGTATTAAGCAACGACACACCCACACGGAGTGTACTCACCACGCCACAGTCCTTCAATGCTTGATCACACGCGTTTGACGGCGTCAATCAACTCATCAGTACGCAGCTAAGCCGCGACAGGCCCC…	Anopheles triannulatus	99.628	KP994151.1
aCA74	CA	2019	9	12	5	CCCGANTTGAACGCATATTGCGCATTGCACGACTTAGTGCGATGTACACATTTTTGAGTGCCCACATTCACCGCAGAACCAACTAGCGAGGTCGTCGGCTGGGTCCCCACGCGGGGCCTGTCGCGGCTTAGCTGCGTACTGATGAGTTGATTGACGCCGTCAAACGCGTGTGATCAAGCATTGAAGGACTGTGGCGTGGTGAGTACACTCCGTGTGGGTGTGTCGTTGCTTAATACGACTCCTCTCTCTGGTATCACAACTGGTGCGGGCTACCCCCAGGTCACAATCCCCAGCGACATGTGACGACACAGCTTGCGGTAGCCCCGATGTGGAGGTCCTTGGAAGCGACCTCCCTCAAAGCCAGCCTGTGTGATAGTCCACACACGCACATAGGTGAGA…	Anopheles triannulatus	100	KP994151.1	CCCATTTTTGAGCCACTTGTGATCGGTTCTCTCTCTCGATCGTGCGCTCGATGACTCACACTCCGCCGCGCAAGCGTGTACGTTGGCTTCAGGGTACGTTTGGTCTCTCTCTCTCACCTATGTGCGTGTGTGGACTATCACACAGGCTGGCTTTGAGGGAGGTCGCTTCCAAGGACCTCCACATCGGGGCTACCGCAAGCTGTGTCGTCACATGTCGCTGGGGATTGTGACCTGGGGGTAGCCCGCACCAGTTGTGATACCAGAGAGAGGAGTCGTATTAAGCAACGACACACCCACACGGAGTGTACTCACCACGCCACAGTCCTTCAATGCTTGATCACACGCGTTTGACGGCGTCAATCAACTCATCAGTACGCAGCTAAGCCGCGACAGGCCCCG…	Anopheles triannulatus	99.441	KP994151.1
aCA75	CA	2019	9	12	21	CCCGANTGANGCAATATTGCGCATTGCACGACTTAGTGCGATGTACACATTTTTGAGTGCCCACATTCACCGCAGAACCAACTAGCGAGGTCGTCGGCTGGGTCCCCACGCGGGGCCTGTCGCGGCTTAGCTGCGTACTGATGAGTTGATTGACGCCGTCAAACGCGTGTGATCAAGCATTGAAGGACTGTGGCGTGGTGAGTACACTCCGTGTGGGTGTGTCGTTGCTTAATACGACTCCTCTCTCTGGTATCACAACTGGTGCGGGCTACCCCCAGGTCACAATCCCCAGCGACATGTGACGACACAGCTTGCGGTAGCCCCGATGTGGAGGTCCTTGGAAGCGACCTCCCTCAAAGCCAGCCTGTGTGATAGTCCACACACGCACATAGGTGAGAG…	Anopheles triannulatus	100	KP994151.1	CATATTTGAGGCCCTTGTGATCGGTTCTCTCTCTCGATCGTGCGCTCGATGACTCACACTCCGCCGCGCAAGCGTGTACGTTGGCTTCAGGGTACGTTTGGTCTCTCTCTCTCACCTATGTGCGTGTGTGGACTATCACACAGGCTGGCTTTGAGGGAGGTCGCTTCCAAGGACCTCCACATCGGGGCTACCGCAAGCTGTGTCGTCACATGTCGCTGGGGATTGTGACCTGGGGGTAGCCCGCACCAGTTGTGATACCAGAGAGAGGAGTCGTATTAAGCAACGACACACCCACACGGAGTGTACTCACCACGCCACAGTCCTTCAATGCTTGATCACACGCGTTTGACGGCGTCAATCAACTCATCAGTACGCAGCTAAGCCGCGACAGGCCCCGCG…	Anopheles triannulatus	99.252	KP994151.1
aCA76	CA	2019	9	12	21	CCCGANTTGAACGCATATTGCGCATTGCACGACTTAGTGCGATGTACACATTTTTGAGTGCCCACATTCACCGCAGAACCAACTAGCGAGGTCGTCGGCTGGGTCCCCACGCGGGGCCTGTCGCGGCTTAGCTGCGTACTGATGAGTTGATTGACGCCGTCAAACGCGTGTGATCAAGCATTGAAGGACTGTGGCGTGGTGAGTACACTCCGTGTGGGTGTGTCGTTGCTTAATACGACTCCTCTCTCTGGTATCACAACTGGTGCGGGCTACCCCCAGGTCACAATCCCCAGCGACATGTGACGACACAGCTTGCGGTAGCCCCGATGTGGAGGTCCTTGGAAGCGACCTCCCTCAAAGCCAGCCTGTGTGATAGTCCACACACGCACATAGGTGAGA…	Anopheles triannulatus	100	KP994151.1	CCCATNTTTGAGGCCACTTGTGATCGGTTCTCTCTCTCGATCGTGCGCTCGATGACTCACACTCCGCCGCGCAAGCGTGTACGTTGGCTTCAGGGTACGTTTGGTCTCTCTCTCTCACCTATGTGCGTGTGTGGACTATCACACAGGCTGGCTTTGAGGGAGGTCGCTTCCAAGGACCTCCACATCGGGGCTACCGCAAGCTGTGTCGTCACATGTCGCTGGGGATTGTGACCTGGGGGTAGCCCGCACCAGTTGTGATACCAGAGAGAGGAGTCGTATTAAGCAACGACACACCCACACGGAGTGTACTCACCACGCCACAGTCCTTCAATGCTTGATCACACGCGTTTGACGGCGTCAATCAACTCATCAGTACGCAGCTAAGCCGCGACAGGCCCC…	Anopheles triannulatus	99.812	KP994151.1
aCA77	CA	2019	9	13	5	AACCTATTGCGCATTGCACGACTTAGTGCGATGTACACATTTTTGAGTGCCCACATTCACCGCAGAACCAACTAGCGAGGCTTTGCTTTGCTGCGTACTGATGATTGATTAACCCCCCCGGTGTGTTAGTCAAGCATTGAAGGACTGTGGCGTGTGGTGGTGCACCGTGTGAGTCGTGTTGCTTAATACGATCTTCTCTCTGGCATCACAAACAGAGCGGTGGGCTGTCAAGTCACAATCCCCAGCGACCTGTGCAAGATAGCCCCGATGTGGAAGTCCAAGCGACTTCCCTCACGGTCAGTCTTTGTGATACCGTACACCGAGAGAAGAAATCAAACGTACCCTGAAGCAACGAACGTTCACATGGTGTGATCACACCACAACACGAACAAAAACCGA…	Anopheles braziliensis	99.776	KP994156.1	CCATTTTTGAGNCCACTTCATGTGTCGGTTTTTGTTCGTGTTGTGGTGTGATCACACCATGTGAACGTTCGTTGCTTCAGGGTACGTTTGATTTCTTCTCTCGGTGTACGGTATCACAAAGACTGACCGTGAGGGAAGTCGCTTGGACTTCCACATCGGGGCTATCTTGCACAGGTCGCTGGGGATTGTGACTTGACAGCCCACCGCTCTGTTTGTGATGCCAAAGAGAAGATCGTATTAAGCAACACGACTCACACGGTGCACCACCACACGCCACAGTCCTTCAATGCTTGACTAACACACCGGGGGGGTTAATCAATCATCAGTACGCAGCAAAGCAAAGCCTCGCTAGTTGGTTCTGCGGTGAATGTGGGCACTCAAAAATGTGTACATCGCACT…	Anopheles braziliensis	99.132	KP994156.1
aCA79	CA	2019	6	3	21	CCCGAATTGAAGCATATTGCGCCTTGCACGACTCAGTGCGAGGTACACATTTTTGAGTGCCCACATTCACCGCAGAACCAACTAGCGAGGTCGTCGCCGCCGCCGGTCAGCCGGCGCGCGCGGCTTAGCTGCGTACTGATGATTTGATTGACGCGCCGCGTCCCCAACCGGACGCGCCCGTGTGTGGTCAAGCATTGAAGGACTGTGGCGTGGTGGGTGCACCGTGTGTCGTTGCTTAATACGCGACCCTCTCTCCGGTTTCACATCTGGAGCGGGCTATCCAGTCACAATCCCCAGCGAAATGTGCCGATACACGGGTAGCCCCGATGTGGAGATCCAAGCGAGGACCTCCCTCAAAACCATTGTGATGAAACCCCACCACACAAGAGAGAAGAGAGA…	Anopheles darlingi	99.611	KP994157.1	CCCATTTTTNAGGCCACTTGAGATCCTAGTTCCTAGATCCGTGTGCGCGCTCGATGAGCTGACAGCGCGTGCGAACGTTGCTTTTGGTCGCTCTCTCTCTTCTCTCTTGTGTGGTGGGGTTTCATCACAATGGTTTTGAGGGAGGTCCTCGCTTGGATCTCCACATCGGGGCTACCCGTGTATCGGCACATTTCGCTGGGGATTGTGACTGGATAGCCCGCTCCAGATGTGAAACCGGAGAGAGGGTCGCGTATTAAGCAACGACACACGGTGCACCCACCACGCCACAGTCCTTCAATGCTTGACCACACACGGGCGCGTCCGGTTGGGGACGCGGCGCGTCAATCAAATCATCAGTACGCAGCTAAGCCGCGCGCGCCGGCTGACCGGCGGCGGCGA…	Anopheles darlingi	99.422	KP994157.1
aCA80	CA	2019	6	4	8	CCCGAATTGAAGCATATTGCGCCTTGCACGACTCAGTGCGAGGTACACATTTTTGAGTGCCCACATTCACCGCAGAACCAACTAGCGAGGTCGTCGCCGCCGCCGGTCAGCCGGCGCGCGCGGCTTAGCTGCGTACTGATGATTTGATTGACGCGCCGCGTCCCCAACCGGACGCGCCCGTGTGTGGTCAAGCATTGAAGGACTGTGGCGTGGTGGGTGCACCGTGTGTCGTTGCTTAATACGCGACCCTCTCTCCGGTTTCACATCTGGAGCGGGCTATCCAGTCACAATCCCCAGCGAAATGTGCCGATACACGGGTAGCCCCGATGTGGAGATCCAAGCGAGGACCTCCCTCAAAACCATTGTGATGAAACCCCACCACACAAGAGAGAAGAGAGA…	Anopheles darlingi	99.805	KP994157.1	ATTTNGGCCCTTGAGATCCTAGTTCCTAGATCCGTGTGCGCGCTCGATGAGCTGACAGCGCGTGCGAACGTTGCTTTTGGTCGCTCTCTCTCTTCTCTCTTGTGTGGTGGGGTTTCATCACAATGGTTTTGAGGGAGGTCCTCGCTTGGATCTCCACATCGGGGCTACCCGTGTATCGGCACATTTCGCTGGGGATTGTGACTGGATAGCCCGCTCCAAATGTGAAACCGGAGAGAGGGTCGCGTATTAAGCAACGACACACGGTGCACCCACCACGCCACAGTCCTTCAATGCTTGACCACACACGGGCGCGTCCGGTTGGGGACGCGGCGCGTCAATCAAATCATCAGTACGCAGCTAAGCCGCGCGCGCCGGCTGACCGGCGGCGGCGACRACCTC…	Anopheles darlingi	99.602	KP994157.1
aCA81	CA	2019	6	5	21	CCCGAATTNAAGCATATTGCGCCTTGCACGACTCAGTGCGAGGTACACATTTTTGAGTGCCCACATTCACCGCAGAACCAACTAGCGAGGTCGTCGCCGCCGCCGGTCAGCCGGCGCGCGCGGCTTAGCTGCGTACTGATGATTTGATTGACGCGCCGCGTCCCCAACCGGACGCGCCCGTGTGTGGTCAAGCATTGAAGGACTGTGGCGTGGTGGGTGCACCGTGTGTCGTTGCTTAATACGCGACCCTCTCTCCGGTTTCACATCTGGAGCGGGCTATCCAGTCACAATCCCCAGCGAAATGTGCCGATACACGGGTAGCCCCGATGTGGAGATCCAAGCGAGGACCTCCCTCAAAACCATTGTGATGAAACCCCACCACACAAGAGAGAAGAGAGA…	Anopheles darlingi	99.608	KP994157.1	NCCTTTTTTNAGGCCACTTGAGATCCTAGTTCCTAGATCCGTGTGCGCGCTCGATGAGCTGACAGCGCGTGCGAACGTTGCTTTTGGTCGCTCTCTCTCTTCTCTCTTGTGTGGTGGGGTTTCATCACAATGGTTTTGAGGGAGGTCCTCGCTTGGATCTCCACATCGGGGCTACCCGTGTATCGGCACATTTCGCTGGGGATTGTGACTGGATAGCCCGCTCCAGATGTGAAACCGGAGAGAGGGTCGCGTATTAAGCAACGACACACGGTGCACCCACCACGCCACAGTCCTTCAATGCTTGACCACACACGGGCGCGTCCGGTTGGGGACGCGGCGCGTCAATCAAATCATCAGTACGCAGCTAAGCCGCGCGCGCCGGCTGACCGGCGGCGGCGA…	Anopheles darlingi	99.611	KP994157.1
aCA82	CA	2019	6	6	21	CCCCCTTGAAGCATATTGCGCCTTGCACGACTCAGTGCGAGGTACACATTTTTGAGTGCCCACATTCACCGCAGAACCAACTAGCGAGGTCGTCGCCGCCGCCGGTCAGCCGGCGCGCGCGGCTTAGCTGCGTACTGATGATTTGATTGACGCGCCGCGTCCCCAACCGGACGCGCCCGTGTGTGGTCAAGCATTGAAGGACTGTGGCGTGGTGGGTGCACCGTGTGTCGTTGCTTAATACGCGACCCTCTCTCCGGTTTCACATCTGGAGCGGGCTATCCAGTCACAATCCCCAGCGAAATGTGCCGATACACGGGTAGCCCCGATGTGGAGATCCAAGCGAGGACCTCCCTCAAAACCATTGTGATGAAACCCCACCACACAAGAGAGAAGAGAGAG…	Anopheles darlingi	99.611	KP994157.1	CCNNTTTTTTGGGCCCTTGAGATCCTAGTTCCTAGATCCGTGTGCGCGCTCGATGAGCTGACAGCGCGTGCGAACGTTGCTTTTGGTCGCTCTCTCTCTTCTCTCTTGTGTGGTGGGGTTTCATCACAATGGTTTTGAGGGAGGTCCTCGCTTGGATCTCCACATCGGGGCTACCCGTGTATCGGCACATTTCGCTGGGGATTGTGACTGGATAGCCCGCTCCAGATGTGAAACCGGAGAGAGGGTCGCGTATTAAGCAACGACACACGGTGCACCCACCACGCCACAGTCCTTCAATGCTTGACCACACACGGGCGCGTCCGGTTGGGGACGCGGCGCGTCAATCAAATCATCAGTACGCAGCTAAGCCGCGCGCGCCGGCTGACCGGCGGCGGCGAC…	Anopheles darlingi	99.223	KP994157.1
aCA83	CA	2019	7	23	5	CCCGAATTGAAGCATATTGCGCATTGCACGACTTAGTGCGATGTACACATTTTTGAGTGCCCACATTCACCGCAGAACCAACTAGCGAGGTCGTCGGCTGGGTCCCCACGCGGGGCCTGTCGCGGCTTAGCTGCGTACTGATGAGTTGATTGACGCCGTCAAACGCGTGTGATCAAGCATTGAAGGACTGTGGCGTGGTGAGTACACTCCGTGTGGGTGTGTCGTTGCTTAATACGACTCCTCTCTCTGGTATCACAACTGGTGCGGGCTACCCCCAGGTCACAATCCCCAGCGACATGTGACGACACAGCTTGCGGTAGCCCCGATGTGGAGGTCCTTGGAAGCGACCTCCCTCAAAGCCAGCCTGTGTGATAGTCCACACACGCACATAGGTGAGAG…	Anopheles triannulatus	99.812	KP994151.1	CCCATTTTTGAGGCCCTTGTGATCGGTTCTCTCTCTCGATCGTGCGCTCGATGACTCACACTCCGCCGCGCAAGCGTGTACGTTGGCTTCAGGGTACGTTTGGTCTCTCTCTCTCACCTATGTGCGTGTGTGGACTATCACACAGGCTGGCTTTGAGGGAGGTCGCTTCCAAGGACCTCCACATCGGGGCTACCGCAAGCTGTGTCGTCACATGTCGCTGGGGATTGTGACCTGGGGGTAGCCCGCACCAGTTGTGATACCAGAGAGAGGAGTCGTATTAAGCAACGACACACCCACACGGAGTGTACTCACCACGCCACAGTCCTTCAATGCTTGATCACACGCGTTTGACGGCGTCAATCAACTCATCAGTACGCAGCTAAGCCGCGACAGGCCCCG…	Anopheles triannulatus	99.441	KP994151.1
aCA84	CA	2019	7	23	5	CCCGAATTGAACGCATATTGCGCATTGCACGACTCAGTGCGATGTACACATTTTTGAGTGCCCACATTCACCGCAGAACCAACTAGCAAGGTCGAGGCTTTGCTGCGTACTGATGATTTGATTGACCCCGTGTCAGCCAAGCATTGAAGGACTGTGGCGTGGTGGGTGCACCGAGTGTGCGTGTCGTTGCTTAATACGACTCCCTCTGGTATCACATCTGGAGCGGGCTATCCAGTCACAATCCCCAGCGAAATGTGCATCTACGGGTAGCCCCGATGTGGCGGGCCGCGGAATCGCGGACCCTCCCTCAAAGCCAGCTCACGTGACACCATACCAAAAGAGAGAGACCAAACGTACCCTGAAGCAACGGATGCGCACACGAGTGTGCAGCTCATCGCG…	Anopheles nuneztovari	100	KP994154.1	NCCTTNTTTGAGGCNNCTAGGTGATCGGTACTCTCTCTCTTACTGATCGCGATGAGCTGCACACTCGTGTGCGCATCCGTTGCTTCAGGGTACGTTTGGTCTCTCTCTTTTGGTATGGTGTCACGTGAGCTGGCTTTGAGGGAGGGTCCGCGATTCCGCGGCCCGCCACATCGGGGCTACCCGTAGATGCACATTTCGCTGGGGATTGTGACTGGATAGCCCGCTCCAGATGTGATACCAGAGGGAGTCGTATTAAGCAACGACACGCACACTCGGTGCACCCACCACGCCACAGTCCTTCAATGCTTGGCTGACACGGGGTCAATCAAATCATCAGTACGCAGCAAAGCCTCGACCTTGCTAGTTGGTTCTGCGGTGAATGTGGGCACTCAAAAATGT…	Anopheles nuneztovari	98.936	KP994154.1
aCA85	CA	2019	7	25	21	CCCGAATTGAACGCATATTGCGCATTGCACGACTTAGTGCGATGTACACATTTTTGAGTGCCCACATTCACCGCAGAACCAACTAGCGAGGTCGTCGGCTGGGTCCCCACGCGGGGCCTGTCGCGGCTTAGCTGCGTACTGATGAGTTGATTGACGCCGTCAAACGCGTGTGATCAAGCATTGAAGGACTGTGGCGTGGTGAGTACACTCCGTGTGGGTGTGTCGTTGCTTAATACGACTCCTCTCTCTGGTATCACAACTGGTGCGGGCTACCCCCAGGTCACAATCCCCAGCGACATGTGACGACACAGCTTGCGGTAGCCCCGATGTGGAGGTCCTTGGAAGCGACCTCCCTCAAAGCCAGCCTGTGTGATAGTCCACACACGCACATAGGTGAGA…	Anopheles triannulatus	100	KP994151.1	CCCTTATTTGNGCCCTTGGTGATCGGTTCTCTCTCTCGATCGTGCGCTCGATGACTCACACTCCGCCGCGCAAGCGTGTACGTTGGCTTCAGGGTACTTTTGGTCTCTCTCTCTCACCTATGTGCGTGTGTGGACTATCACACAGGCTGGCTTTGAGGGAGGTCGCTTCCAAGGACCTCCACATCGGGGCTACCGCAAGCTGTGTCGTCACATGTCGCTGGGGATTGTGACCTGGGGGTAGCCCGCACCAGTTGTGATACCAGAGAGAGGAGTCGTATTAAGCAACGACACACCCACACGGAGTGTACTCACCACGCCACAGTCCTTCAATGCTTGATCACACGCGTTTGACGGCGTCAATCAACTCATCAGTACGCAGCTAAGCCGCGACAGGCCCCG…	Anopheles triannulatus	98.687	KP994151.1
aCA86	CA	2019	7	26	8	NTGAAGCTATTGCGCATTGCACGACTCAGTGCGATGTACACATTTTTGAGTGCCCACATTCACCGCAGAACCAACTAGCAAGGTCGAGGCTTTGCTGCGTACTGATGATTTGATTGACCCCGTGTCAGCCAAGCATTGAAGGACTGTGGCGTGGTGGGTGCACCGAGTGTGCGTGTCGTTGCTTAATACGACTCCCTCTGGTATCACATCTGGAGCGGGCTATCCAGTCACAATCCCCAGCGAAATGTGCATCTACGGGTAGCCCCGATGTGGCGGGCCGCGGAATCGCGGACCCTCCCTCAAAGCCAGCTCACGTGACACCATACCAAAAGAGAGAGACCAAACGTACCCTGAAGCAACGGATGCGCACACGAGTGTGCAGCTCATCGCGATCAGTAA…	Anopheles nuneztovari	99.57	KP994154.1	CNNCTTNTTTGNGGCCCTAGTGATCGGTACTCTCTCTCTTACTGATCGCGATGAGCTGCACACTCGTGTGCGCATCCGTTGCTTCAGGGTACGTTTGGTCTCTCTCTTTTGGTATGGTGTCACGTGAGCTGGCTTTGAGGGAGGGTCCGCGATTCCGCGGCCCGCCACATCGGGGCTACCCGTAGATGCACATTTCGCTGGGGATTGTGACTGGATAGCCCGCTCCAGATGTGATACCAGAGGGAGTCGTATTAAGCAACGACACGCACACTCGGTGCACCCACCACGCCACAGTCCTTCAATGCTTGGCTGACACGGGGTCAATCAAATCATCAGTACGCAGCAAAGCCTCGACCTTGCTAGTTGGTTCTGCGGTGAATGTGGGCACTCAAAAATGTG…	Anopheles nuneztovari	99.147	KP994154.1
aCA87	CA	2019	7	26	8	CCGAATTGNNGCTATTGCGCATTGCACGACTCAGTGCGATGTACACATTTTTGAGTGCCCACATTCACCGCAGAACCAACTAGCAAGGTCGAGGCTTTGCTGCGTACTGATGATTTGATTGACCCCGTGTCAGCCAAGCATTGAAGGACTGTGGCGTGGTGGGTGCACCGAGTGTGCGTGTCGTTGCTTAATACGACTCCCTCTGGTATCACATCTGGAGCGGGCTATCCAGTCACAATCCCCAGCGAAATGTGCATCTACGGGTAGCCCCGATGTGGCGGGCCGCGGAATCGCGGACCCTCCCTCAAAGCCAGCTCACGTGACACCATACCAAAAGAGAGAGACAAAACGTACCCTGAAGCACCGGATGCGCACACGAGTGTGCAGCTCTTCGCGATC…	Anopheles nuneztovari	98.906	KP994154.1	CCCATTTTTGAGCCCTAGTGATCGGTACTCTCTCTCTTACTGATCGCGATGAGCTGCACACTCGTGTGCGCATCCGTTGCTTCAGGGTACGTTTGGTCTCTCTCTTTTGGTATGGTGTTTCGTGAGCTGGCTTTGAGGGAGGGTCGGAGATTCCGCGACCCCCCACATCGGGGCTACCCGTATATGCACATTTCCCTGGGGATTGGGACTGGATAACCCGCTCCACATGTGATAACATAGGGAGTCATATTAAGCAATTACACGCACACTCGGTGCACCCACCACCCCACAGTCCTTCAATGCTTGGCTGACTCGGGGTCAATCAAATCATCAAAACGCAGCAAAGCCTCAACCTTGCTAGTTGGTTCTGCGGTGAATGTGGGCACTCAAAAATGTGTA…	Anopheles nuneztovari	94.692	KP994154.1
aCA89	CA	2019	7	23	5	CCCGAATGAACNATATTGCGCCTTGCACGACTCAGTGCGAGGTACACATTTTTGAGTGCCCACATTCACCGCAGAACCAACTAGCGAGGTCGTCGCCGCCGCCGGTCAGCCGGCGCGCGCGGCTTAGCTGCGTACTGATGATTTGATTGACGCGCCGCGTCCCCAACCGGACGCGCCCGTGTGTGGTCAAGCATTGAAGGACTGTGGCGTGGTGGGTGCACCGTGTGTCGTTGCTTAATACGCGACCCTCTCTCCGGTTTCACATCTGGAGCGGGCTATCCAGTCACAATCCCCAGCGAAATGTGCCGATACACGGGTAGCCCCGATGTGGAGATCCAAGCGAGGACCTCCCTCAAAACCATTGTGATGAAACCCCACCACACAAGAGAGAAGAGAGAG…	Anopheles darlingi	99.61	KP994157.1	NCNNNTTTTTGAGGCCACTTGAGATCCTAGTTCCTAGATCCGTGTGCGCGCTCGATGAGCTGACAGCGCGTGCGAACGTTGCTTTTGGTCGCTCTCTCTCTTCTCTCTTGTGTGGTGGGGTTTCATCACAATGGTTTTGAGGGAGGTCCTCGCTTGGATCTCCACATCGGGGCTACCCGTGTATCGGCACATTTCGCTGGGGATTGTGACTGGATAGCCCGCTCCAGATGTGAAACCGGAGAGAGGGTCGCGTATTAAGCAACGACACACGGTGCACCCACCACGCCACAGTCCTTCAATGCTTGACCACACACGGGCGCGTCCGGTTGGGGACGCGGCGCGTCAATCAAATCATCAGTACGCAGCTAAGCCGCGCGCGCCGGCTGACCGGCGGCGGCG…	Anopheles darlingi	99.805	KP994157.1
aCA90	CA	2019	7	23	5	CCCGAATTGAAGCATATTGCGCCTTGCACGACTCAGTGCGAGGTACACATTTTTGAGTGCCCACATTCACCGCAGAACCAACTAGCGAGGTCGTCGCCGCCGCCGGTCAGCCGGCGCGCGCGGCTTAGCTGCGTACTGATGATTTGATTGACGCGCCGCGTCCCCAACCGGACGCGCCCGTGTGTGGTCAAGCATTGAAGGACTGTGGCGTGGTGGGTGCACCGTGTGTCGTTGCTTAATACGCGACCCTCTCTCCGGTTTCACATCTGGAGCGGGCTATCCAGTCACAATCCCCAGCGAAATGTGCCGATACACGGGTAGCCCCGATGTGGAGATCCAAGCGAGGACCTCCCTCAAAACCATTGTGATGAAACCCCACCACACAAGAGAGAAGAGAGA…	Anopheles darlingi	99.611	KP994157.1	CCCATTTTTTGAGGCCACTTGAGATCCTAGTTCCTAGATCCGTGTGCGCGCTCGATGAGCTGACAGCGCGTGCGAACGTTGCTTTTGGTCGCTCTCTCTCTTCTCTCTTGTGTGGTGGGGTTTCATCACAATGGTTTTGAGGGAGGTCCTCGCTTGGATCTCCACATCGGGGCTACCCGTGTATCGGCACATTTCGCTGGGGATTGTGACTGGATAGCCCGCTCCAGATGTGAAACCGGAGAGAGGGTCGCGTATTAAGCAACGACACACGGTGCACCCACCACGCCACAGTCCTTCAATGCTTGACCACACACGGGCGCGTCCGGTTGGGGACGCGGCGCGTCAATCAAATCATCAGTACGCAGCTAAGCCGCGCGCGCCGGCTGACCGGCGGCGGCG…	Anopheles darlingi	99.615	KP994157.1
aCA91	CA	2019	7	23	5	CCCGANTTGANGCATATTGCGCCTTGCACGACTCAGTGCGAGGTACACATTTTTGAGTGCCCACATTCACCGCAGAACCAACTAGCGAGGTCGTCGCCGCCGCCGGTCAGCCGGCGCGCGCGGCTTAGCTGCGTACTGATGATTTGATTGACGCGCCGCGTCCCCAACCGGACGCGCCCGTGTGTGGTCAAGCATTGAAGGACTGTGGCGTGGTGGGTGCACCGTGTGTCGTTGCTTAATACGCGACCCTCTCTCCGGTTTCACATCTGGAGCGGGCTATCCAGTCACAATCCCCAGCGAAATGTGCCGATACACGGGTAGCCCCGATGTGGAGATCCAAGCGAGGACCTCCCTCAAAACCATTGTGATGAAACCCCACCACACAAGAGAGAAGAGAGA…	Anopheles darlingi	100	KP994157.1	CCCATTTTTNAGNCCACTTGAAGAATCCTAGTTCCTAGATCCGTGTGCGCGCTCGATGAGCTGACAGCGCGTGCGAACGTTGCTTTTGGTCGCTCTCTCTCTTCTCTCTTGTGTGGTGGGGTTTCATCACAATGGTTTTGAGGGAGGTCCTCGCTTGGATCTCCACATCGGGGCTACCCGTGTATCGGCACATTTCGCTGGGGATTGTGACTGGATAGCCCGCTCCAGATGTGAAACCGGAGAGAGGGTCGCGTATTAAGCAACGACACACGGTGCACCCACCACGCCACAGTCCTTCAATGCTTGACCACACACGGGCGCGTCCGGTTGGGGACGCGGCGCGTCAATCAAATCATCAGTACGCAGCTAAGCCGCGCGCGCCGGCTGACCGGCGGCGGC…	Anopheles darlingi	98.848	KP994157.1
aCA92	CA	2019	7	23	8	CCCGAATTGANGCATATTGCGCCTTGCACGACTCAGTGCGAGGTACACATTTTTGAGTGCCCACATTCACCGCAGAACCAACTAGCGAGGTCGTCGCCGCCGCCGGTCAGCCGGCGCGCGCGGCTTAGCTGCGTACTGATGATTTGATTGACGCGCCGCGTCCCCAACCGGACGCGCCCGTGTGTGGTCAAGCATTGAAGGACTGTGGCGTGGTGGGTGCACCGTGTGTCGTTGCTTAATACGCGACCCTCTCTCCGGTTTCACATCTGGAGCGGGCTATCCAGTCACAATCCCCAGCGAAATGTGCCGATACACGGGTAGCCCCGATGTGGAGATCCAAGCGAGGACCTCCCTCAAAACCATTGTGATGAAACCCCACCACACAAGAGAGAAGAGAGA…	Anopheles darlingi	99.804	KP994157.1	NCCTTTTTTGAGGCCACTTGAGATCCTAGTTCCTAGATCCGTGTGCGCGCTCGATGAGCTGACAGCGCGTGCGAACGTTGCTTTTGGTCGCTCTCTCTCTTCTCTCTTGTGTGGTGGGGTTTCATCACAATGGTTTTGAGGGAGGTCCTCGCTTGGATCTCCACATCGGGGCTACCCGTGTATCGGCACATTTCGCTGGGGATTGTGACTGGATAGCCCGCTCCAGATGTGAAACCGGAGAGAGGGTCGCGTATTAAGCAACGACACACGGTGCACCCACCACGCCACAGTCCTTCAATGCTTGACCACACACGGGCGCGTCCGGTTGGGGACGCGGCGCGTCAATCAAATCATCAGTACGCAGCTAAGCCGCGCGCGCCGGCTGACCGGCGGCGGCGA…	Anopheles darlingi	99.805	KP994157.1
aCA93	CA	2019	7	23	8	CCCGANTTGANGCATATTGCGCCTTGCACGACTCAGTGCGAGGTACACATTTTTGAGTGCCCACATTCACCGCAGAACCAACTAGCGAGGTCGTCGCCGCCGCCGGTCAGCCGGCGCGCGCGGCTTAGCTGCGTACTGATGATTTGATTGACGCGCCGCGTCCCCAACCGGACGCGCCCGTGTGTGGTCAAGCATTGAAGGACTGTGGCGTGGTGGGTGCACCGTGTGTCGTTGCTTAATACGCGACCCTCTCTCCGGTTTCACATCTGGAGCGGGCTATCCAGTCACAATCCCCAGCGAAATGTGCCGATACACGGGTAGCCCCGATGTGGAGATCCAAGCGAGGACCTCCCTCAAAACCATTGTGATGAAACCCCACCACACAAGAGAGAAGAGAGA…	Anopheles darlingi	100	KP994157.1	CCCTTTTTTGAGGCCACTTGAGATCCTAGTTCCTAGATCCGTGTGCGCGCTCGATGAGCTGACAGCGCGTGCGAACGTTGCTTTTGGTCGCTCTCTCTCTTCTCTCTTGTGTGGTGGGGTTTCATCACAATGGTTTTGAGGGAGGTCCTCGCTTGGATCTCCACATCGGGGCTACCCGTGTATCGGCACATTTCGCTGGGGATTGTGACTGGATAGCCCGCTCCAGATGTGAAACCGGAGAGAGGGTCGCGTATTAAGCAACGACACACGGTGCACCCACCACGCCACAGTCCTTCAATGCTTGACCACACACGGGCGCGTCCGGTTGGGGACGCGGCGCGTCAATCAAATCATCAGTACGCAGCTAAGCCGCGCGCGCCGGCTGACCGGCGGCGGCGA…	Anopheles darlingi	99.805	KP994157.1
aCA95	CA	2019	7	23	21	CCCGAATTGAACGCATATTGCGCCTTGCACGACTCAGTGCGAGGTACACATTTTTGAGTGCCCACATTCACCGCAGAACCAACTAGCGAGGTCGTCGCCGCCGCCGGTCAGCCGGCGCGCGCGGCTTAGCTGCGTACTGATGATTTGATTGACGCGCCGCGTCCCCAACCGGACGCGCCCGTGTGTGGTCAAGCATTGAAGGACTGTGGCGTGGTGGGTGCACCGTGTGTCGTTGCTTAATACGCGACCCTCTCTCCGGTTTCACATCTGGAGCGGGCTATCCAGTCACAATCCCCAGCGAAATGTGCCGATACACGGGTAGCCCCGATGTGGAGATCCAAGCGAGGACCTCCCTCAAAACCATTGTGATGAAACCCCACCACACAAGAGAGAAGAGAG…	Anopheles darlingi	100	KP994157.1	CCCCTTTTTTGAGGCCACTTGAGATCCTAGTTCCTAGATCCGTGTGCGCGCTCGATGAGCTGACAGCGCGTGCGAACGTTGCTTTTGGTCGCTCTCTCTCTTCTCTCTTGTGTGGTGGGGTTTCATCACAATGGTTTTGAGGGAGGTCCTCGCTTGGATCTCCACATCGGGGCTACCCGTGTATCGGCACATTTCGCTGGGGATTGTGACTGGATAGCCCGCTCCAGATGTGAAACCGGAGAGAGGGTCGCGTATTAAGCAACGACACACGGTGCACCCACCACGCCACAGTCCTTCAATGCTTGACCACACACGGGCGCGTCCGGTTGGGGACGCGGCGCGTCAATCAAATCATCAGTACGCAGCTAAGCCGCGCGCGCCGGCTGACCGGCGGCGGCG…	Anopheles darlingi	99.805	KP994157.1
aCA97	CA	2019	7	24	8	CCCGAATTGAAGCTATTGCGCCTTGCACGACTCAGTGCGAGGTACACATTTTTGAGTGCCCACATTCACCGCAGAACCAACTAGCGAGGTCGTCGCCGCCGCCGGTCAGCCGGCGCGCGCGGCTTAGCTGCGTACTGATGATTTGATTGACGCGCCGCGTCCCCAACCGGACGCGCCCGTGTGTGGTCAAGCATTGAAGGACTGTGGCGTGGTGGGTGCACCGTGTGTCGTTGCTTAATACGCGACCCTCTCTCCGGTTTCACATCTGGAGCGGGCTATCCAGTCACAATCCCCAGCGAAATGTGCCGATACACGGGTAGCCCCGATGTGGAGATCCAAGCGAGGACCTCCCTCAAAACCATTGTGATGAAACCCCACCACACAAGAGAGAAGAGAGAG…	Anopheles darlingi	99.417	KP994157.1	CCCATTNTTTGAGGCCACTTGAGATCCTAGTTCCTAGATCCGTGTGCGCGCTCGATGAGCTGACAGCGCGTGCGAACGTTGCTTTTGGTCGCTCTCTCTCTTCTCTCTTGTGTGGTGGGGTTTCATCACAATGGTTTTGAGGGAGGTCCTCGCTTGGATCTCCACATCGGGGCTACCCGTGTATCGGCACATTTCGCTGGGGATTGTGACTGGATAGCCCGCTCCAGATGTGAAACCGGAGAGAGGGTCGCGTATTAAGCAACGACACACGGTGCACCCACCACGCCACAGTCCTTCAATGCTTGACCACACACGGGCGCGTCCGGTTGGGGACGCGGCGCGTCAATCAAATCATCAGTACGCAGCTAAGCCGCGCGCGCCGGCTGACCGGCGGCGGCG…	Anopheles darlingi	99.615	OX030913.1
aCA98	CA	2019	7	24	8	CCCGAANTGAAGCATATTGCGCCTTGCACGACTCAGTGCGAGGTACACATTTTTGAGTGCCCACATTCACCGCAGAACCAACTAGCGAGGTCGTCGCCGCCGCCGGTCAGCCGGCGCGCGCGGCTTAGCTGCGTACTGATGATTTGATTGACGCGCCGCGTCCCCAACCGGACGCGCCCGTGTGTGGTCAAGCATTGAAGGACTGTGGCGTGGTGGGTGCACCGTGTGTCGTTGCTTAATACGCGACCCTCTCTCCGGTTTCACATCTGGAGCGGGCTATCCAGTCACAATCCCCAGCGAAATGTGCCGATACACGGGTAGCCCCGATGTGGAGATCCAAGCGAGGACCTCCCTCAAAACCATTGTGATGAAACCCCACCACACAAGAGAGAAGAGAGA…	Anopheles darlingi	99.611	KP994157.1	CCCCTTTTTTGAGGCCACTTGAGATCCTAGTTCCTAGATCCGTGTGCGCGCTCGATGAGCTGACAGCGCGTGCGAACGTTGCTTTTGGTCGCTCTCTCTCTTCTCTCTTGTGTGGTGGGGTTTCATCACAATGGTTTTGAGGGAGGTCCTCGCTTGGATCTCCACATCGGGGCTACCCGTGTATCGGCACATTTCGCTGGGGATTGTGACTGGATAGCCCGCTCCAGATGTGAAACCGGAGAGAGGGTCGCGTATTAAGCAACGACACACGGTGCACCCACCACGCCACAGTCCTTCAATGCTTGACCACACACGGGCGCGTCCGGTTGGGGACGCGGCGCGTCAATCAAATCATCAGTACGCAGCTAAGCCGCGCGCGCCGGCTGACCGGCGGCGGCG…	Anopheles darlingi	99.806	OX030913.1
aCA99	CA	2019	7	25	5	CCCGANTTGANGCATATTGCGCCTTGCACGACTCAGTGCGAGGTACACATTTTTGAGTGCCCACATTCACCGCAGAACCAACTAGCGAGGTCGTCGCCGCCGCCGGTCAGCCGGCGCGCGCGGCTTAGCTGCGTACTGATGATTTGATTGACGCGCCGCGTCCCCAACCGGACGCGCCCGTGTGTGGTCAAGCATTGAAGGACTGTGGCGTGGTGGGTGCACCGTGTGTCGTTGCTTAATACGCGACCCTCTCTCCGGTTTCACATCTGGAGCGGGCTATCCAGTCACAATCCCCAGCGAAATGTGCCGATACACGGGTAGCCCCGATGTGGAGATCCAAGCGAGGACCTCCCTCAAAACCATTGTGATGAAACCCCACCACACAAGAGAGAAGAGAGA…	Anopheles darlingi	100	KP994157.1	CCCATTNTTTGAGGCCACTTGAGATCCTAGTTCCTAGATCCGTGTGCGCGCTCGATGAGCTGACAGCGCGTGCGAACGTTGCTTTTGGTCGCTCTCTCTCTTCTCTCTTGTGTGGTGGGGTTTCATCACAATGGTTTTGAGGGAGGTCCTCGCTTGGATCTCCACATCGGGGCTACCCGTGTATCGGCACATTTCGCTGGGGATTGTGACTGGATAGCCCGCTCCAGATGTGAAACCGGAGAGAGGGTCGCGTATTAAGCAACGACACACGGTGCACCCACCACGCCACAGTCCTTCAATGCTTGACCACACACGGGCGCGTCCGGTTGGGGACGCGGCGCGTCAATCAAATCATCAGTACGCAGCTAAGCCGCGCGCGCCGGCTGACCGGCGGCGGCG…	Anopheles darlingi	99.615	KP994157.1
BL01	BL	2020	9	28	17	CCCCATTAAGCATATTGCGCATTGCACGACTTAGTGCGATGTACACATTTTTGAGTGCCCACATTCACCGCAGAACCAACTAGCGAGGCTTTGCTTTGCTGCGTACTGATGATTGATTAACCCCCCCGGTGTGTTAGTCAAGCATTGAAGGACTGTGGCGTGTGGTGGTGCACCGTGTGAGTCGTGTTGCTTAATACGATCTTCTCTCTGGCATCACAAACAGAGCGGTGGGCTGTCAAGTCACAATCCCCAGCGACCTGTGCAAGATAGCCCCGATGTGGAAGTCCAAGCGACTTCCCTCACGGTCAGTCTTTGTGATACCGTACACCGAGAGAAGAAATCAAACGTACCCTGAAGCAACGAACGTTCACATGGTGTGATCACACCACAACACGAACA…	Anopheles braziliensis	100	KP994156.1	CCCATTTTTGAGGCCCCGTTGCATGTGTCGGTTTTTGTTCGTGTTGTGGTGTGATCACACCATGTGAACGTTCGGTTGCTTCAGGGTACGTTTGATTTCTTCTCTCGGTGTACGGTATCACAAAAACTGACCGTGAGGGAAGTCGCTTGGACTTCCACATCGGGGCTATCTTGCACAGGTCGCTGGGGATTGTGACTTGACAGCCCACCGCTCTGTTTGTGATGCCAAAAAAAAAATCGTATTAAGCAACACGACTCACACGGTGCACCACCACACGCCACAGTCCTTCAATGCTTGACTAACACACCGGGGGGGTTAATCAATCATCAGTACGCAGCAAAGCAAAGCCTCGCTAGTTGGTTCTGCGGTGAATGTGGGCACTCAAAAATGTGTACATCG…	Anopheles braziliensis	97.84	KP994156.1
BL02	BL	2020	9	28	17	CCCCCATNAAGCATATTGCGCCTTGCACGACTCAGTGCGAGGTACACATTTTTGAGTGCCCACATTCACCGCAGAACCAACTAGCGAGGTCGTCGCCGCCGCCGGTCAGCCGGCGCGCGCGGCTTAGCTGCGTACTGATGATTTGATTGACGCGCCGCGTCCCCAACCGGACGCGCCCGTGTGTGGTCAAGCATTGAAGGACTGTGGCGTGGTGGGTGCACCGTGTGTCGTTGCTTAATACGCGACCCTCTCTCCGGTTTCACATCTGGAGCGGGCTATCCAGTCACAATCCCCAGCGAAATGTGCCGATACACGGGTAGCCCCGATGTGGAGATCCAAGCGAGGACCTCCCTCAAAACCATTGTGATGAAACCCCACCACACAAGAGAGAAGAGAGAG…	Anopheles darlingi	100	KP994157.1	CMTATTTTGRTGCACTTGAGATCCTAGTTCCTAGATCCGTGTGCGCGCTCGATGAGCTGACAGCGCGTGCGAACGTTGCTTTTGGTCGCTCTCTCTCTTCTCTCTTGTGTGGTGGGGTTTCATCACAATGGTTTTGAGGGAGGTCCTCGCTTGGATCTCCACATCGGGGCTACCCGTGTATCGGCACATTTCGCTGGGGATTGTGACTGGATAGCCCGCTCCAGATGTGAAACCGGAGAGAGGGTCGCGTATTAAGCAACGACACACGGTGCACCCACCACGCCACAGTCCTTCAATGCTTGACCACACACGGGCGCGTCCGGTTGGGGACGCGGCGCGTCAATCAAATCATCAGTACGCAGCTAAGCCGCGCGCGCCGGCTGACCGGCGGCGGCGACG…	Anopheles darlingi	100	KP994157.1
BL04	BL	2020	9	28	17	NCNCANGAAGCATATTTGCGCCTTGCACGACTCAGTGCGAGGTACACATTTTTGAGTGCCCACATTCACCGCAGAACCAACTAGCGAGGTCGTCGCCGCCGCCGGTCAGCCGGCGCGCGCGGCTTAGCTGCGTACTGATGATTTGATTGACGCGCCGCGTCCCCAACCGGACGCGCCCGTGTGTGGTCAAGCATTGAAGGACTGTGGCGTGGTGGGTGCACCGTGTGTCGTTGCTTAATACGCGACCCTCTCTCCGGTTTCACATCTGGAGCGGGCTATCCAGTCACAATCCCCAGCGAAATGTGCCGATACACGGGTAGCCCCGATGTGGAGATCCAAGCGAGGACCTCCCTCAAAACCATTGTGATGAAACCCCACCACACAAGAGAGAAGAGAGAG…	Anopheles darlingi	99.415	KP994157.1	CCCGGGGGGGGACGGCCGCNTNNNTATCTTAGTTTCCTANTTATCCTTGAGCGCGCTCGATGAGCGNNCAGCGCGAGCGAGCGTTGCTGTTGGTCGCGCTCTCTCTTCTCGCTTGTGGGGGGGGGTTTCGTCACAATGGTTTTGAGGGAGGTCCTCGCTTGGATCTCCACATCGGGGCTACCCGTGTATCGGCACATTTCGCTGGGGATTGTGACTGGATAGCCCGCTCCAAATGTGAAACCGGAGAGAGGGTCGCGTATTAAGCAACGACACACGGTGCACCCACCACGCCACAGTCCTTCAATGCTTGACCACACACGGGCGCGTCCGGTTGGGGACGCGGCGCGTCAATCAAATCATCAGTACGCAGCTAAGCCGCGCGCGCCGGCTGACCGGCGG…	Anopheles darlingi	95.418	KP994157.1
BL07	BL	2020	9	28	17	CRATTKKAACKMTTWTTGGCGCYTTGCACGACTYAGTGCGAKGTRCACWTTTTTGAGTGCCCACATTCACCGCARAACCACTAGCGAGGTCGTCGGCGGGGCCGGYCMGCGGGGGCKCKCGGCTTATATCTGTAYTGATGATTTRATTGACGCGCCGCGTCCCCCACCGGATCCRCCCTTGTGTGGTTAAGCATTTATGGACTGTGGCGTGGTGGGTGCACCGTGTGTCATTGCTTYWTATTCRACCCTCTCYCCGGTTGGAGCGGGMGAGCCGGCTGTCCAATCCCCATCCCCCTTGAAATGTGCCRATACACGGGTACCCCCAATGTGAGGATCCAARCGAGGACCTCCCTCTAAACCATTGTGATGAAACCCCCCACWCWRARARAAGAGARAGAG…	Anopheles darlingi	82.056	KP994157.1	AATTTTTTTTGRGGCCCTTGTGATCCTRTTTCTMTCATCCATYGTGCGCKCTCTAASACCTGACMCCCCGYGCAAACGTGTATTTTGGTTTCTCGGTCTCTTCGCTCTTGTGTGGTGGGGWTGTGCGTGTGKGGACTATCACACAGGCTGGCTTTGAGGGA	Anopheles triannulatus	97.5	KP994151.1	TATTGCGCCTTGCACGACTCAGTGCGAGGTACACATTTTTGAGTGCCCACATTCACCGCAGAACCAACTAGCGAGGTCGTCGCCGCCGCCGGTCAGCCGGCGCGCGCGGCTTAGCTGCGTACTGATGATTTGATTGACGCGCCGCGTCCCCAACCGGACGCGCCCGTGTGTGGTCAAGCATTGAAGGACTGTGGCGTGGTGGGTGCACCGTGTGTCGTTGCTTAATACGCGACCCTCTCTCCGGTTTCACATCTGGAGCGGGCTATCCAGTCACAATCCCCAGCGAAATGTGCCGATACACGGGTAGCCCCGATGTGGAGATCCAAGCGAGGACCTCCCTCAAAACCATTGTGATGAAACCCCACCACACAAGAGAGAAGAGAGAGAGCGACCAAAAGC…	Anopheles darlingi	99.799	KP994157.1	CTAGTTCCTAGATCCGTGTGCGCGCTCGATGAGCTGACAGCGCGTGCGAACGTTGCTTTTGGTCGCTCTCTCTCTTCTCTCTTGTGTGGTGGGGTTTCATCACAATGGTTTTGAGGGAGGTCCTCGCTTGGATCTCCACATCGGGGCTACCCGTGTATCGGCACATTTCGCTGGGGATTGTGACTGGATAGCCCGCTCCAGATGTGAAACCGGAGAGAGGGTCGCGTATTAAGCAACGACACACGGTGCACCCACCACGCCACAGTCCTTCAATGCTTGACCACACACGGGCGCGTCCGGTTGGGGACGCGGCGCGTCAATCAAATCATCAGTACGCAGCTAAGCCGCGCGCGCCGGCTGACCGGCGGCGGCGACGACCTCGCTAGTTGGTTCTGCGGT…	Anopheles darlingi	100	KP994157.1
BL08	BL	2020	9	28	17	CCCCAATGAAGCATATTTGCGCCTTGCACGACTCAGTGCGAGGTACACATTTTTGAGTGCCCACATTCACCGCAGAACCAACTAGCGAGGTCGTCGCCGCCGCCGGTCAGCCGGCGCGCGCGGCTTAGCTGCGTACTGATGATTTGATTGACGCGCCGCGTCCCCAACCGGACGCGCCCGTGTGTGGTCAAGCATTGAAGGACTGTGGCGTGGTGGGTGCACCGTGTGTCGTTGCTTAATACGCGACCCTCTCTCCGGTTTCACATCTGGAGCGGGCTATCCAGTCACAATCCCCAGCGAAATGTGCCGATACACGGGTAGCCCCGATGTGGAGATCCAAGCGAGGACCTCCCTCAAAACCATTGTGATGAAACCCCACCACACAAGAGAGAAGAGAGA…	Anopheles darlingi	99.416	KP994157.1	CCCGGGGGGGGGAAGGNCGNNTNAATATCCTAAGTTTCCTTAATTATCCTTGAGCGCGCTCGATGAGCGGGCAAGCGCGTGCGAAGCGTTGCTGTTGGTCGCGCTCTCGCTTCTCGCTTGTGGGGGGGGGTTTCGTCACAATGGTTTTGAGGGAGGTCCTCGCTTGGATCTCCACATCGGGGCTACCCGTGTATCGGCACATTTCGCTGGGGATTGTGACTGGATAGCCCGCTCCAAATGTGAAACCGGAAAGAGGGTCGCGTATTAAGCAACGACACACGGTGCACCCACCACGCCACAGTCCTTCAATGCTTGACCACACACGGGCGCGTCCGGTTGGGGACGCGGCGCGTCAATCAAATCATCAGTACGCAGCTAAGCCGCGCGCGCCGGCTGACC…	Anopheles darlingi	96.502	KP994157.1
BL09	BL	2020	9	28	17	TATTGCGCATTGCACGACTTAGTGCGATGTACACATTTTTGAGTGCCCACATTCACCGCAGAACCAACTAGCGAGGTCGTCGGCTGGGTCCCCACGCGGGGCCTGTCGCGGCTTAGCTGCGTACTGATGAGTTGATTGACGCCGTCAAACGCGTGTGATCAAGCATTGAAGGACTGTGGCGTGGTGAGTACACTCCGTGTGGGTGTGTCGTTGCTTAATACGACTCCTCTCTCTGGTATCACAACTGGTGCGGGCTACCCCCAGGTCACAATCCCCAGCGACATGTGACGACACAGCTTGCGGTAGCCCCGATGTGGAGGTCCTTGGAAGCGACCTCCCTCAAAGCCAGCCTGTGTGATAGTCCACACACGCACATAGGTGAGAGAGAGAGACCAAACG…	Anopheles triannulatus	99.806	KP994151.1	CTTGTGATCGGTTCTCTCTCTCGATCGTGCGCTCGATGACTCACACTCCGCCGCGCAAGCGTGTACGTTGGCTTCAGGGTACGTTTGGTCTCTCTCTCTCACCTATGTGCGTGTGTGGACTATCACACAGGCTGGCTTTGAGGGAGGTCGCTTCCAAGGACCTCCACATCGGGGCTACCGCAAGCTGTGTCGTCACATGTCGCTGGGGATTGTGACCTGGGGGTAGCCCGCACCAGTTGTGATACCAGAGAGAGGAGTCGTATTAAGCAACGACACACCCACACGGAGTGTACTCACCACGCCACAGTCCTTCAATGCTTGATCACACGCGTTTGACGGCGTCAATCAACTCATCAGTACGCAGCTAAGCCGCGACAGGCCCCGCGTGGGGACCCAGCC…	Anopheles triannulatus	100	KP994151.1
BL105	BL	2020	9	29	21	CCCCCATGAAGCATATTTGCGCCTTGCACGACTCAGTGCGAGGTACACATTTTTGAGTGCCCACATTCACCGCAGAACCAACTAGCGAGGTCGTCGCCGCCGCCGGTCAGCCGGCGCGCGCGGCTTAGCTGCGTACTGATGATTTGATTGACGCGCCGCGTCCCCAACCGGACGCGCCCGTGTGTGGTCAAGCATTGAAGGACTGTGGCGTGGTGGGTGCACCGTGTGTCGTTGCTTAATACGCGACCCTCTCTCCGGTTTCACATCTGGAGCGGGCTATCCAGTCACAATCCCCAGCGAAATGTGCCGATACACGGGTAGCCCCGATGTGGAGATCCAAGCGAGGACCTCCCTCAAAACCATTGTGATGAAACCCCACCACACAAGAGAGAAGAGAGA…	Anopheles darlingi	99.416	KP994157.1	AGCGAGGGTGGANGGCCGCTTNNNNATCCTTAGTTTCCTTATTATCCGTTGTGCGCGCTCGATGAGCGGGACAGCGCGTGCGAGCGTTGCTTTTGGTCGCTCTCTCTCTTCTCTCTTGTGGGGGGGGGTTTCATCACAATGGTTTTGAGGGAGGTCCTCGCTTGGATCTCCACATCGGGGCTACCCGTGTATCGGCACATTTCGCTGGGGATTGTGACTGGATAGCCCGCTCCAAATGTGAAACCGGAGAGAGGGTCGCGTATTAAGCAACGACACACGGTGCACCCACCACGCCACAGTCCTTCAATGCTTGACCACACACGGGCGCGTCCGGTTGGGGACGCGGCGCGTCAATCAAATCATCAGTACGCAGCTAAGCCGCGCGCGCCGGCTGACCGG…	Anopheles darlingi	96.832	KP994157.1
BL112	BL	2020	10	26	17	CCMNTNNNCTTATTGCGCCTTGCACGACTCAGTGCGAGGTACACATTTTTGAGTGCCCACATTCACCGCAGAACCAACTAGCGAGGTCGTCGCCGCCGCCGGTCAGCCGGCGCGCGCGGCTTAGCTGCGTACTGATGATTTGATTGACGCGCCGCGTCCCCAACCGGACGCGCCCGTGTGTGGTCAAGCATTGAAGGACTGTGGCGTGGTGGGTGCACCGTGTGTYKTTGCTTAATACGCRACCCTCTCTCCGGTTTCACATCTGGAGCGGGCTATCCAGTCACAATCCCCAGCGAAATGTGCCGATACACGGGTAGCCCCGATGTGGAGATCCAAGCGAGGACCTCCCTCAAAACCATTGTGATGAAACCCCACCACACAAGAGAGAAGAGAGAGAGC…	Anopheles darlingi	99.208	KP994157.1	CTTTTTTKRRGGCCCCTTGAGATCCTAGTTCCTARATCCGTGKGCSCGCTCGATGAGCTGACASCGCGTGCGAACGTTGCTTTTGGTCGCTCTCTCTCTTCTCTCTTGTGTGGTGGGGTTTCATCACAATGGTTTTGAGGGAGGTCCTCGCTTGGATCTCCACATCGGGGCTACCCGTGTATCGGCACATTTCGCTGGGGATTGTGACTGGATAGCCCGCTCCAGATGTGAAACCGGAGAGAGGGTCGCGTATTAAGCAACGACACACGGTGCACCCACCACSCCACAGTCCTTCAATGCTTGACCACACRCGGGCGCGTCCGGTTGGGGACGCGGCGCGTCAATCAAATCATCAGTACGCAGCTAAGCCGCGCGCGCCGGCTGACCGGCGGCGGCGAC…	Anopheles darlingi	98.625	KP994157.1
BL114	BL	2020	10	26	17	CCCAAATGAAGCATATTTGCGCCTTGCACGACTCAGTGCGAGGTACACATTTTTGAGTGCCCACATTCACCGCAGAACCAACTAGCGAGGTCGTCGCCGCCGCCGGTCAGCCGGCGCGCGCGGCTTAGCTGCGTACTGATGATTTGATTGACGCGCCGCGTCCCCAACCGGACGCGCCCGTGTGTGGTCAAGCATTGAAGGACTGTGGCGTGGTGGGTGCACCGTGTGTCGTTGCTTAATACGCGACCCTCTCTCCGGTTTCACATCTGGAGCGGGCTATCCAGTCACAATCCCCAGCGAAATGTGCCGATACACGGGTAGCCCCGATGTGGAGATCCAAGCGAGGACCTCCCTCAAAACCATTGTGATGAAACCCCACCACACAAGAGAGAAGAGAGA…	Anopheles darlingi	99.408	KP994157.1	CCCCGTGTGGAGGCCACTTGCAGATCCTTAGTTTCCTTAGATCGCTTGTGCGCGCTCGATGAGCTGNACAGCGCGTGCGAACGTTGCTTTTGGTCGCTCTCTCTCTTCTCTCTTGTGTGGTGGGGTTTCATCACAATGGTTTTGAGGGAGGTCCTCGCTTGGATCTCCACATCGGGGCTACCCGTGTATCGGCACATTTCGCTGGGGATTGTGACTGGATAGCCCGCTCCAAATGTGAAACCGGAAAGAGGGTCGCGTATTAAGCAACGACACACGGTGCACCCACCACGCCACAGTCCTTCAATGCTTGACCACACACGGGCGCGTCCGGTTGGGGACGCGGCGCGTCAATCAAATCATCAGTACGCAGCTAAGCCGCGCGCGCCGGCTGACCGGCGG…	Anopheles darlingi	97.11	KP994157.1
BL115	BL	2020	10	26	17	NCNNATKANGCATATTTGCGCCTTGCACGACTCAGTGCGAGGTACACATTTTTGAGTGCCCACATTCACCGCAGAACCAACTAGCGAGGTCGTCGCCGCCGCCGGTCAGCCGGCGCGCGCGGCTTAGCTGCGTACTGATGATTTGATTGACGCGCCGCGTCCCCAACCGGACGCGCCCGTGTGTGGTCAAGCATTGAAGGACTGTGGCGTGGTGGGTGCACCGTGTGTCGTTGCTTAATACGCGACCCTCTCTCCGGTTTCACATCTGGAGCGGGCTATCCAGTCACAATCCCCAGCGAAATGTGCCGATACACGGGTAGCCCCGATGTGGAGATCCAAGCGAGGACCTCCCTCAAAACCATTGTGATGAAACCCCACCACACAAGAGAGAAGAGAGAG…	Anopheles darlingi	99.804	KP994157.1	CGWTTTTGGACGCACTTGAGATCCTAGTTCCTAGATCCGTGTGCGCGCTCGATGAGCTGACAGCGCGTGCGAACGTTGCTTTTGGTCGCTCTCTCTCTTCTCTCTTGTGTGGTGGGGTTTCATCACAATGGTTTTGAGGGAGGTCCTCGCTTGGATCTCCACATCGGGGCTACCCGTGTATCGGCACATTTCGCTGGGGATTGTGACTGGATAGCCCGCTCCAGATGTGAAACCGGAGAGAGGGTCGCGTATTAAGCAACGACACACGGTGCACCCACCACGCCACAGTCCTTCAATGCTTGACCACACACGGGCGCGTCCGGTTGGGGACGCGGCGCGTCAATCAAATCATCAGTACGCAGCTAAGCCGCGCGCGCCGGCTGACCGGCGGCGGCGACG…	Anopheles darlingi	100	KP994157.1
BL117	BL	2020	10	26	17	CCCCATKAAGCATATTTGCGCCTTGCACGACTCAGTGCGAGGTACACATTTTTGAGTGCCCACATTCACCGCAGAACCAACTAGCGAGGTCGTCGCCGCCGCCGGTCAGCCGGCGCGCGCGGCTTAGCTGCGTACTGATGATTTGATTGACGCGCCGCGTCCCCAACCGGACGCGCCCGTGTGTGGTCAAGCATTGAAGGACTGTGGCGTGGTGGGTGCACCGTGTGTCGTTGCTTAATACGCGACCCTCTCTCCGGTTTCACATCTGGAGCGGGCTATCCAGTCACAATCCCCAGCGAAATGTGCCGATACACGGGTAGCCCCGATGTGGAGATCCAAGCGAGGACCTCCCTCAAAACCATTGTGATGAAACCCCACCACACAAGAGAGAARAGAGAG…	Anopheles darlingi	99.607	KP994157.1	CTTTTTTGRCGCACTTGAGATCCTAGTTCCTAGATCCGTGTGCGCGCTCGATGAGCTGACAGCGCGTGCGAACGTTGCTTTTGGTCGCTCTCTCTCTTCTCTCTTGTGTGGTGGGGTTTCATCACAATGGTTTTGAGGGAGGTCCTCGCTTGGATCTCCACATCGGGGCTACCCGTGTATCGGCACATTTCGCTGGGGATTGTGACTGGATAGCCCGCTCCAGATGTGAAACCGGAGAGAGGGTCGCGTATTAAGCAACGACACACGGTGCACCCACCACGCCACAGTCCTTCAATGCTTGACCACACACGGGCGCGTCCGGTTGGGGACGCGGCGCGTCAATCAAATCATCAGTACGCAGCTAAGCCGCGCGCGCCGGCTGACCGGCGGCGGCGACRA…	Anopheles darlingi	99.407	KP994157.1
BL118	BL	2020	10	26	17	NCCSNATKANGCATATTTGCGCCTTGCACGACTCAGTGCGAGGTACACATTTTTGAGTGCCCACATTCACCGCAGAACCAACTAGCGAGGTCGTCGCCGCCGCCGGTCAGCCGGCGCGCGCGGCTTAGCTGCGTACTGATGATTTGATTGACGCGCCGCGTCCCCAACCGGACGCGCCCGTGTGTGGTCAAGCATTGAAGGACTGTGGCGTGGTGGGTGCACCGTGTGTCGTTGCTTAATACGCGACCCTCTCTCCGGTTTCACATCTGGAGCGGGCTATCCAGTCACAATCCCCAGCGAAATGTGCCGATACACGGGTAGCCCCGATGTGGAGATCCAAGCGAGGACCTCCCTCAAAACCATTGTGATGAAACCCCACCACACAAGAGAGAAGAGAGA…	Anopheles darlingi	99.804	KP994157.1	CRTTTTTTGAGGCACTTGAGATCCTAGTTCCTAGATCCGTGTGCGCGCTCGATGAGCTGACAGCGCGTGCGAACGTTGCTTTTGGTCGCTCTCTCTCTTCTCTCTTGTGTGGKGGGGTTTCATCACAATGGTTTTGAGGGAGGTCCTCGCTTGGATCTCCACATCGGGGCTACCCGTGTATCGGCACATTTCGCTGGGGATTGTGACTGGATAGCCCGCTCCAGATGTGAAACCGGAGAGAGGGTCGCGTATTAAGCAACGACACACGGTGCACCCACCACGCCACAGTCCTTCAATGCTTGACCACACACGGGCGCGTCCGGTTGGGGACGCGGCGCGTCAATCAAATCATCAGTACGCAGCTAAGCCGCGCGCGCCGGCTGACCGGCGGCGGCGACG…	Anopheles darlingi	99.402	KP994157.1
BL120	BL	2020	10	26	17	CCCAATKANGCATATTGCGCATTGCACGACTTAGTGCGATGTACACATTTTTGAGTGCCCACATTCACCGCAGAACCAACTAGCGAGGCTTTGCTTTGCTGCGTACTGATGATTGATTAACCCCCCCGGTGTGTTAGTCAAGCATTGAAGGACTGTGGCGTGTGGTGGTGCACCGTGTGAGTCGTGTTGCTTAATACGATCTTCTCTCTGGCATCACAAACAGAGCGGTGGGCTGTCAAGTCACAATCCCCAGCGACCTGTGCAAGATAGCCCCGATGTGGAAGTCCAAGCGACTTCCCTCACGGTCAGTCTTTGTGATACCGTACACCGAGAGAARAAATCAAACGTACCCTGAAGCAACGAACGTTCACATGGTGTGATCACACCACAACACRAACA…	Anopheles braziliensis	99.556	KP994156.1	CTTTTTTGACGCACTTMTGTGTCGGTTTTTGTTCGTGTTGTGGTGTGATCACACCATGTGAACGTTCGTTGCTTCAGGGTACGTTTGATTTCTTCTCTCGGTGTACGGTATCACAAAGACTGACCGTGAGGGAAGTCGCTTGGACTTCCACATCGGGGCTATCTTGCACAGGTCGCTGGGGATTGTGACTTGACAGCCCACCGCTCTGTTTGTGATGCCAGAGAGAAGATCGTATTAAGCAACACGACTCACACGGTGCACCACCACACGCCACAGTCCTTCAATGCTTGACTAACACACCGGGGGGGTTAATCAATCATCAGTACGCAGCAAAGCAAAGCCTCGCTAGTTGGTTCTGCGGTGAATGTGGGCACTCAAAAATGTGTACATCGCACTAAG…	Anopheles braziliensis	99.541	KP994156.1
BL121	BL	2020	10	26	17	CCCMATKAAGCATATTGCGCATTGCACGACTTAGTGCGATGTACACATTTTTGAGTGCCCACATTCACCGCAGAACCAACTAGCGAGGCTTTGCTTTGCTGCGTACTGATGATTGATTAACCCCCCCGGTGTGTTAGTCAAGCATTGAAGGACTGTGGCGTGTGGTGGTGCACCGTGTGAGTCGTGTTGCTTAATACGATCTTCTCTCTGGCATCACAAACAGAGCGGTGGGCTGTCAAGTCACAATCCCCAGCGACCTGTGCAAGATAGCCCCGATGTGGAAGTCCAAGCGACTTCCCTCACGGTCAGTCTTTGTGATACCGTACACCGAGAGAAGAAATCAAACGTACCCTGAAGCAACGAACGTTCACATGGTGTGATCACACCACAACACGAACA…	Anopheles braziliensis	100	KP994156.1	ATTTTTTTTRRGGCCCTTMTGTGTCGGTTTTTGTTCGYGTTGTGGKGTGATCACACCATGTGAACGTTCGTTGCTTCAGGGTACGTTTGATTTCTTCTCTCSGTGTACGGTATCACAAAGACTGACCGTGAGGGAAGTCGCTTGGACTTCCACATCGGGGCTATCTTGCACAGGTCGCTGGGGATTGTGACTTGACAGCCCACCGCTCTGTTTGTGATGCCAGARAGAAGATCGTATTAAGCAACACGACTCACACGGTGCACCACCACACGCCACAGTCCTTCAATGCTTGACTAACACACCGGGGGGGTTAATCAATCATCAGTACGCAGCAAAGCAAAGCCTCGCTAGTTGGTTCTGCGGTGAATGTGGGCACTCAAAAATGTGTACATCGCACTA…	Anopheles braziliensis	99.091	KP994156.1
BL122	BL	2020	10	26	17	GCARCGTKGGACGCTATTGCGCATTGCACGACTYAGTGCGAKGTACACATTTTTGAGTGCCCACATTCACCGCAGAACCAACTAGCGAGGTCTTCSYTTGCTSCSYYCTGCTGGGTCRTTCGGCCCCCCTGTGTGTTGTTCATTTAATGAACGCCCCGGGCCCGTGGTGTGATCCCCCCTTGTGTGATCGTCTTTGACGATTACWGGCCTGGTGGGTGCACCGTAGCTGRGTGCTAMTCACCCRACCTTCTCMCCGGCTTGTGCRGGATACCCCCGAGGCGGAACCCCCACCCACTTGARACGYGGCRATTCTTTGTRATCCCGWATGYGGAGATAAAAACTARGACCTCCCTCRAARCMATTATGATTAACCTGGWGCGATCACRASAMAASASAAAC…	Anopheles triannulatus	95.506	JX852299.1	CTATTGAGCCTTGTGTCKMTGCTCTMGYTCSWGGTGGCTCGATAACACCTCCCCCCCGTGCRAGCTGKGGGTTCGTTTCTTTTTTTCTTCTCTCTTGCGGGGTGGGGARACTGACGWTGGGGGAAAKGGATGGGACTTCCACATSGGGGGTATCTTGGCTGGTCKCTGGGGATTCTTTTTTSTGGGGATTGTGACTGGTTAGCCCGGGGAATATGACATGGGGTTAAGARGCACGACTCTTACGGYGCAACACCMCAKGCCCCCRCCCTTCCATGCTTCTCTAACGCTTGGGGGGGGTTAMTCMATCRTCGTTGCGGACTCGASCARACCCTCRTTACRTGGTTATGCAGCTAATCWGGGCGCRCCRAATGGKCGACGGGGCCCACGAGCGGACTARGC…	#N/A	#N/A	#N/A	CCCCAATGAAGCATATTTGCGCATTGCACGACTTAGTGCGATGTACACATTTTTGAGTGCCCACATTCACCGCAGAACCAACTAGCGAGGCTTTGCTTTGCTGCGTACTGATGATTGATTAACCCCCCCGGTGTGTTAGTCAAGCATTGAAGGACTGTGGCGTGTGGTGGTGCACCGTGTGAGTCGTGTTGCTTAATACGATCTTCTCTCTGGCATCACAAACAGAGCGGTGGGCTGTCAAGTCACAATCCCCAGCGACCTGTGCAAGATAGCCCCGATGTGGAAGTCCAAGCGACTTCCCTCACGGTCAGTCTTTGTGATACCGTACACCGAGAGAAGAAATCAAACGTACCCTGAAGCAACGAACGTTCACATGGTGTGATCACACCACAACACGAA…	Anopheles braziliensis	99.342	KP994156.1	CCCATTTTTGAGGCCACTTTCATGTGTCGGTTTTTGTTCGTGTTGTGGTGTGATCACACCATGTGAACGTTCGTTGCTTCAGGGTACGTTTGATTTCTTCTCTCGGTGTACGGTATCACAAAAACTGACCGTGAGGGAAGTCGCTTGGACTTCCACATCGGGGCTATCTTGCACAGGTCGCTGGGGATTGTGACTTGACAGCCCACCGCTCTGTTTGTGATGCCAAAGAGAAAATCGTATTAAGCAACACGACTCACACGGTGCACCACCACACGCCACAGTCCTTCAATGCTTGACTAACACACCGGGGGGGTTAATCAATCATCAGTACGCAGCAAAGCAAAGCCTCGCTAGTTGGTTCTGCGGTGAATGTGGGCACTCAAAAATGTGTACATCGCA…	Anopheles braziliensis	98.701	KP994156.1
BL123	BL	2020	10	26	17	CCCCAATGANGCATATTGCGCATTGCACGACTTAGTGCGATGTACACATTTTTGAGTGCCCACATTCACCGCAGAACCAACTAGCGAGGCTTTGCTTTGCTGCGTACTGATGATTGATTAACCCCCCCGGTGTGTTAGTCAAGCATTGAAGGACTGTGGCGTGTGGTGGTGCACCGTGTGAGTCGTGTTGCTTAATACGATCTTCTCTCTGGCATCACAAACAGAGCGGTGGGCTGTCAAGTCACAATCCCCAGCGACCTGTGCAAGATAGCCCCGATGTGGAAGTCCAAGCGACTTCCCTCACGGTCAGTCTTTGTGATACCGTACACCGAGAGAAGAAATCAAACGTACCCTGAAGCAACGAACGTTCACATGGTGTGATCACACCACAACACGAAC…	Anopheles braziliensis	99.778	KP994156.1	CCCATTTTTGAGGCACTTTCTGTGTCGGTTTTTGTTCGTGTTGTGGTGTGATCACACCATGTGAACGTTCGTTGCTTCAGGGTACGTTTGATTTCTTCTCTCGGTGTACGGTATCACAAAAACTGACCGTGAGGGAAGTCGCTTGGACTTCCACATCGGGGCTATCTTGCACAGGTCGCTGGGGATTGTGACTTGACAGCCCACCGCTCTGTTTGTGATGCCAAAGAGAAAATCGTATTAAGCAACACGACTCACACGGTGCACCACCACACGCCACAGTCCTTCAATGCTTGACTAACACACCGGGGGGGTTAATCAATCATCAGTACGCAGCAAAGCAAAGCCTCGCTAGTTGGTTCTGCGGTGAATGTGGGCACTCAAAAATGTGTACATCGCACT…	Anopheles braziliensis	97.408	KP994156.1
BL124	BL	2020	10	26	17	GMACGTTKGACSMTATTGCGCMTTGCACGACTYAGTGCGAKGTACACATTTTTGAGTGCCCACATTCACCGCAGAACCAACTAGCGAGGTCKTCGSCTGCGCCSGYCMGCSGGGSCKGKCGGSTTASCTGCGTACTGATGATTTGATTGACGCGCCGCGTCCCCAACCGGACCCRCCCTTGTGTGAYCGAGCATTGAAGGACTGTGGCGTGGTGGGTGCACCGTGTGTYRTTGCTAAWTACCCSACCCTCTCTCCGGTTTGTGCGGGGGAGCGGGRTGTCCMRTCMCCATCCCACWTGAAATGTGCCRATTCRCGGGTAYCCCCRATGKGGAGATCCAARCKAGGACCTCCCTCAAAACCATTGTGATGAAACCCCACCACWCAARARARAASAGARAG…	Anopheles darlingi	85.743	KP994157.1	CCTTATTTTTAAGCACTTGWGATCCTRTTCTCCTAKCATCCAKYGTGCGCKCTCKAASACCTGACMCCCCGTGCRAACGTTGATTTTGGTTTCTCTCTCTCTTCTCTCTTGYGYGGTGGGGATGTGCGTGTGKGGACTATCACACAGGCTGGCTTTGAGGGAGG	Anopheles triannulatus	97.674	KP994151.1	CCCCCATGAAGCATATTGCGCATTGCACGACTTAGTGCGATGTACACATTTTTGAGTGCCCACATTCACCGCAGAACCAACTAGCGAGGCTTTGCTTTGCTGCGTACTGATGATTGATTAACCCCCCCGGTGTGTTAGTCAAGCATTGAAGGACTGTGGCGTGTGGTGGTGCACCGTGTGAGTCGTGTTGCTTAATACGATCTTCTCTCTGGCATCACAAACAGAGCGGTGGGCTGTCAAGTCACAATCCCCAGCGACCTGTGCAAGATAGCCCCGATGTGGAAGTCCAAGCGACTTCCCTCACGGTCAGTCTTTGTGATACCGTACACCGAGAGAAGAAATCAAACGTACCCTGAAGCAACGAACGTTCACATGGTGTGATCACACCACAACACGAAC…	Anopheles braziliensis	99.56	KP994156.1	CCCATTTTTGAGGCACTTTCTGTGTCGGTTTTTGTTCGTGTTGTGGTGTGATCACACCATGTGAACGTTCGTTGCTTCAGGGTACGTTTGATTTCTTCTCTCGGTGTACGGTATCACAAAGACTGACCGTGAGGGAAGTCGCTTGGACTTCCACATCGGGGCTATCTTGCACAGGTCGCTGGGGATTGTGACTTGACAGCCCACCGCTCTGTTTGTGATGCCAAAGAGAAGATCGTATTAAGCAACACGACTCACACGGTGCACCACCACACGCCACAGTCCTTCAATGCTTGACTAACACACCGGGGGGGTTAATCAATCATCAGTACGCAGCAAAGCAAAGCCTCGCTAGTTGGTTCTGCGGTGAATGTGGGCACTCAAAAATGTGTACATCGCACT…	Anopheles braziliensis	98.056	KP994156.1
BL125	BL	2020	10	26	17	NNNNTTTAAGCTATTGCGGCCTTGCCACGGACTCAGTGCGAGGTACACATTTTTGAGTGCCCACATTCACCGCAGAACCAWYTARCGAGGTCGTCGCCKCCGYCGGYCAGCCGGSSCGCKCGGYTTACCTGCGTACTGATGATTTGATTGACGCGCCGCSTCCCCAACCGGACSCGCCCKTGTGTGGTCAAGCATTGAAGGACTGTGGCGTGGTGGGTGCACCGTGTGTCRTTGCTWAWTACSCSACCCTYTYTCCGGTTTCWCATCTGGASCGGGCTRTCCAGTCMCAATCCCMARCGAAATGTGCCGATWCACGGGTASCCCCRATGTGRAGATCCAAGCGAGGACCTCCCTCAAAACCATTGTGATGAAACCCCACCACACAAGAGAGAAGAGAGA…	Anopheles darlingi	92.913	KP994157.1	TTTTTTTTTAAGGCCTTTTGGAGATCCTAKTTCTTARATCCKTGTGCGCGCTCKATGASCTGACASCSCGTGCGAACGTTGCTTTTGGTCKCTCTCTCTCTTCTCTCTTGTGTGGTGGGGWTGTGCGTGWGKGGACTATCACACAGGCTGGCTTTGAGGGAGG	Anopheles triannulatus	95.238	KP994151.1	TTGCGCCTTGCACGACTCAGTGCGAGGTACACATTTTTGAGTGCCCACATTCACCGCAGAACCAACTAGCGAGGTCGTCGCCGCCGCCGGTCAGCCGGCGCGCGCGGCTTAGCTGCGTACTGATGATTTGATTGACGCGCCGCGTCCCCAACCGGACGCGCCCGTGTGTGGTCAAGCATTGAAGGACTGTGGCGTGGTGGGTGCACCGTGTGTCGTTGCTTAATACGCGACCCTCTCTCCGGTTTCACATCTGGAGCGGGCTATCCAGTCACAATCCCCAGCGAAATGTGCCGATACACGGGTAGCCCCGATGTGGAGATCCAAGCGAGGACCTCCCTCAAAACCATTGTGATGAAACCCCACCACACAAGAGAGAAGAGAGAGAGCGACCAAAAGCAA…	Anopheles darlingi	100	KP994157.1	GATCCTAGTTCCTAGATCCGTGTGCGCGCTCGATGAGCTGACAGCGCGTGCGAACGTTGCTTTTGGTCGCTCTCTCTCTTCTCTCTTGTGTGGTGGGGTTTCATCACAATGGTTTTGAGGGAGGTCCTCGCTTGGATCTCCACATCGGGGCTACCCGTGTATCGGCACATTTCGCTGGGGATTGTGACTGGATAGCCCGCTCCAGATGTGAAACCGGAGAGAGGGTCGCGTATTAAGCAACGACACACGGTGCACCCACCACGCCACAGTCCTTCAATGCTTGACCACACACGGGCGCGTCCGGTTGGGGACGCGGCGCGTCAATCAAATCATCAGTACGCAGCTAAGCCGCGCGCGCCGGCTGACCGGCGGCGGCGACGACCTCGCTAGTTGGTTCTG…	Anopheles darlingi	100	KP994157.1
BL127	BL	2020	10	26	21	CCCCAATNAAGCATATTTGCGCATTGCACGACTTAGTGCGATGTACACATTTTTGAGTGCCCACATTCACCGCAGAACCAACTAGCGAGGCTTTGCTTTGCTGCGTACTGATGATTGATTAACCCCCCCGGTGTGTTAGTCAAGCATTGAAGGACTGTGGCGTGTGGTGGTGCACCGTGTGAGTCGTGTTGCTTAATACGATCTTCTCTCTGGCATCACAAACAGAGCGGTGGGCTGTCAAGTCACAATCCCCAGCGACCTGTGCAAGATAGCCCCGATGTGGAAGTCCAAGCGACTTCCCTCACGGTCAGTCTTTGTGATACCGTACACCGAGAGAAGAAATCAAACGTACCCTGAAGCAACGAACGTTCACATGGTGTGATCACACCACAACACGAA…	Anopheles braziliensis	99.336	KP994156.1	CCCATTTTTGAGGCCACTTTCATGTGTCGGTTTTTGTTCGTGTTGTGGTGTGATCACACCATGTGAACGTTCGTTGCTTCAGGGTACGTTTGATTTCTTCTCTCGGTGTACGGTATCACAAAAACTGACCGTGAGGGAAGTCGCTTGGACTTCCACATCGGGGCTATCTTGCACAGGTCGCTGGGGATTGTGACTTGACAGCCCACCGCTCTGTTTGTGATGCCAAAAAGAAAATCGTATTAAGCAACACAACTCACACGGTGCACCACCACACGCCACAGTCCTTCAATGCTTGACTAACACACCGGGGGGGTTAATCAATCATCAGTACGCAGCAAAGCAAAGCCTCGCTAGTTGGTTCTGCGGTGAATGTGGGCACTCAAAAATGTGTACATCGCA…	Anopheles braziliensis	98.268	KP994156.1
BL128	BL	2020	10	26	21	CCCRANKAAGCATATTTGCGCCTTGCACGACTCAGTGCGAGGTACACATTTTTGAGTGCCCACATTCACCGCAGAACCAACTAGCGAGGTCGTCGCCGCCGCCGGTCAGCCGGCGCGCGCGGCTTAGCTGCGTACTGATGATTTGATTGACGCGCCGCGTCCCCAACCGGACGCGCCCGTGTGTGGTCAAGCATTGAAGGACTGTGGCGTGGTGGGTGCACCGTGTGTCGTTGCTTAATACGCGACCCTCTCTCCGGTTTCACATCTGGAGCGGGCTATCCAGTCACAATCCCCAGCGAAATGTGCCGATACACGGGTAGCCCCGATGTGGAGATCCAAGCGAGGACCTCCCTCAAAACCATTGTGATGAAACCCCACCACACAAGAGAGAAGAGAGAG…	Anopheles darlingi	99.804	KP994157.1	CMTATTTTGRAGCACTTGAGATCCTAGTTCCTAGATCCGTGTGCGCGCTCGATGAGCTGACAGCGCGTGCGAACGTTGCTTTTGGTCGCTCTCTCTCTTCTCTCTTGTGTGGTGGGGTTTCATCACAATGGTTTTGAGGGAGGTCCTCGCTTGGATCTCCACATCGGGGCTACCCGTGTATCGGCACATTTCGCTGGGGATTGTGACTGGATAGCCCGCTCCAGATGTGAAACCGGAGAGAGGGTCGCGTATTAAGCAACGACACACGGTGCACCCACCACGCCACAGTCCTTCAATGCTTGACCACACACGGGCGCGTCCGGTTGGGGACGCGGCGCGTCAATCAAATCATCAGTACGCAGCTAAGCCGCGCGCGCCGGCTGACCGGCGGCGGCGACG…	Anopheles darlingi	100	KP994157.1
BL13	BL	2020	9	28	17	CCCCAATGAAGCTATTTGCGCATTGCACGACTCAGTGCGATGTACACATTTTTGAGTGCCCACATTCACCGCAGAACCAACTAGCAAGGTCGAGGCTTTGCTGCGTACTGATGATTTGATTGACCCCGTGTCAGCCAAGCATTGAAGGACTGTGGCGTGGTGGGTGCACCGAGTGTGCGTGTCGTTGCTTAATACGACTCCCTCTGGTATCACATCTGGAGCGGGCTATCCAGTCACAATCCCCAGCGAAATGTGCATCTACGGGTAGCCCCGATGTGGCGGGCCGCGGAATCGCGGACCCTCCCTCAAAGCCAGCTCACGTGACACCATACCAAAAGAGAGAGACCAAACGTACCCTGAAGCAACGGATGCGCACACGAGTGTGCAGCTCATCGCGAT…	Anopheles nuneztovari	98.712	KP994154.1	GCCCGGGGGGGGGCCCTAGTGATCGGGTACTATCTCTCTTACTGATCGCGATGAGGCTGCACACTCGTGTGCGCATCCGTTGCTTCAGGGTACGTTTGGTCTCTCTCTTTTGGTATGGGGTCACGTGAGCTGGCTTTGAGGGAGGGTCCGCGATTCCGCGGCCCCCCACATCGGGGCTACCCGTAAATGCACATTTCGCTGGGGATTGTGACTGGATAGCCCGCTCCAAATGTGATACCAAAGGGAGTCATATTAAGCAACAACACGCACACTCGGTGCACCCACCACCCCACAGTCCTTCAATGCTTGGCTGACACGGGGTCAATCAAATCATCAGTACGCAGCAAAGCCTCAACCTTGCTAGTTGGTTCTGCGGTGAATGTGGGCACTCAAAAATGT…	Anopheles nuneztovari	97.374	KP994154.1
BL130	BL	2020	10	26	21	CCCCATTAAGCATATTTGGCGGCATTGGCCACGGACTTAGTGCGGATGTACACATTTTTGAGTGCCCACATTCACCGCAGAACCAACTAGCGAGGCTTTGCTTTGCTGCGTACTGATGATTGATTAACCCCCCCGGTGTGTTAGTCAAGCATTGAAGGACTGTGGCGTGTGGTGGTGCACCGTGTGAGTCGTGTTGCTTAATACGATCTTCTCTCTGGCATCACAAACAGAGCGGTGGGCTGTCAAGTCACAATCCCCAGCGACCTGTGCAAGATAGCCCCGATGTGGAAGTCCAAGCGACTTCCCTCACGGTCAGTCTTTGTGATACCGTACACCGAGAGAAGAAATCAAACGTACCCTGAAGCAACGAACGTTCACATGGTGTGATCACACCACAAC…	Anopheles braziliensis	98.468	KP994156.1	CCCCATTTTTGNGGCCACTTTCATGTGTCGGTTTTTGTTCGTGTTGTGGTGTGATCACACCATGTGAACGTTCGTTGCTTCAGGGTACGTTTGATTTCTTCTCTCGGTGTACGGTATCACAAAGACTGACCGTGAGGGAAGTCGCTTGGACTTCCACATCGGGGCTATCTTGCACAGGTCGCTGGGGATTGTGACTTGACAGCCCACCGCTCTGTTTGTGATGCCAAAGAGAAAATCGTATTAAGCAACACGACTCACACGGTGCACCACCACACGCCACAGTCCTTCAATGCTTGACTAACACACCGGGGGGGTTAATCAATCATCAGTACGCAGCAAAGCAAAGCCTCGCTAGTTGGTTCTGCGGTGAATGTGGGCACTCAAAAATGTGTACATCGC…	Anopheles braziliensis	98.488	KP994156.1
BL133	BL	2020	10	26	21	CCCCCGTTGAAGCATATTTGCGCCTTGCACGACTCAGTGCGAGGTACACATTTTTGAGTGCCCACATTCACCGCAGAACCAACTAGCGAGGTCGTCGCCGCCGCCGGTCAGCCGGCGCGCGCGGCTTAGCTGCGTACTGATGATTTGATTGACGCGCCGCGTCCCCAACCGGACGCGCCCGTGTGTGGTCAAGCATTGAAGGACTGTGGCGTGGTGGGTGCACCGTGTGTCGTTGCTTAATACGCGACCCTCTCTCCGGTTTCACATCTGGAGCGGGCTATCCAGTCACAATCCCCAGCGAAATGTGCCGATACACGGGTAGCCCCGATGTGGAGATCCAAGCGAGGACCTCCCTCAAAACCATTGTGATGAAACCCCACCACACAAGAGAGAAGAGAG…	Anopheles darlingi	99.42	KP994157.1	CCCGGGGGGGGAAGGCCGCNNNNNNNTNTCTTAGTTTCCTAATATCCTGGAGCGCGCTCGATGAGCGGACAAGCGCGTGCGAAGCGTTGCTGTTGGTCGCGCTCTCGCTTCTCGCTTGTGGGGGGGGGTTTCGTCACAATGGTTTTGAGGGAGGGCCTCGCTTGGATCTCCACATCGGGGCTACCCGTGTATCGGCACATTTCGCTGGGGATTGTGACTGGATAGCCCGCTCCAAATGTGAAACCGGAAAGAGGGTCGCGTATTAAGCAACGACACACGGTGCACCCACCACGCCACAGTCCTTCAATGCTTGACCACACACGGGCGCGTCCGGTTGGGGACGCGGCGCGTCAATCAAATCATCAGTACGCAGCTAAGCCGCGCGCGCCGGCTGACCGG…	Anopheles darlingi	95.775	KP994157.1
BL134	BL	2020	10	26	21	CCCCCATGAAGCATATTGCGCATTGCACGACTTAGTGCGATGTACACATTTTTGAGTGCCCACATTCACCGCAGAACCAACTAGCGAGGCTTTGCTTTGCTGCGTACTGATGATTGATTAACCCCCCCGGTGTGTTAGTCAAGCATTGAAGGACTGTGGCGTGTGGTGGTGCACCGTGTGAGTCGTGTTGCTTAATACGATCTTCTCTCTGGCATCACAAACAGAGCGGTGGGCTGTCAAGTCACAATCCCCAGCGACCTGTGCAAGATAGCCCCGATGTGGAAGTCCAAGCGACTTCCCTCACGGTCAGTCTTTGTGATACCGTACACCGAGAGAAGAAATCAAACGTACCCTGAAGCAACGAACGTTCACATGGTGTGATCACACCACAACACGAAC…	Anopheles braziliensis	99.342	KP994156.1	CCCATTTTTGAGGCCACTTTCATGTGTCGGTTTTTGTTCGTGTTGTGGTGTGATCACACCATGTGAACGTTCGTTGCTTCAGGGTACGTTTGATTTCTTCTCTCGGTGTACGGTATCACAAAAACTGACCGTGAGGGAAGTCGCTTGGACTTCCACATCGGGGCTATCTTGCACAGGTCGCTGGGGATTGTGACTTGACAGCCCACCGCTCTGTTTGTGATGCCAAAAAGAAAATCGTATTAAGCAACACGACTCACACGGTGCACCACCACACGCCACAGTCCTTCAATGCTTGACTAACACACCGGGGGGGTTAATCAATCATCAGTACGCAGCAAAGCAAAGCCTCGCTAGTTGGTTCTGCGGTGAATGTGGGCACTCAAAAATGTGTACATCGCA…	Anopheles braziliensis	97.845	KP994156.1
BL138	BL	2020	10	27	17	GAMRGTTKGACGMTATTGCGCMTTGCACGACTYAGTGCGAKGTACACATTTTTGAGTGCCCACATTCACCGCAGAACCAACTAGCGAGGTCKTCGYCTGCGTCCGTCWGCYGGGCCTGTCGGGTTTTATGTGTACTGTTGATTTGATTGAGGCGCCGCGTCCCCCGTGTGATCCSCCCTTGAGGGACCGAGGMTTGAYGGACTGWGGCGTGGTGGGTGCACCGTGGGTTRRTGCTACTTCTCCRACCCTCTCTCCGGTTTGTGCGGGATACCCCGRTGTCCMAACCCCATCCCACWTGAAACGAGCCRATTTGYKGGTACCCCSAATGGGGAGATCMWARCKASGACCTCCCTCAAARCCATTGTGATKAAACCCCWCCACWCAARARARAASASAAAS…	Anopheles darlingi	77.148	KP994157.1	CTATTTTRAGCCTTGWGATCKRTTTCTMTYTCSATGTGCGCTCTATAACACCTSTCCCCCGTGCRAACGTTKCTTTTGGTTTCTCTCTCTCTTCTCTCTTGCGTGGTGGGGTTTCMTCACGTTGGGATTGAGGGAWGGCCTCTCTAGGATGGAGGCATCTTGGCTGATCTCTATCGGGGGTTTTTCTGGGGATTGTGACTGGTTACCCCGGGGATTATGACATGGGGGTAASAGGGTCSAGTATTAMTRCSMRACARAGGYGCMCCCACCMCKCCACCMTCCTTCAACGCTTGACCGTGGCGGGCCCKTCTCGTTGGGGACTCGATCCCACMCTCTTGACRTCGTTACTCARCTAATCCGYRCGCRCCTGATGACCGACGGGGCCCACGAGCGGACTAR…	#N/A	#N/A	#N/A	CCCCATGAAGCATATTGCGCATTGCACGACTTAGTGCGATGTACACATTTTTGAGTGCCCACATTCACCGCAGAACCAACTAGCGAGGCTTTGCTTTGCTGCGTACTGATGATTGATTAACCCCCCCGGTGTGTTAGTCAAGCATTGAAGGACTGTGGCGTGTGGTGGTGCACCGTGTGAGTCGTGTTGCTTAATACGATCTTCTCTCTGGCATCACAAACAGAGCGGTGGGCTGTCAAGTCACAATCCCCAGCGACCTGTGCAAGATAGCCCCGATGTGGAAGTCCAAGCGACTTCCCTCACGGTCAGTCTTTGTGATACCGTACACCGAGAGAAGAAATCAAACGTACCCTGAAGCAACGAACGTTCACATGGTGTGATCACACCACAACACGAACA…	Anopheles braziliensis	99.56	KP994156.1	CCCATTTTTGAAGGCCACTTTCATGTGTCGGTTTTTGTTCGTGTTGTGGTGTGATCACACCATGTGAACGTTCGTTGCTTCAGGGTACGTTTGATTTCTTCTCTCGGTGTACGGTATCACAAAGACTGACCGTGAGGGAAGTCGCTTGGACTTCCACATCGGGGCTATCTTGCACAGGTCGCTGGGGATTGTGACTTGACAGCCCACCGCTCTGTTTGTGATGCCAAAGAGAAAATCGTATTAAGCAACACGACTCACACGGTGCACCACCACACGCCACAGTCCTTCAATGCTTGACTAACACACCGGGGGGGTTAATCAATCATCAGTACGCAGCAAAGCAAAGCCTCGCTAGTTGGTTCTGCGGTGAATGTGGGCACTCAAAAATGTGTACATCGC…	Anopheles braziliensis	98.701	KP994156.1
BL140	BL	2020	10	27	17	CCCGCATGAAGCATATTGCGCATTGCACGACTTAGTGCGATGTACACATTTTTGAGTGCCCACATTCACCGCAGAACCAACTAGCGAGGCTTTGCTTTGCTGCGTACTGATGATTGATTAACCCCCCCGGTGTGTTAGTCAAGCATTGAAGGACTGTGGCGTGTGGTGGTGCACCGTGTGAGTCGTGTTGCTTAATACGATCTTCTCTCTGGCATCACAAACAGAGCGGTGGGCTGTCAAGTCACAATCCCCAGCGACCTGTGCAAGATAGCCCCGATGTGGAAGTCCAAGCGACTTCCCTCACGGTCAGTCTTTGTGATACCGTACACCGAGAGAAGAAATCAAACGTACCCTGAAGCAACGAACGTTCACATGGTGTGATCACACCACAACACGAAC…	Anopheles braziliensis	99.342	KP994156.1	CCCATTTTTGAGGCACTTTCTGTGTCGGTTTTTGTTCGTGTTGTGGTGTGATCACACCATGTGAACGTTCGTTGCTTCAGGGTACGTTTGATTTCTTCTCTCGGTGTACGGTATCACAAAGACTGACCGTGAGGGAAGTCGCTTGGACTTCCACATCGGGGCTATCTTGCACAGGTCGCTGGGGATTGTGACTTGACAGCCCACCGCTCTGTTTGTGATGCCAAAGAGAAAATCGTATTAAGCAACACGACTCACACGGTGCACCACCACACGCCACAGTCCTTCAATGCTTGACTAACACACCGGGGGGGTTAATCAATCATCAGTACGCAGCAAAGCAAAGCCTCGCTAGTTGGTTCTGCGGTGAATGTGGGCACTCAAAAATGTGTACATCGCACT…	Anopheles braziliensis	97.84	KP994156.1
BL143	BL	2020	10	27	21	CCCMAATTANGCANATTTGCGCCTTGCACGACTCAGTGCGAGGTACACATTTTTGAGTGCCCACATTCACCGCAGAACCAACTAGCGAGGTCGTCGCCGCCGCCGGTCAGCCGGCGCGCGCGGCTTAGCTGCGTACTGATGATTTGATTGACGCGCCGCGTCCCCAACCGGACGCGCCCGTGTGTGGTCAAGCATTGAAGGACTGTGGCGTGGTGGGTGCACCGTGTGTCKTTGCTTAATACGCRACCCTCTCTCCGGTTTCACATCTGGAGCGGGCTATCCAGTCACAATCCCCAGCGAAATGTGCCGATACACGGGTAGCCCCGATGTGGAGATCCAAGCGAGGACCTCCCTCAAAACCATTGTGATGAAACCCCACCACACAARAGAGAAGAGAGA…	Anopheles darlingi	99.404	KP994157.1	CTTTTTTTRAAGGSCCTTGARATCCTAGTTCCTAKATCCGTGTGCGCGCTCGATGARCTGACASCGCGTGCGAACGTTGCTTTTGGTCGCTCTCTCTCTTCTCTCTTGTGTGGTGGGGTTTCATCACAATGGTTTTGAGGGAGGTCCTCGCTTGGATCTCCMCATCGGGGCTACCCGTGTATCGGCACATTTCSCTGGGGATTGTGACTGGATAGCCCGCTCCARATGTGAAACCGGARARAGGGTCGCGTATTAAGCAACRACACACGGKGCACCCMCCACGCCACAGTCCTTCAATGCTTGACCACACACGGGCGCGTCCGGTTGGGGACGCGGCGCGTCAATCAAATCATCAGTACGCAGCTAAGCCGCGCGCGCCGGCTGACCGGCGGCGGCGAC…	Anopheles darlingi	96.819	KP994157.1
BL18	BL	2020	9	28	17	TTGCGCCTTGCACGACTCAGTGCGAGGTACACATTTTTGAGTGCCCACATTCACCGCAGAACCAACTAGCGAGGTCGTCGCCGCCGCCGGTCAGCCGGCGCGCGCGGCTTAGCTGCGTACTGATGATTTGATTGACGCGCCGCGTCCCCAACCGGACGCGCCCGTGTGTGGTCAAGCATTGAAGGACTGTGGCGTGGTGGGTGCACCGTGTGTCGTTGCTTAATACGCGACCCTCTCTCCGGTTTCACATCTGGAGCGGGCTATCCAGTCACAATCCCCAGCGAAATGTGCCGATACACGGGTAGCCCCGATGTGGAGATCCAAGCGAGGACCTCCCTCAAAACCATTGTGATGAAACCCCACCACACAAGAGAGAAGAGAGAGAGCGACCAAAAGCAA…	Anopheles darlingi	99.603	KP994157.1	TCCTAGTTCCTAGATCCGTGTGCGCGCTCGATGAGCTGACAGCGCGTGCGAACGTTGCTTTTGGTCGCTCTCTCTCTTCTCTCTTGTGTGGTGGGGTTTCATCACAATGGTTTTGAGGGAGGTCCTCGCTTGGATCTCCACATCGGGGCTACCCGTGTATCGGCACATTTCGCTGGGGATTGTGACTGGATAGCCCGCTCCAGATGTGAAACCGGAGAGAGGGTCGCGTATTAAGCAACGACACACGGTGCACCCACCACGCCACAGTCCTTCAATGCTTGACCACACACGGGCGCGTCCGGTTGGGGACGCGGCGCGTCAATCAAATCATCAGTACGCAGCTAAGCCGCGCGCGCCGGCTGACCGGCGGCGGCGACGACCTCGCTAGTTGGTTCTGCG…	Anopheles darlingi	100	KP994157.1
BL24	BL	2020	9	28	21	CCCCCATGAAGCATATTTGCGCCTTGCACGACTCAGTGCGAGGTACACATTTTTGAGTGCCCACATTCACCGCAGAACCAACTAGCGAGGTCGTCGCCGCCGCCGGTCAGCCGGCGCGCGCGGCTTAGCTGCGTACTGATGATTTGATTGACGCGCCGCGTCCCCAACCGGACGCGCCCGTGTGTGGTCAAGCATTGAAGGACTGTGGCGTGGTGGGTGCACCGTGTGTCGTTGCTTAATACGCGACCCTCTCTCCGGTTTCACATCTGGAGCGGGCTATCCAGTCACAATCCCCAGCGAAATGTGCCGATACACGGGTAGCCCCGATGTGGAGATCCAAGCGAGGACCTCCCTCAAAACCATTGTGATGAAACCCCACCACACAAGAGAGAAGAGAGA…	Anopheles darlingi	99.223	KP994157.1	CCCGGGNGGGAGGGCGCGGTTAATATCTTAGTTTCCTAATTATCCNNGAGCGCGCTCGATGAGCGNNNAGCGCGGGCGAGCGTTGCTGTTGGTCGCTCTCTCTCTTCTCGCTTGTGGGGGGGGGTTTCATCACAATGGTTTTGAGGGAGGTCCTCGCTTGGATCTCCACATCGGGGCTACCCGTGTATCGGCACATTTCGCTGGGGATTGTGACTGGATAGCCCGCTCCAAATGTGAAACCGGAAAGAGGGTCGCGTATTAAGCAACGACACACGGTGCACCCACCACGCCACAGTCCTTCAATGCTTGACCACACACGGGCGCGTCCGGTTGGGGACGCGGCGCGTCAATCAAATCATCAGTACGCAGCTAAGCCGCGCGCGCCGGCTGACCGGCGGC…	Anopheles darlingi	96.639	KP994157.1
BL32	BL	2020	9	28	21	NCCNNNTGAAGCATATTTGCGCCTTGCACGACTCAGTGCGAGGTACACATTTTTGAGTGCCCACATTCACCGCAGAACCAACTAGCGAGGTCGTCGCCGCCGCCGGTCAGCCGGCGCGCGCGGCTTAGCTGCGTACTGATGATTTGATTGACGCGCCGCGTCCCCAACCGGACGCGCCCGTGTGTGGTCAAGCATTGAAGGACTGTGGCGTGGTGGGTGCACCGTGTGTCGTTGCTTAATACGCGACCCTCTCTCCGGTTTCACATCTGGAGCGGGCTATCCAGTCACAATCCCCAGCGAAATGTGCCGATACACGGGTAGCCCCGATGTGGAGATCCAAGCGAGGACCTCCCTCAAAACCATTGTGATGAAACCCCACCACACAAGAGAGAAGAGAGA…	Anopheles darlingi	99.223	KP994157.1	CCCGNNNGGGGAAGGCCGCGNNGANGTATCCTAGTTCCTATTATCCGTNGTGCGCGCTCGATGAGCGGACAGCGCGTGCGAGCGTTGCTTTTGGTCGCTCTCTCTCTTCTCGCTTGTGGGGGGGGGTTTCATCACAATGGTTTTGAGGGAGGTCCTCGCTTGGATCTCCACATCGGGGCTACCCGTGTATCGGCACATTTCGCTGGGGATTGTGACTGGATAGCCCGCTCCAAATGTGAAACCGGAAAGAGGGTCGCGTATTAAGCAACGACACACGGTGCACCCACCACGCCACAGTCCTTCAATGCTTGACCACACACGGGCGCGTCCGGTTGGGGACGCGGCGCGTCAATCAAATCATCAGTACGCAGCTAAGCCGCGCGCGCCGGCTGACCGGCG…	Anopheles darlingi	97.4	KP994157.1
BL33	BL	2020	9	28	21	CCCCAATGAAGCATATTTGCGCCTTGCACGACTCAGTGCGAGGTACACATTTTTGAGTGCCCACATTCACCGCAGAACCAACTAGCGAGGTCGTCGCCGCCGCCGGTCAGCCGGCGCGCGCGGCTTAGCTGCGTACTGATGATTTGATTGACGCGCCGCGTCCCCAACCGGACGCGCCCGTGTGTGGTCAAGCATTGAAGGACTGTGGCGTGGTGGGTGCACCGTGTGTCGTTGCTTAATACGCGACCCTCTCTCCGGTTTCACATCTGGAGCGGGCTATCCAGTCACAATCCCCAGCGAAATGTGCCGATACACGGGTAGCCCCGATGTGGAGATCCAAGCGAGGACCTCCCTCAAAACCATTGTGATGAAACCCCACCACACAAGAGAGAAGAGAGA…	Anopheles darlingi	99.223	KP994157.1	ACCCGNGGGGAGGNNGNTNGAAGATCCTAGTTCCTATTATCCGTTGTGCGCGCTCGATGAGGGGACAGCGCGTGCGAGCGTTGCTTTTGGTCGCTCTCTCTCTTCTCTCTTGTGGGGGGGGGTTTCATCACAATGGTTTTGAGGGAGGTCCTCGCTTGGATCTCCACATCGGGGCTACCCGTGTATCGGCACATTTCGCTGGGGATTGTGACTGGATAGCCCGCTCCAAATGTGAAACCGGAAAAAGGGTCGCGTATTAAGCAACGACACACGGTGCACCCACCACGCCACAGTCCTTCAATGCTTGACCACACACGGGCGCGTCCGGTTGGGGACGCGGCGCGTCAATCAAATCATCAGTACGCAGCTAAGCCGCGCGCGCCGGCTGACCGGCGGCGG…	Anopheles darlingi	97.211	KP994157.1
BL35	BL	2020	9	29	17	CCCGCATTANGCATATTTGCGCATTGCACGACTTAGTGCGATGTACACATTTTTGAGTGCCCACATTCACCGCAGAACCAACTAGCGAGGCTTTGCTTTGCTGCGTACTGATGATTGATTAACCCCCCCGGTGTGTTAGTCAAGCATTGAAGGACTGTGGCGTGTGGTGGTGCACCGTGTGAGTCGTGTTGCTTAATACGATCTTCTCTCTGGCATCACAAACAGAGCGGTGGGCTGTCAAGTCACAATCCCCAGCGACCTGTGCAAGATAGCCCCGATGTGGAAGTCCAAGCGACTTCCCTCACGGTCAGTCTTTGTGATACCGTACACCGAGAGAAGAAATCAAACGTACCCTGAAGCAACGAACGTTCACATGGTGTGATCACACCACAACACGAA…	Anopheles braziliensis	99.336	KP994156.1	CCCATTTTTGAGGCACTTTCTGTGTCGGTTTTTGTTCGTGTTGTGGTGTGATCACACCATGTGAACGTTCGTTGCTTCAGGGTACGTTTGATTTCTTCTCTCGGTGTACGGTATCACAAAAACTGACCGTGAGGGAAGTCGCTTGGACTTCCACATCGGGGCTATCTTGCACAGGTCGCTGGGGATTGTGACTTGACAGCCCACCGCTCTGTTTGTGATGCCAAAAAGAAAATCGTATTAAGCAACACAACTCACACGGTGCACCACCACACGCCACAGTCCTTCAATGCTTGACTAACACACCGGGGGGGTTAATCAATCATCAGTACGCAGCAAAGCAAAGCCTCGCTAGTTGGTTCTGCGGTGAATGTGGGCACTCAAAAATGTGTACATCGCACT…	Anopheles braziliensis	96.976	KP994156.1
BL37	BL	2020	9	29	17	CCCCAATGAAGCTATTGCGCATTGCACGACTTAGTGCGATGTACACATTTTTGAGTGCCCACATTCACCGCAGAACCAACTAGCGAGGCTTTGCTTTGCTGCGTACTGATGATTGATTAACCCCCCCGGTGTGTTAGTCAAGCATTGAAGGACTGTGGCGTGTGGTGGTGCACCGTGTGAGTCGTGTTGCTTAATACGATCTTCTCTCTGGCATCACAAACAGAGCGGTGGGCTGTCAAGTCACAATCCCCAGCGACCTGTGCAAGATAGCCCCGATGTGGAAGTCCAAGCGACTTCCCTCACGGTCAGTCTTTGTGATACCGTACACCGAGAGAAGAAATCAAACGTACCCTGAAGCAACGAACGTTCACATGGTGTGATCACACCACAACACGAACA…	Anopheles braziliensis	99.121	KP994156.1	CCCATTTTTGAGGCCACTTTCATGTGTCGGTTTTTGTTCGTGTTGTGGTGTGATCACACCATGTGAACGTTCGTTGCTTCAGGGTACGTTTGATTTCTTCTCTCGGTGTACGGTATCACAAAGACTGACCGTGAGGGAAGTCGCTTGGACTTCCACATCGGGGCTATCTTGCACAGGTCGCTGGGGATTGTGACTTGACAGCCCACCGCTCTGTTTGTGATGCCAAAGAGAAAATCGTATTAAGCAACACGACTCACACGGTGCACCACCACACGCCACAGTCCTTCAATGCTTGACTAACACACCGGGGGGGTTAATCAATCATCAGTACGCAGCAAAGCAAAGCCTCGCTAGTTGGTTCTGCGGTGAATGTGGGCACTCAAAAATGTGTACATCGCA…	Anopheles braziliensis	98.704	KP994156.1
BL40	BL	2020	9	29	17	TTGCGCCTTGCACGACTCAGTGCGAGGTACACATTTTTGAGTGCCCACATTCACCGCAGAACCAACTAGCGAGGTCGTCGCCGCCGCCGGTCAGCCGGCGCGCGCGGCTTAGCTGCGTACTGATGATTTGATTGACGCGCCGCGTCCCCAACCGGACGCGCCCGTGTGTGGTCAAGCATTGAAGGACTGTGGCGTGGTGGGTGCACCGTGTGTCGTTGCTTAATACGCGACCCTCTCTCCGGTTTCACATCTGGAGCGGGCTATCCAGTCACAATCCCCAGCGAAATGTGCCGATACACGGGTAGCCCCGATGTGGAGATCCAAGCGAGGACCTCCCTCAAAACCATTGTGATGAAACCCCACCACACAAGAGAGAAGAGAGAGAGCGACCAAAAGCAA…	Anopheles darlingi	99.603	KP994157.1	GATCCTAGTTCCTAGATCCGTGTGCGCGCTCGATGAGCTGACAGCGCGTGCGAACGTTGCTTTTGGTCGCTCTCTCTCTTCTCTCTTGTGTGGTGGGGTTTCATCACAATGGTTTTGAGGGAGGTCCTCGCTTGGATCTCCACATCGGGGCTACCCGTGTATCGGCACATTTCGCTGGGGATTGTGACTGGATAGCCCGCTCCAGATGTGAAACCGGAGAGAGGGTCGCGTATTAAGCAACGACACACGGTGCACCCACCACGCCACAGTCCTTCAATGCTTGACCACACACGGGCGCGTCCGGTTGGGGACGCGGCGCGTCAATCAAATCATCAGTACGCAGCTAAGCCGCGCGCGCCGGCTGACCGGCGGCGGCGACGACCTCGCTAGTTGGTTCTG…	Anopheles darlingi	100	KP994157.1
BL42	BL	2020	9	29	17	CCCCCATTAAGCCTATTGCGNNTTGCACGACTTAGTGCGATGTACACATTTTTGAGTGCCCACATTCACCGCAGAACCAACTAGCGAGGCTTTGCTTTGCTGCGTACTGATGATTGATTACCCCCCCCGGTGTGTTAGTCAAGCATTGAAGGACTGTGGCGTGTGGTGGTGCACCGTGTGAGTCGTGTTGCTTAATACGATCTTCTCTCTGGCATCACAAACAGAGCGGTGGGCTGTCAAGTCACAATCCCCAGCGACCTGTGCAAGATAGCCCCGATGTGGAAGTCCAACCGACTTCCCTCACGGTCAGTCTTTGTGATACCGTACACCGAGAGAAAAAATCAAACGTACCCTGAAGCAACGAACGTTCACATGGTGTGATCACACCACAACACGAAC…	Anopheles braziliensis	98.667	KP994156.1	CCCCTTTTTGAGGCACTTTCTGTTGTCCGGTTTTTGTTCGTGTTGTGGGTGTGATCACACCATGGTGAACGGTTCGTTGCTTCAGGGTACGTTTGATTTCTTCTCTCGGTGTACGGTATCACAAAAACTGACCGTGAGGGAAGTCGCTTGGACTTCCACATCGGGGCTATCTTGCACAGGTCGCTGGGGATTGTGACTTGACAGCCCACCGCTCTGTTTGTGATGCCAGAAAAAAAATCTTATTAAGCAACACTACTCACACGGTGCACCACCACCCGCCACAGTCCTTCAATGCTTGACTAACACACCGGGGGGGTTAATCAATCATCAGTACGCAGCAAAGCAAAGCCTCGCTAGTTGGTTCTGCGGTGAATGTGGGCACTCAAAAATGTGTACATC…	Anopheles braziliensis	96.095	KP994156.1
BL43	BL	2020	9	29	17	CCCCCATGAAGCATATTTGCGCCTTGCACGACTCAGTGCGAGGTACACATTTTTGAGTGCCCACATTCACCGCAGAACCAACTAGCGAGGTCGTCGCCGCCGCCGGTCAGCCGGCGCGCGCGGCTTAGCTGCGTACTGATGATTTGATTGACGCGCCGCGTCCCCAACCGGACGCGCCCGTGTGTGGTCAAGCATTGAAGGACTGTGGCGTGGTGGGTGCACCGTGTGTCGTTGCTTAATACGCGACCCTCTCTCCGGTTTCACATCTGGAGCGGGCTATCCAGTCACAATCCCCAGCGAAATGTGCCGATACACGGGTAGCCCCGATGTGGAGATCCAAGCGAGGACCTCCCTCAAAACCATTGTGATGAAACCCCACCACACAAGAGAGAAGAGAGA…	Anopheles darlingi	99.611	KP994157.1	CCGGGGGGGAGGCNGCNNNNTNTATCTTAGTTTCCTTATTATCCTGGAGCGCGCTCGATGAGCGNNNAAGCGCGTGCGAGCGTTGCTTTTGGTCGCTCTCTCTCTTCTCGCTTGTGGGGGGGGGTTTCATCACAATGGTTTTGAGGGAGGTCCTCGCTTGGATCTCCACATCGGGGCTACCCGTGTATCGGCACATTTCGCTGGGGATTGTGACTGGATAGCCCGCTCCAAATGTGAAACCGGAAAGAGGGTCGCGTATTAAGCAACGACACACGGTGCACCCACCACGCCACAGTCCTTCAATGCTTGACCACACACGGGCGCGTCCGGTTGGGGACGCGGCGCGTCAATCAAATCATCAGTACGCAGCTAAGCCGCGCGCGCCGGCTGACCGGCGGC…	Anopheles darlingi	97.065	KP994157.1
BL45	BL	2020	9	29	17	CCCCATGAAGCATATTGCGCATTGCACGACTTAGTGCGATGTACACATTTTTGAGTGCCCACATTCACCGCAGAACCAACTAGCGAGGCTTTGCTTTGCTGCGTACTGATGATTGATTAACCCCCCCGGTGTGTTAGTCAAGCATTGAAGGACTGTGGCGTGTGGTGGTGCACCGTGTGAGTCGTGTTGCTTAATACGATCTTCTCTCTGGCATCACAAACAGAGCGGTGGGCTGTCAAGTCACAATCCCCAGCGACCTGTGCAAGATAGCCCCGATGTGGAAGTCCAAGCGACTTCCCTCACGGTCAGTCTTTGTGATACCGTACACCGAGAGAAGAAATCAAACGTACCCTGAAGCAACGAACGTTCACATGGTGTGATCACACCACAACACGAACA…	Anopheles braziliensis	99.78	KP994156.1	CCCATTTTTGAGGCACTTTCTGTGTCGGTTTTTGTTCGTGTTGTGGTGTGATCACACCATGTGAACGTTCGTTGCTTCAGGGTACGTTTGATTTCTTCTCTCGGTGTACGGTATCACAAAGACTGACCGTGAGGGAAGTCGCTTGGACTTCCACATCGGGGCTATCTTGCACAGGTCGCTGGGGATTGTGACTTGACAGCCCACCGCTCTGTTTGTGATGCCAAAAAGAAAATCGTATTAAGCAACACAACTCACACGGTGCACCACCACACGCCACAGTCCTTCAATGCTTGACTAACACACCGGGGGGGTTAATCAATCATCAGTACGCAGCAAAGCAAAGCCTCGCTAGTTGGTTCTGCGGTGAATGTGGGCACTCAAAAATGTGTACATCGCACT…	Anopheles braziliensis	98.048	KP994156.1
BL47	BL	2020	9	29	17	CCCCNNTGAAGCATATTTGCGCCTTGCACGACTCAGTGCGAGGTACACATTTTTGAGTGCCCACATTCACCGCAGAACCAACTAGCGAGGTCGTCGCCGCCGCCGGTCAGCCGGCGCGCGCGGCTTAGCTGCGTACTGATGATTTGATTGACGCGCCGCGTCCCCAACCGGACGCGCCCGTGTGTGGTCAAGCATTGAAGGACTGTGGCGTGGTGGGTGCACCGTGTGTCGTTGCTTAATACGCGACCCTCTCTCCGGTTTCACATCTGGAGCGGGCTATCCAGTCACAATCCCCAGCGAAATGTGCCGATACACGGGTAGCCCCGATGTGGAGATCCAAGCGAGGACCTCCCTCAAAACCATTGTGATGAAACCCCACCACACAAGAGAGAAGAGAGA…	Anopheles darlingi	99.223	KP994157.1	GCCCGGGGGGAGGCNGNTTGNNNNTCCTAGTTCCTATTATCCTTGTGCGCGCTCGATGAGCGGACAGCGCGTGCGAGCGTTGCTTTTGGTCGCTCTCTCTCTTCTCTCTTGTGGGGGGGGGTTTCATCACAATGGTTTTGAGGGAGGTCCTCGCTTGGATCTCCACATCGGGGCTACCCGTGTATCGGCACATTTCGCTGGGGATTGTGACTGGATAGCCCGCTCCAAATGTGAAACCGGAGAGAGGGTCGCGTATTAAGCAACGACACACGGTGCACCCACCACGCCACAGTCCTTCAATGCTTGACCACACACGGGCGCGTCCGGTTGGGGACGCGGCGCGTCAATCAAATCATCAGTACGCAGCTAAGCCGCGCGCGCCGGCTGACCGGCGGCGGC…	Anopheles darlingi	97.395	KP994157.1
BL48	BL	2020	9	29	17	CCCCAATGAAGCATATTGCGCCTTGCACGACTCAGTGCGAGGTACACATTTTTGAGTGCCCACATTCACCGCAGAACCAACTAGCGAGGTCGTCGCCGCCGCCGGTCAGCCGGCGCGCGCGGCTTAGCTGCGTACTGATGATTTGATTGACGCGCCGCGTCCCCAACCGGACGCGCCCGTGTGTGGTCAAGCATTGAAGGACTGTGGCGTGGTGGGTGCACCGTGTGTCGTTGCTTAATACGCGACCCTCTCTCCGGTTTCACATCTGGAGCGGGCTATCCAGTCACAATCCCCAGCGAAATGTGCCGATACACGGGTAGCCCCGATGTGGAGATCCAAGCGAGGACCTCCCTCAAAACCATTGTGATGAAACCCCACCACACAAGAGAGAAGAGAGAG…	Anopheles darlingi	99.611	KP994157.1	CCCGGGGGGGGAAGGCCGCNGTTANNNNCCTTAGTTTCCTTAATTATCCNNGAGCGCGCTCGATGAGCGGNNAGAGCGTGCGAAGCGTTGCTGTTGGTCGCGCTCTCGCTTCTCGCTTGTGGGGGGGGGTTTCGTCACAAGGGTTTTGAGGGAGGTCCTCGCTTGGATCTCCACATCGGGGCTACCCGTGTATCGGCACATTTCGCTGGGGATTGTGACTGGATAGCCCGCTCCAAATGTGAAACCGGAAAGAGGGTCGCGTATTAAGCAACGACACACGGTGCACCCACCACGCCACAGTCCTTCAATGCTTGACCACACACGGGCGCGTCCGGTTGGGGACGCGGCGCGTCAATCAAATCATCAGTACGCAGCTAAGCCGCGCGCGCCGGCTGACCG…	Anopheles darlingi	96.429	KP994157.1
BL50	BL	2020	9	29	17	CCCCATTANGCTTATTGCGCATTGCACGGACTTAGTGCGGATGTACACATTTTTGAGTGCCCACATTCACCGCAGAACCAACTAGCGAGGCTTTGCTTTGCTGCGTACTGATGATTGATTAACCCCCCCGGTGTGTTAGTCAAGCATTGAAGGACTGTGGCGTGTGGTGGTGCACCGTGTGAGTCGTGTTGCTTAATACGATCTTCTCTCTGGCATCACAAACAGAGCGGTGGGCTGTCAAGTCACAATCCCCAGCGACCTGTGCAAGATAGCCCCGATGTGGAAGTCCAAGCGACTTCCCTCACGGTCAGTCTTTGTGATACCGTACACCGAGAGAAGAAATCAAACGTACCCTGAAGCAACGAACGTTCACATGGTGTGATCACACCACAACACGAA…	Anopheles braziliensis	99.336	KP994156.1	CCCATTTTTGAGGCCACTTTCATGTGTCGGTTTTTGTTCGTGTTGTGGTGTGATCACACCATGTGAACGTTCGTTGCTTCAGGGTACGTTTGATTTCTTCTCTCGGTGTACGGTATCACAAAAACTGACCGTGAGGGAAGTCGCTTGGACTTCCACATCGGGGCTATCTTGCACAGGTCGCTGGGGATTGTGACTTGACAGCCCACCGCTCTGTTTGTGATGCCAAAAAGAAAATCGTATTAAGCAACACGACTCACACGGTGCACCACCACACGCCACAGTCCTTCAATGCTTGACTAACACACCGGGGGGGTTAATCAATCATCAGTACGCAGCAAAGCAAAGCCTCGCTAGTTGGTTCTGCGGTGAATGTGGGCACTCAAAAATGTGTACATCGCA…	Anopheles braziliensis	98.485	KP994156.1
BL52	BL	2020	9	29	17	CCCNNNATGAAGCATATTTGCGCCTTGCACGACTCAGTGCGAGGTACACATTTTTGAGTGCCCACATTCACCGCAGAACCAACTAGCGAGGTCGTCGCCGCCGCCGGTCAGCCGGCGCGCGCGGCTTAGCTGCGTACTGATGATTTGATTGACGCGCCGCGTCCCCAACCGGACGCGCCCGTGTGTGGTCAAGCATTGAAGGACTGTGGCGTGGTGGGTGCACCGTGTGTCGTTGCTTAATACGCGACCCTCTCTCCGGTTTCACATCTGGAGCGGGCTATCCAGTCACAATCCCCAGCGAAATGTGCCGATACACGGGTAGCCCCGATGTGGAGATCCAAGCGAGGACCTCCCTCAAAACCATTGTGATGAAACCCCACCACACAAGAGAGAAGAGAG…	Anopheles darlingi	99.416	KP994157.1	TCCCAGNGTNGNAGGCNNNGNNGANNNCCTTAGTTTCCTTATATCCGTTGTGCGCGCTCGATGAGCGGACGAGCGCGTGCGAACGTTGCTTTTGGTCGCTCTCTCTCTTCTCGCTTGTGGGGGGGGGTTTCATCACAATGGTTTTGAGGGAGGTCCTCGCTTGGATCTCCACATCGGGGCTACCCGTGTATCGGCACATTTCGCTGGGGATTGGGACTGGATAGCCCGCTCCAAATGTGAAACCGGAAAGAGGGTCGCGTATTAAGCAACGACACACGGTGCACCCACCACGCCACAGTCCTTCAATGCTTGACCACACACGGGCGCGTCCGGTTGGGGACGCGGCGCGTCAATCAAATCATCAGTACGCAGCTAAGCCGCGCGCGCCGGCTGACCGGC…	Anopheles darlingi	97.384	KP994157.1
BL54	BL	2020	9	29	17	CCCCAATTAMGCTATTGCGCCTTGCACGACTCAGTGCGAGGTAACATTTTTGAGTGCCCACATTCACCGCAGAACCAACTAGCGAGGTCKTCSCCGCCGCCGGTCAGCCGGCGCGCGCGGCTTASCTGCGTACTGATGATTTGATTGACGCGCCGCGTCCCCAACCGGACGCSCCCGTGTGTGGTCAAGCATTGAAGGACTGTGGCGTGGTGGGTGCACCGTGTGTCGTTGCTTAATACGCGACCCTCTCTCCGGTTTCACATCTGGAGCGGGCTATCCAGTCACAATCCCCAGCGAAATGTGCCGATACACGGGTAGCCCCGATGTGGAGATCCAAGCGAGGACCTCCCTCAAAACCATTGTGATGAAACCCCACCACACAARAGAGAAGAGARAGAG…	Anopheles darlingi	98.416	KP994157.1	CATATTTGACGCACTTGAGATCCTAGTTCCTAGATCCGKGTGCGCGCTCRATGASCTGACAGCSCGTGCGAACGTTGCTTTTGGTCGCTCTCTCTCTTCTCTCTTGTGKGGTGGGGTTTCATCACAATGGTKTTGAGGGAGGKCCTCKCTTGGATCTCCMCATCGGGGCTACCCGTGTATCGGCACATTTCKCTGGGGATTGTGACTGGATAGCCCGCTCCAGATGTGAAACCGGARAGAGGGTCGCGTATTAAGCAACGACACACGGTGCACCCACCACGCCACAGTCCTTCAATGCTTGACCACACACGGGCGCGTCCGGTTGGGGACSCGGCGCGTCAATCAAATCATCAGTACGCAGCTAAGCCGCGCGCGCCGGCTGACCGGCGGCGGCGACRA…	Anopheles darlingi	96.899	KP994157.1
BL60	BL	2020	9	29	17	CCCANNTGAAGCATATTTGCGCCTTGCACGACTCAGTGCGAGGTACACATTTTTGAGTGCCCACATTCACCGCAGAACCAACTAGCGAGGTCGTCGCCGCCGCCGGTCAGCCGGCGCGCGCGGCTTAGCTGCGTACTGATGATTTGATTGACGCGCCGCGTCCCCAACCGGACGCGCCCGTGTGTGGTCAAGCATTGAAGGACTGTGGCGTGGTGGGTGCACCGTGTGTCGTTGCTTAATACGCGACCCTCTCTCCGGTTTCACATCTGGAGCGGGCTATCCAGTCACAATCCCCAGCGAAATGTGCCGATACACGGGTAGCCCCGATGTGGAGATCCAAGCGAGGACCTCCCTCAAAACCATTGTGATGAAACCCCACCACACAAGAGAGAAGAGAGA…	Anopheles darlingi	99.611	KP994157.1	GCCGGGGGGGGAAGGCCGCGGNNGANTATCCTAGTTCCTTATTATCCGTNGTGCGCGCTCGATGAGCGGNGCAGCGCGTGCGAGCGTTGCTTTTGGTCGCTCTCTCTCTTCTCGCTTGTGGGGGGGGGTTTCATCACAATGGTTTTGAGGGAGGTCCTCGCTTGGATCTCCACATCGGGGCTACCCGTGTATCGGCACATTTCGCTGGGGATTGTGACTGGATAGCCCGCTCCAAATGTGAAACCGGAAAGAGGGTCGCGTATTAAGCAACGACACACGGTGCACCCACCACGCCACAGTCCTTCAATGCTTGACCACACACGGGCGCGTCCGGTTGGGGACGCGGCGCGTCAATCAAATCATCAGTACGCAGCTAAGCCGCGCGCGCCGGCTGACCGG…	Anopheles darlingi	96.813	KP994157.1
BL61	BL	2020	9	29	17	CCCCAATNAMGCTATTTGCGCCTTGCACGACTCAGTGCGATGTACACATTTTTGAGTGCCCACATTCACCGCAGAACCAACTAGCGAGGTCGTCGCCKSSGCCGGTCAGCCGGSSCKCKCGGCTTASCTGYGTACTGWTGATTTKATTGASGCGCCGCGTCCCCAACCGGACSCGCCCKTGTGTGGYCRAGCATTGAAGGACTGTGGCGTGGTGGGTGCACCGTGKGTCGTTGCTWAWTACSCSACCCTCTCTCCGGTTTSACATCTGGASCGGGCTRTCCARTCMCAATCCCCAGYGAAATGTGCCGATWCACGGGTASCCCCRATGKGGAGATCCAAGCGAGGACCTCCCTCAAAACCATTGTGATGAAACCCCACCACACAAGAGAGAAGAGAGAG…	Anopheles darlingi	93.638	KP994157.1	CCTAATTTRAGCACTTGWGATCCTRKTTCCTAKYATCCRTGTGCGCKCTCKAWSASCTGACMSCSCGTGCRAACGTTGCTTTTGGTCKCTCTCTCTCTTCTCTCTTGTGTGGTGGGGWTGTGCGTGTGKGGACTATCACACAGGCTGGCTTTGAGGGAGG	Anopheles triannulatus	97.619	KP994151.1	ATTGCGCCTTGCACGACTCAGTGCGAGGTACACATTTTTGAGTGCCCACATTCACCGCAGAACCAACTAGCGAGGTCGTCGCCGCCGCCGGTCAGCCGGCGCGCGCGGCTTAGCTGCGTACTGATGATTTGATTGACGCGCCGCGTCCCCAACCGGACGCGCCCGTGTGTGGTCAAGCATTGAAGGACTGTGGCGTGGTGGGTGCACCGTGTGTCGTTGCTTAATACGCGACCCTCTCTCCGGTTTCACATCTGGAGCGGGCTATCCAGTCACAATCCCCAGCGAAATGTGCCGATACACGGGTAGCCCCGATGTGGAGATCCAAGCGAGGACCTCCCTCAAAACCATTGTGATGAAACCCCACCACACAAGAGAGAAGAGAGAGAGCGACCAAAAGCA…	Anopheles darlingi	99.604	KP994157.1	GATCCTAGTTCCTAGATCCGTGTGCGCGCTCGATGAGCTGACAGCGCGTGCGAACGTTGCTTTTGGTCGCTCTCTCTCTTCTCTCTTGTGTGGTGGGGTTTCATCACAATGGTTTTGAGGGAGGTCCTCGCTTGGATCTCCACATCGGGGCTACCCGTGTATCGGCACATTTCGCTGGGGATTGTGACTGGATAGCCCGCTCCAGATGTGAAACCGGAGAGAGGGTCGCGTATTAAGCAACGACACACGGTGCACCCACCACGCCACAGTCCTTCAATGCTTGACCACACACGGGCGCGTCCGGTTGGGGACGCGGCGCGTCAATCAAATCATCAGTACGCAGCTAAGCCGCGCGCGCCGGCTGACCGGCGGCGGCGACGACCTCGCTAGTTGGTTCTG…	Anopheles darlingi	100	KP994157.1
BL62	BL	2020	9	29	17	ATTGGYCRKCCYTTTGTCWYKACTTARGTGCGAGGTGCACWTTTTTGAKTGCCCACATTCACCGCAGAACCAAYTAGCGAGGTCGTCGSCTGGGTCGGTMCGCCGGGGCGGGCGGGTTATCTGTGTACTGATAATTTGATTGACGCGCCGCGTCCCCMRTGKGACRCRCCCTTGTGTGATCGTGCATTGAAGGACTGTGGCGTGGTGGGTGCACCGTGGGTCRWTGCTAATTACCCGACCCTCTCTCCGGTTGGWCATCTGGACCGGGCTGTCCMRTCCCCATCCCCARTGAAATGAGCCRATTCGCGGGTACCCCCGATGGGGAGATCYTGRAAAGGACCTCCCTCAAAACCATTGTGATGAAACCCCACCACACAAGARARAGKAKAGAGAGCGACC…	Anopheles darlingi	85.744	KP994157.1	CTTWATTTTRRGGGCCACTTGWGATCCTRKTCTCCTMTCATCCAKYGTGCGCKCTMKAASASCTGACMCCCCGYGCRAACGTTTATTTTGGTTTCTCTCTATCTTCTCTCTTGTGTGGTGGGGATGTGCGTGTGTGGACTATCACACAGGCTGGCTTTGAGGGAGG	Anopheles triannulatus	100	KP994151.1	CCCCAATGAAGCATAATTTGCGCATTGCACGACTTAGTGCGATGTACACATTTTTGAGTGCCCACATTCACCGCAGAACCAACTAGCGAGGTCGTCGGCTGGGTCCCCACGCGGGGCCTGTCGCGGCTTAGCTGCGTACTGATGAGTTGATTGACGCCGTCAAACGCGTGTGATCAAGCATTGAAGGACTGTGGCGTGGTGAGTACACTCCGTGTGGGTGTGTCGTTGCTTAATACGACTCCTCTCTCTGGTATCACAACTGGTGCGGGCTACCCCCAGGTCACAATCCCCAGCGACATGTGACGACACAGCTTGCGGTAGCCCCGATGTGGAGGTCCTTGGAAGCGACCTCCCTCAAAGCCAGCCTGTGTGATAGTCCACACACGCACATAGGTGAGA…	Anopheles triannulatus	99.437	KP994151.1	CCCATTTTNGAGGCCCTTGNNGATCGGGTTCTCTCTCTCGATCGTGCGCTCGATGACTCACACTCCGCCGCGCAAGCGTGTACGTTGGCTTCAGGGTACGTTTGGTCTCTCTCTCTCACCTATGTGCGTGTGTGGACTATCACACAGGCTGGCTTTGAGGGAGGTCGCTTCCAAGGACCTCCACATCGGGGCTACCGCAAGCTGTGTCGTCACATGTCGCTGGGGATTGTGACCTGGGGGTAGCCCGCACCAGTTGTGATACCAGAGAGAGGAGTCGTATTAAGCAACGACACACCCACACGGAGTGTACTCACCACGCCACAGTCCTTCAATGCTTGATCACACGCGTTTGACGGCGTCAATCAACTCATCAGTACGCAGCTAAGCCGCGACAGGCCC…	Anopheles triannulatus	98.516	KP994151.1
BL63	BL	2020	9	29	17	CCCMATTAAGCATATTGCGCCTTGCACGACTCAGTGCGAGGTACACATTTTTGAGTGCCCACATTCACCGCAGAACCAACTARCGAGGTCGTCGCCGCCGCCGGTCAGCCGGCGCGCGCGGCTTAGCTGCGTACTGATGATTTGATTGACGCGCCGCGTCCCCAACCGGACGCGCCCGTGTGTGGTCAAGCATTGAAGGACTGTGGCGTGGTGGGTGCACCGTGTGTCGTTGCTTAATACGCGACCCTCTCTCCGGTTTCACATCTGGAGCGGGCTATCCAGTCACAATCCCCAGCGAAATGTGCCGATACACGGGTAGCCCCGATGTGGAGATCCAAGCGAGGACCTCCCTCAAAACCATTGTGATGAAACCCCACCACACAAGAGAGAAGAGAGAGA…	Anopheles darlingi	99.803	KP994157.1	TWWATTRGWGCCGTCTGAGTCCTAGTTCCTCSATCCCTGTGCGCGCTCCATGAGCTGACMSCCCKTGCTAACATTGTTTTTGTTCGCTCTYTCTCTTCTCTCTTGTGTGGAGGGGTTTCATSACATTGGTTTTGAGGGAGGKCCTCCCTTGGATCTCCACATCGGGGCTMCCCSGGTATCGGTCWTTTKGCTGGGGATTGTGACTGGATASCCCSCTCCWKATGTGAAACCGGAGAAAGGGTCGCGTATTAARCAACGACASACGGKGCRCCCACCACGCCACMGACCTTCMATGCTTGACCACACACRGGCGCKTCCGGTTGGGGACGCSGCGCGTCAATCAATTCATCACTACSCAGCTAAYCCGCSCGCGCCGGCTGAATGCCGGCGGACACGACG…	Anopheles darlingi	85.545	KP994157.1
BL75	BL	2020	9	29	21	CCCCCATKAAGCATATTTGCGCCTTGCACGACTCAGTGCGAGGTACACATTTTTGAGTGCCCACATTCACCGCAGAACCAACTAGCGAGGTCGTCGCCGCCGCCGGTCAGCCGGCGCGCGCGGCTTAGCTGCGTACTGATGATTTGATTGACGCGCCGCGTCCCCAACCGGACGCGCCCGTGTGTGGTCAAGCATTGAAGGACTGTGGCGTGGTGGGTGCACCGTGTGTCGTTGCTTAATACGCGACCCTCTCTCCGGTTTCACATCTGGAGCGGGCTATCCAGTCACAATCCCCAGCGAAATGTGCCGATACACGGGTAGCCCCGATGTGGAGATCCAAGCGAGGACCTCCCTCAAAACCATTGTGATGAAACCCCACCACACAAGAGAGAAGAGAGA…	Anopheles darlingi	99.804	KP994157.1	CTTTTTTTTRGGGCCCYTTGGAGATCCTAKTTCCTAGATCCGTGTGCGCGCTCGATGAGCTGACAGCGCGTGCGAACGTTGCTTTTGGTCGCTCTCTCTCTTCTCTCTTGKGTGGKGGGG	Anopheles darlingi	97	MT151921.1
BL77	BL	2020	9	29	21	NCNNNNTGAAGCATATTTGCGCCTTGCACGACTCAGTGCGAGGTACACATTTTTGAGTGCCCACATTCACCGCAGAACCAACTAGCGAGGTCGTCGCCGCCGCCGGTCAGCCGGCGCGCGCGGCTTAGCTGCGTACTGATGATTTGATTGACGCGCCGCGTCCCCAACCGGACGCGCCCGTGTGTGGTCAAGCATTGAAGGACTGTGGCGTGGTGGGTGCACCGTGTGTCGTTGCTTAATACGCGACCCTCTCTCCGGTTTCACATCTGGAGCGGGCTATCCAGTCACAATCCCCAGCGAAATGTGCCGATACACGGGTAGCCCCGATGTGGAGATCCAAGCGAGGACCTCCCTCAAAACCATTGTGATGAAACCCCACCACACAAGAGAGAAGAGAGA…	Anopheles darlingi	99.223	KP994157.1	CCCGGGGGGGGAAGGCNGCTNNAATATCCTAGTTCCTTATATCCGTTGTGCGCGCTCGATGAGCGGAGCAGCGCGTGCGAGCGTTGCTTTTGGTCGCTCTCTCTCTTCTCGCTTGTGGGGGGGGGTTTCATCACAATGGTTTTGAGGGAGGTCCTCGCTTGGATCTCCACATCGGGGCTACCCGTGTATCGGCACATTTCGCTGGGGATTGTGACTGGATAGCCCGCTCCAAATGTGAAACCGGAGAGAGGGTCGCGTATTAAGCAACGACACACGGTGCACCCACCACGCCACAGTCCTTCAATGCTTGACCACACACGGGCGCGTCCGGTTGGGGACGCGGCGCGTCAATCAAATCATCAGTACGCAGCTAAGCCGCGCGCGCCGGCTGACCGGCGG…	Anopheles darlingi	97.211	KP994157.1
BL79	BL	2020	9	29	21	CCCCAATGAAGCATATTTGCGCCTTGCACGACTCAGTGCGAGGTACACATTTTTGAGTGCCCACATTCACCGCAGAACCAACTAGCGAGGTCGTCGCCGCCGCCGGTCAGCCGGCGCGCGCGGCTTAGCTGCGTACTGATGATTTGATTGACGCGCCGCGTCCCCAACCGGACGCGCCCGTGTGTGGTCAAGCATTGAAGGACTGTGGCGTGGTGGGTGCACCGTGTGTCGTTGCTTAATACGCGACCCTCTCTCCGGTTTCACATCTGGAGCGGGCTATCCAGTCACAATCCCCAGCGAAATGTGCCGATACACGGGTAGCCCCGATGTGGAGATCCAAGCGAGGACCTCCCTCAAAACCATTGTGATGAAACCCCACCACACAAGAGAGAAGAGAGA…	Anopheles darlingi	99.416	KP994157.1	CCCGGNNNNGAGAGGCACTNTGTNGNATCCTTAGTTTCCTANTATCCGTGTGCGCGCTCGATGAGCGGACAGGCGCGGTGCGAAGCGTTGCTTTTGGTCGCTCTCTCTCTTCTCTCTTGTGGGGGGGGGTTTCATCACAATGGTTTTGAGGGAGGTCCTCCCTTGGATCTCCACATCGGGGCTACCCGTGTATCGGCACATTTCGCTGGGGATTGTGACTGGATAGCCCCCTCCAAATGTGAAACCGGAAAAAGGGTCGCGTATTAAGCAACAACACACGGTGCACCCACCACGCCACAGTCCTTCAATGCTTGACCACACACGGGCGCGTCCGGTTGGGGACGCGGCGCGTCAATCAAATCATCAGTACGCAGCTAAGCCGCGCGCGCCGGCTGACCG…	Anopheles darlingi	96.421	KP994157.1
BL88	BL	2020	9	29	21	CCCCANTGAAGCATATTGCGCCTTGCACGACTCAGTGCGAGGTACACATTTTTGAGTGCCCACATTCACCGCAGAACCAACTAGCGAGGTCGTCGCCGCCGCCGGTCAGCCGGCGCGCGCGGCTTAGCTGCGTACTGATGATTTGATTGACGCGCCGCGTCCCCAACCGGACGCGCCCGTGTGTGGTCAAGCATTGAAGGACTGTGGCGTGGTGGGTGCACCGTGTGTCGTTGCTTAATACGCGACCCTCTCTCCGGTTTCACATCTGGAGCGGGCTATCCAGTCACAATCCCCAGCGAAATGTGCCGATACACGGGTAGCCCCGATGTGGAGATCCAAGCGAGGACCTCCCTCAAAACCATTGTGATGAAACCCCACCACACAAGAGAGAAGAGAGAG…	Anopheles darlingi	99.61	KP994157.1	CCCGAGGGGGAGGCNGCGNNGAATNTCTTAGTTTCCTATTATCCGTGAGCGCGCTCGATGAGCGGACAGCGCGGGCGAAGCGTTGCTGTTGGTCGCTCTCTCTCTTCTCGCTTGTGGGGGGGGGTTTCGTCACAATGGTTTTGAGGGAGGTCCTCGCTTGGATCTCCACATCGGGGCTACCCGTGTATCGGCACATTTCGCTGGGGATTGTGACTGGATAGCCCGCTCCAAATGTGAAACCGGAAAGAGGGTCGCGTATTAAGCAACGACACACGGTGCACCCACCACGCCACAGTCCTTCAATGCTTGACCACACACGGGCGCGTCCGGTTGGGGACGCGGCGCGTCAATCAAATCATCAGTACGCAGCTAAGCCGCGCGCGCCGGCTGACCGGCGGC…	Anopheles darlingi	96.386	KP994157.1
BL94	BL	2020	9	29	21	CCCGNATGAAGCATATTGCGCCTTGCACGACTCAGTGCGAGGTACACATTTTTGAGTGCCCACATTCACCGCAGAACCAACTAGCGAGGTCGTCGCCGCCGCCGGTCAGCCGGCGCGCGCGGCTTAGCTGCGTACTGATGATTTGATTGACGCGCCGCGTCCCCAACCGGACGCGCCCGTGTGTGGTCAAGCATTGAAGGACTGTGGCGTGGTGGGTGCACCGTGTGTCGTTGCTTAATACGCGACCCTCTCTCCGGTTTCACATCTGGAGCGGGCTATCCAGTCACAATCCCCAGCGAAATGTGCCGATACACGGGTAGCCCCGATGTGGAGATCCAAGCGAGGACCTCCCTCAAAACCATTGTGATGAAACCCCACCACACAAGAGAGAAGAGAGAG…	Anopheles darlingi	99.611	KP994157.1	CCCGGGGGGGAGGCNGCTTGAANATCCTAAGTTCCTTATTATCCGTGTGCGCGCTCGATGAGCGGACAGCGCGTGCGAGCGTTGCTTTTGGTCGCTCTCTCTCTTCTCTCTTGTGTGGGGGGGTTTCATCACAATGGTTTTGAGGGAGGTCCTCGCTTGGATCTCCACATCGGGGCTACCCGTGTATCGGCACATTTCGCTGGGGATTGTGACTGGATAGCCCGCTCCAAATGTGAAACCGGAAAAAGGGTCGCGTATTAAGCAACGACACACGGTGCACCCACCACGCCACAGTCCTTCAATGCTTGACCACACACGGGCGCGTCCGGTTGGGGACGCGGCGCGTCAATCAAATCATCAGTACGCAGCTAAGCCGCGCGCGCCGGCTGACCGGCGGCG…	Anopheles darlingi	97.244	KP994157.1
CA01	CA	2020	9	21	17	CCCAANGAAGCTATTTGCGCATTGCACGACTTAGTGCGATGTACACATTTTTGAGTGCCCACATTCACCGCAGAACCAACTAGCGAGGTCKTCGGCTGGGTCCCCMCGCGGGGCCTGTCGCGGCTTAGCTGCGTACTGATGAGTTGATTGRCGCCGTCAAACGCGTGTGATCAAGCATTGAAGGACTGTGGCGTGGTGAKTACACTCCGKGTGGGTGTGTCGTTGCTTAATACKACTCCTCTCTCTGGTATCACAACTGGTGCGGGMTACCCCCAGGTCACAATCCCCAGCGACWTGTGACRACRCARCTTGCGGTARCCCCGATGTGGAGGWCCTTGGAAGCGACCTCCCTCAAAGCCASCCTGTGTGATAGTCCRCACACGCACATAGGTGAGAGAG…	Anopheles triannulatus	96.353	KP994151.1	TTTATTTTTKGGGAACTTTGTGATCGGTTCTCTCTCTCGATCGTGCGCTCGATGACTCACACTCCGCCGCSCAAGCGTGTACGTTGGCTTCAGGGTACGTTTGGTCTCTCTCTCTCACCTATGTGCGTGTGGGGACTATCACACRGGCTGGCTTTGAGGGAGGTCKCTTCCAAGGACCTCCACATCGGGGYTACCGCARGCTGTGTCSTCACATGTCSCTGGGGATTGTGACCTGGGGGTARCCCGCACCAKTTGTGATACCARAGAGAGGAGTCGTATTAMSCAACGACMCWCCCACACGGAGTGTACTCRCCACSCCACAGTCCTTCAATGCTTGATCACACGCKTTTGACGGSGTCAWTCAACTCATCAGTACGCASCTAARCCGCGACAGGCCCC…	Anopheles triannulatus	95.192	KP994151.1	CCCGCATGAAGCATATTGCGCATTGCACGACTTAGTGCGATGTACACATTTTTGAGTGCCCACATTCACCGCAGAACCAACTAGCGAGGCTTTGCTTTGCTGCGTACTGATGATTGATTAACCCCCCCGGTGTGTTAGTCAAGCATTGAAGGACTGTGGCGTGTGGTGGTGCACCGTGTGAGTCGTGTTGCTTAATACGATCTTCTCTCTGGCATCACAAACAGAGCGGTGGGCTGTCAAGTCACAATCCCCAGCGACCTGTGCAAGATAGCCCCGATGTGGAAGTCCAAGCGACTTCCCTCACGGTCAGTCTTTGTGATACCGTACACCGAGAGAAGAAATCAAACGTACCCTGAAGCAACGAACGTTCACATGGTGTGATCACACCACAACACGAAC…	Anopheles braziliensis	99.56	KP994156.1	CCCATTTTTGANGCCACTTTCATGTGTCGGTTTTTGTTCGTGTTGTGGTGTGATCACACCATGTGAACGTTCGTTGCTTCAGGGTACGTTTGATTTCTTCTCTCGGTGTACGGTATCACAAAGACTGACCGTGAGGGAAGTCGCTTGGACTTCCACATCGGGGCTATCTTGCACAGGTCGCTGGGGATTGTGACTTGACAGCCCACCGCTCTGTTTGTGATGCCAAAGAGAAAATCGTATTAAGCAACACGACTCACACGGTGCACCACCACACGCCACAGTCCTTCAATGCTTGACTAACACACCGGGGGGGTTAATCAATCATCAGTACGCAGCAAAGCAAAGCCTCGCTAGTTGGTTCTGCGGTGAATGTGGGCACTCAAAAATGTGTACATCGCA…	Anopheles braziliensis	98.701	KP994156.1
CA02	CA	2020	9	21	17	CCMTTTAACCTATTGCGGNNNTGCAGCGACTTAGTGCGATGTACACATTTTTGAGTGCCCACATTCACCGCAGAACCAACTAGCGAGGCTTTGCTTTGCTGCGTACTGATGATTGATTAACCCCCCCGGTGTGTTAGTCAAGCATTGAAGGACTGTGGCGTGTGGTGGTGCACCGTGTGAGTCGTGTTGCTTAATACGATCTTCTCTCTGGCATCACAAACAGAGCGGTGGGCTGTCAAGTCACAATCCCCAGCGACCTGTGCAAGATAGCCCCGATGTGGAAGTCCAAGCGACTTCCCTCACGGTCAGTCTTTGTGATACCGTACACCGAGAGAAGAAATCAAACGTACCCTGAAGCAACGAACGTTCACATGGTGTGATCACACCACAACACGAACA…	Anopheles braziliensis	99.772	KP994156.1	CTTTTTTRAGCACTTMTGTGTCGGTTTTTGTTCGTGTTGTGGTGTGATCACACCATGTGAACGTTCGTTGCTTCAGGGTACGTTTGATTTCTTCTCTCGGTGTACGGTATCACAAAGACTGACCGTGAGGGAAGTCGCTTGGACTTCCACATCGGGGCTATCTTGCACAGGTCGCTGGGGATTGTGACTTGACAGCCCACCGCTCTGTTTGTGATGCCARARAGAAGATCGTATTAAGCAACACGACTCACACGGTGCACCACCACACGCCACAGTCCTTCAATGCTTGACTAACACACCGGGGGGGTTAATCAATCATCAGTACGCAGCAAAGCAAAGCCTCGCTAGTTGGTTCTGCGGTGAATGTGGGCACTCAAAAATGTGTACATCGCACTAAGT…	Anopheles braziliensis	99.105	KP994156.1
CA03	CA	2020	9	21	17	NCNNNATNGAAGCATATTTGCGCCTTGCACGACTCAGTGCGAGGTACACATTTTTGAGTGCCCACATTCACCGCAGAACCAACTAGCGAGGTCGTCGCCGCCGCCGGTCAGCCGGCGCGCGCGGCTTAGCTGCGTACTGATGATTTGATTGACGCGCCGCGTCCCCAACCGGACGCGCCCGTGTGTGGTCAAGCATTGAAGGACTGTGGCGTGGTGGGTGCACCGTGTGTCGTTGCTTAATACGCGACCCTCTCTCCGGTTTCACATCTGGAGCGGGCTATCCAGTCACAATCCCCAGCGAAATGTGCCGATACACGGGTAGCCCCGATGTGGAGATCCAAGCGAGGACCTCCCTCAAAACCATTGTGATGAAACCCCACCACACAAGAGAGAAGAGAG…	Anopheles darlingi	99.416	KP994157.1	CCCAGGNNGGAGGCACTTGANGATCCTAGTTCCTTATATCCGTTGTGCGCGCTCGATGAGCTGGAACAGCGCGTGCGANGCGTTGCTTTTGGTCGCTCTCTCTCTTCTCTCTTGTGTGGGGGGGTTTCATCACAATGGTTTTGAGGGAGGTCCTCGCTTGGATCTCCACATCGGGGCTACCCGTGTATCGGCACATTTCGCTGGGGATTGTGACTGGATAGCCCGCTCCAAATGTGAAACCGGAAAGAGGGTCGCGTATTAAGCAACGACACACGGTGCACCCACCACGCCACAGTCCTTCAATGCTTGACCACACACGGGCGCGTCCGGTTGGGGACGCGGCGCGTCAATCAAATCATCAGTACGCAGCTAAGCCGCGCGCGCCGGCTGACCGGCGGC…	Anopheles darlingi	96.881	KP994157.1
CA05	CA	2020	9	21	21	CCCCATKAAGCATATTTGCGCATTGCACGACTTAGTGCGATGTACACATTTTTGAGTGCCCACATTCACCGCAGAACCAACTAGCGAGGCTTTGCTTTGCTGCGTACTGATGATTGATTAACCCCCCCGGTGTGTTAGTCAAGCATTGAAGGACTGTGGCGTGTGGTGGTGCACCGTGTGAGTCGTGTTGCTTAATACGATCTTCTCTCTGGCATCACAAACAGAGCGGTGGGCTGTCAAGTCACAATCCCCAGCGACCTGTGCAAGATAGCCCCGATGTGGAAGTCCAAGCGACTTCCCTCACGGTCAGTCTTTGTGATACCGTACACCGAGAGAAGAAATCAAACGTACCCTGAAGCAACGAACGTTCACATGGTGTGATCACACCACAACACGAAC…	Anopheles braziliensis	99.778	KP994156.1	CTATTTTWAGGGCCMSTYCTGTGTCGGTTTTTGTTCGTGTTGKGGTGTGATCACACCATGTGAACGTTCGTTGCTTCAGGGTACGTTTGATTTCTTCTCTCGGTGTACGGTATCACAAAGACTGACCGTGAGGGAAGTCGCTTGGACTTCCACATCGGGGCTATCTTGCACRGGTCSCTGGGGATTGTGACTTGACAGCCCACCGCTCTGTTTGTGATGCCAGAGARAARATCGTATTAAGCAACACRACTCACACGGTGCACCACCACACGCCACAGTCCTTCAATGCTTGACTAACACACCGGGGGGGTTAATCAATCATCAKTACGCAGCAAAGCAAAGCCTCSCTAGTTGGTTCTGCGGTGAATGTGGGCACTCAAAAATGTGWACATCGCMCTA…	Anopheles braziliensis	97.727	KP994156.1
CA06	CA	2020	9	21	21	GSCCATTKGASGCTATTGCGCMTTGCACGACTYAGTGCGAKGTACACATTTTTGAGTGCCCACATTCACCGCAGAACCAACTAGCGAGGTCTTCGTTTGCTSCGGYCTGCTGGGSCRTTCGGCCCCCCTGCGTGCTGTTSATTTAATGAACGCCCCGGGMCCGGGGTGTGATCCGCCCGTGTGTGATCGTGGCRATGCGATTACWGGCGGTGTGGGTGCAWCGTAGCTGKGTGCTAMTTCTCCRACCTTCTCMCCGGTTTGTGCRGGATACCCCCGTGGCGGAACCCCCACCGACTTGACACGTGGCRATTCTTTGTRATCCCGKAYGYGGAGATAMAAAMTARGACCTCCCTCAAARCCATTATGATTAACCTGGWGCACTCACRASASAACASAAAC…	Anopheles braziliensis	92.391	KP994156.1	CATATTTTGAGCACTTGTGATCKRTGCTCTTGYTCSWGGTGCGCTCTATAACACCTCCCCCCCGTGCKAGGTGKRTTTTCGTTTCTTTTTTTCTTCTCTCTTTCGGGGTGGGGARAWTGACGWTGGGGTTAAKGGATGGCACTTCCACATSGGAGGTATCTTGGCTGGTCKGTGGGGATTCTTATTTCTGGGGATTGCCTTGATTACCCCGGGGATTATGACCTGGGGTTAAGAGGCACGACTCTTACGGCGAAACACCACGCGCCCCCRCCCTTCCATGCTTCTCTAACGCTTGGGGGGGGTTACTCCATTRTCGTTGGGGACTCGATCACACRCTCTTTACKTCGTTATTCAACTCATCWGYGCGCRCCTAATGCCCGACAGGGCCCACGAGCGGAC…	#N/A	#N/A	#N/A	CCCCCATGAAGCATATTGCGCCTTGCACGACTCAGTGCGAGGTACACATTTTTGAGTGCCCACATTCACCGCAGAACCAACTAGCGAGGTCGTCGCCGCCGCCGGTCAGCCGGCGCGCGCGGCTTAGCTGCGTACTGATGATTTGATTGACGCGCCGCGTCCCCAACCGGACGCGCCCGTGTGTGGTCAAGCATTGAAGGACTGTGGCGTGGTGGGTGCACCGTGTGTCGTTGCTTAATACGCGACCCTCTCTCCGGTTTCACATCTGGAGCGGGCTATCCAGTCACAATCCCCAGCGAAATGTGCCGATACACGGGTAGCCCCGATGTGGAGATCCAAGCGAGGACCTCCCTCAAAACCATTGTGATGAAACCCCACCACACAAGAGAGAAGAGAGAG…	Anopheles darlingi	99.805	KP994157.1	CCCCGNNNNGNGGGCCCTTGTATTCCTTAGTTTCCTAATATCCTTGGTGCGGCGCTCGATGGAGGCGNNNAGCGGCGGTGCGAAGCGTTGCTTTTGGTCGCTCTCTCTCTTCTCTCTTGTGGGGTGGGGTTTCATCACAATGGTTTTGAGGGAGGTCCTCGCTTGGATCTCCACATCGGGGCTACCCGTGTATCGGCACATTTCGCTGGGGATTGTGACTGGATAGCCCGCTCCAAATGTGAAACCGGAAAGAGGGTCGCGTATTAAGCAACGACACACGGTGCACCCACCACCCCACAGTCCTTCAATGCTTGACCACACACGGGCGCGTCCGGTTGGGGACGCGGCGCGTCAATCAAATCATCAGTACGCAGCTAAGCCGCGCGCGCCGGCTGACCG…	Anopheles darlingi	95.652	KP994157.1
CA07	CA	2020	9	21	21	CCCSATGANGCTATTGCGCCTTGCACGACTCAGTGCGATGTAACATTTTTGAGTGCCCACATTCACCGCAGAACCAACTAGCGAGGTCGTCGCCKSSGYCGGTCMGCCGGSBCKCKCGGCTTWTCTGYGTACTGWTRATTTKATTGACGCGCCGCGTCCCCMACCGGACSCGCCCKTGTGKGRYYRAGCATTGAAGGACTGTGGCSTGGTGGGTGCACCGTGKGTYRTTGCTWMWTMCCCSACCSKCTYTCCGGTTKCACATCTGGASCGGGCTGTCCMGTCMCAATCCCCARYGAAATGTSCCRATACACGGGTASCCCCRAKGKGRAGATCCAAGNGAGGACCTCCCTCAAAACCATTGTGATGAAACCCCACCACACAAGARARAAGAGAGAGAGC…	Anopheles darlingi	88.911	KP994157.1	CTTATTTGAGCACTTGWGATCCTRTTTCCTAKCATCCRYGTGCGCKCTCKAWSASCTGACMSCSCGTGCRAACGTTGCTTTTGGTCTCTCTCTCTCTTCTCTCTTGTGTGGTGGGGATGTGCGTGTGKGGACTATCACACAGGCTGGCTTTGAGGGAGG	Anopheles triannulatus	97.674	KP994151.1	TATTGCGCCTTGCACGACTCAGTGCGAGGTACACATTTTTGAGTGCCCACATTCACCGCAGAACCAACTAGCGAGGTCGTCGCCGCCGCCGGTCAGCCGGCGCGCGCGGCTTAGCTGCGTACTGATGATTTGATTGACGCGCCGCGTCCCCAACCGGACGCGCCCGTGTGTGGTCAAGCATTGAAGGACTGTGGCGTGGTGGGTGCACCGTGTGTCGTTGCTTAATACGCGACCCTCTCTCCGGTTTCACATCTGGAGCGGGCTATCCAGTCACAATCCCCAGCGAAATGTGCCGATACACGGGTAGCCCCGATGTGGAGATCCAAGCGAGGACCTCCCTCAAAACCATTGTGATGAAACCCCACCACACAAGAGAGAAGAGAGAGAGCGACCAAAAGC…	Anopheles darlingi	99.799	KP994157.1	TTGAGATCCTAGTTCCTAGATCCGTGTGCGCGCTCGATGAGCTGACAGCGCGTGCGAACGTTGCTTTTGGTCGCTCTCTCTCTTCTCTCTTGTGTGGTGGGGTTTCATCACAATGGTTTTGAGGGAGGTCCTCGCTTGGATCTCCACATCGGGGCTACCCGTGTATCGGCACATTTCGCTGGGGATTGTGACTGGATAGCCCGCTCCAGATGTGAAACCGGAGAGAGGGTCGCGTATTAAGCAACGACACACGGTGCACCCACCACGCCACAGTCCTTCAATGCTTGACCACACACGGGCGCGTCCGGTTGGGGACGCGGCGCGTCAATCAAATCATCAGTACGCAGCTAAGCCGCGCGCGCCGGCTGACCGGCGGCGGCGACGACCTCGCTAGTTGGT…	Anopheles darlingi	100	KP994157.1
CA08	CA	2020	9	21	21	ACCTTTKAACSMTATTTGGCGCYTTGCCGACTYAGTGCGAGGTACACATTTTTGAGTGCCCACATTCACCGCAGAACCAACTAGCGAGGTCKTCGCCKCCGCCGGWCAGCCGGGSCGCKCGGCTTACCTGCGTACTGATGATTTGATTGACGCSCCGCGTCCCCRACCGGACSCGCCCGTGTGTGGTCAAGCWTTGAAGGACTGTGGCGTGGTGGGTGCACCGTGTGTCKTTGCTTAATACSCSACCCTCTCTCCGGTTTGACATCTGGAGCGGGCTGTCCRRTCMCMATCCCCAGCGAAATGTGCCRATACACGGGTAKCCCCRATGTGGAGATCCAARCKAGGACCTCCCTCAAAACCATTGTGATGAAACCCCACCACACAARAGAGAAGAGARAG…	Anopheles darlingi	92.54	KP994157.1	TTATTTTTGAGCCACTTGAGATCCTAKTTCCTAGATCCGTGTGCGCGCTCKATSASCTGACASCSCGTGCRAACGTTGCTTTTGGTCKCTCTCTCTCTTCTCTCTTGTGTGGTGGGGATGTGCRTGTGKGGACTATCACACAGGCTGGCTTTGAGGGAGG	Anopheles triannulatus	95.349	KP994151.1	TTGCGCCTTGCACGACTCAGTGCGAGGTACACATTTTTGAGTGCCCACATTCACCGCAGAACCAACTAGCGAGGTCGTCGCCGCCGCCGGTCAGCCGGCGCGCGCGGCTTAGCTGCGTACTGATGATTTGATTGACGCGCCGCGTCCCCAACCGGACGCGCCCGTGTGTGGTCAAGCATTGAAGGACTGTGGCGTGGTGGGTGCACCGTGTGTCGTTGCTTAATACGCGACCCTCTCTCCGGTTTCACATCTGGAGCGGGCTATCCAGTCACAATCCCCAGCGAAATGTGCCGATACACGGGTAGCCCCGATGTGGAGATCCAAGCGAGGACCTCCCTCAAAACCATTGTGATGAAACCCCACCACACAAGAGAGAAGAGAGAGAGCGACCAAAAGCAA…	Anopheles darlingi	100	KP994157.1	GATCCTAGTTCCTAGATCCGTGTGCGCGCTCGATGAGCTGACAGCGCGTGCGAACGTTGCTTTTGGTCGCTCTCTCTCTTCTCTCTTGTGTGGTGGGGTTTCATCACAATGGTTTTGAGGGAGGTCCTCGCTTGGATCTCCACATCGGGGCTACCCGTGTATCGGCACATTTCGCTGGGGATTGTGACTGGATAGCCCGCTCCAGATGTGAAACCGGAGAGAGGGTCGCGTATTAAGCAACGACACACGGTGCACCCACCACGCCACAGTCCTTCAATGCTTGACCACACACGGGCGCGTCCGGTTGGGGACGCGGCGCGTCAATCAAATCATCAGTACGCAGCTAAGCCGCGCGCGCCGGCTGACCGGCGGCGGCGACRACCTCGCTAGTTGGTTCTG…	Anopheles darlingi	99.794	KP994157.1
CA09	CA	2020	9	21	21	CCAYTTKAAACGMTWTTTGCGCTTTGCACGACTYAGTGCGAKGTACACATTTTTGAGTGCCCACATTCACCGCAGAACCAACTAGCGAGGTCGTCGGCTGGGKCGGCCWGCCGGGSCTGTCGGCTTTTATGTGTATTGTGGATTTRATATTGGCGCCGCGWCCCCCGTGTGATCCMCCCTTGAGGGAYTGTGGCGTGAWGGACTGWGGCCGGGTGGGTGTGTCGTGGGTTAWTACTACTCCTCCRACCCTCTCCCCGGCTTGTGCGGGCTACCCCCSTGTCCARACCCCATCCCACWTGAGACGAGCCAATTTKCGGTAACCCCSAAGTGGGAGAYCCAAAMKAGGACCTCCCTCAAARCCATTGTGATKAAMCCCGWCCRCACRCAARARAATASAAA…	Anopheles triannulatus	78.355	KP994151.1	CTTATTTTGAGCCTTGTGATCKGTTCTCTMKYTCSATCGTGCGCTCKATAACACCTCTCCSCCGTGCRACGTGKMTTTTGGTTTCTCTCTCTCTTCTGTCTCTCTCTCTGGGGTTTCMTCACGTGGGGACTGAKGGARGGCAGGCTTTRAGGGAGGTATCTTGGCTGACCTCCACATGGGGGTTTTTCTGGGGATGYCGACTGATTTCCCTGGGGATTATGACCTGGGGGTAACCCGCACCAGTTGTGATRCSARACARAGGAKGCMCCCACCSCWCCAACMCWCCCCCACGCTTGACCCTGGCCACGCCACMCTCGTTGGGGACTTGATCACACMCTCTTGACRTCGTTAWTCARCTCATCMGYACGCRCCTGATGACCGACGGGCCCCACGAGCGGA…	#N/A	#N/A	#N/A	CCCCNNTGAAGCATATTTGCGCCTTGCACGACTCAGTGCGAGGTACACATTTTTGAGTGCCCACATTCACCGCAGAACCAACTAGCGAGGTCGTCGCCGCCGCCGGTCAGCCGGCGCGCGCGGCTTAGCTGCGTACTGATGATTTGATTGACGCGCCGCGTCCCCAACCGGACGCGCCCGTGTGTGGTCAAGCATTGAAGGACTGTGGCGTGGTGGGTGCACCGTGTGTCGTTGCTTAATACGCGACCCTCTCTCCGGTTTCACATCTGGAGCGGGCTATCCAGTCACAATCCCCAGCGAAATGTGCCGATACACGGGTAGCCCCGATGTGGAGATCCAAGCGAGGACCTCCCTCAAAACCATTGTGATGAAACCCCACCACACAAGAGAGAAGAGAGA…	Anopheles darlingi	99.223	KP994157.1	GCCGGGGGGGGGGGCCGCGNNNNNTATCCTTAGTTTCCTTATTATCCNTGTGCGCGCTCGATGAGCGGNGCGGCGCGTGCGAGCGTTGCTTTTGGTCGCTCTCTCTCTTCTCGCTTGTGGGGGGGGGTTTCATCACAATGGTTTTGAGGGAGGTCCTCGCTTGGATCTCCACATCGGGGCTACCCGTGTATCGGCACATTTCGCTGGGGATTGTGACTGGATAGCCCGCTCCAAATGTGAAACCGGAGAGAGGGTCGCGTATTAAGCAACGACACACGGTGCACCCACCACGCCACAGTCCTTCAATGCTTGACCACACACGGGCGCGTCCGGTTGGGGACGCGGCGCGTCAATCAAATCATCAGTACGCAGCTAAGCCGCGCGCGCCGGCTGACCGGC…	Anopheles darlingi	96.421	KP994157.1
CA10	CA	2020	9	21	21	AMCMATTKGAACGMTATTGCGCATTGCACGACTTAGTGCGATGTACACATTTTTGAGTGCCCACATTCACCGCAGAACCAACTAGCGAGGTCKTCSGCTGGGTCCCCMCGCKGGGCCTGTCGCGGTTTAKCTGCGTACTGATGAKTTGATTGACSCCGTCMAACSCGTGTGATCMASCATTGAAGGACTGTGGCGTGGTGAKTACACTCCGTGTGGGTGTGTCGTTGCTTARTACTACTCCTCTCTCTGGYATCMCRACTGGTGCGGGCTACCCCCARGTCMCAATCCCCASCSACWTGTSACRACRCAAYTTGCKGTAACCCCGATGTGGAGGACCTTGRAARCGACCTCCCTCAAAGCCAYCCTGTGTGATAYSCCRCRCWCRCACMTAGGTGAAAA…	Anopheles triannulatus	84.962	KP994151.1	CTTTTTTGATGCCTTGTGATCGGTTCTCTCTCTCGATCGTGCGCTCGATRACTCMCACTCCSCCGCGCAACGTGTACGTTGGCTTCAGGGTATCTTTGGTCTCTCTCTCTCACCTATGTGCRTGTGGGGACTATCACAAWGGCTGGCTTTGAGGGAGGTCTCTTCCAAGGACCTCCACATCGGGGCTACCGCAAGCTGTGTCGTCACATGTCSCTGGGGATTGTGACCTGGGGGTAACCCGCACCAGTTGTGATACCARAGAGAGGAGTCSTATTAASCAACRACMCWCCCACACGGAGTGTACTCGCCACGCCACASTCCTTCAATGCTTGATCACACSCTTTTGACGGCGTCAATCAACTCATCAGKACGCASCTAAKCCSCGACAGGCCCCRCGWG…	Anopheles triannulatus	93.858	KP994151.1	CCCGCATGAAGCATATTTGCGCATTGCACGACTTAGTGCGATGTACACATTTTTGAGTGCCCACATTCACCGCAGAACCAACTAGCGAGGCTTTGCTTTGCTGCGTACTGATGATTGATTAACCCCCCCGGTGTGTTAGTCAAGCATTGAAGGACTGTGGCGTGTGGTGGTGCACCGTGTGAGTCGTGTTGCTTAATACGATCTTCTCTCTGGCATCACAAACAGAGCGGTGGGCTGTCAAGTCACAATCCCCAGCGACCTGTGCAAGATAGCCCCGATGTGGAAGTCCAAGCGACTTCCCTCACGGTCAGTCTTTGTGATACCGTACACCGAGAGAAGAAATCAAACGTACCCTGAAGCAACGAACGTTCACATGGTGTGATCACACCACAACACGAA…	Anopheles braziliensis	99.125	KP994156.1	CCCATTTTTGAGGCCCTTTCTGTGTCGGTTTTTGTTCGTGTTGTGGTGTGATCACACCATGTGAACGTTCGTTGCTTCAGGGTACGTTTGATTTCTTCTCTCGGTGTACGGTATCACAAAGACTGACCGTGAGGGAAGTCGCTTGGACTTCCACATCGGGGCTATCTTGCACAGGTCGCTGGGGATTGTGACTTGACAGCCCACCGCTCTGTTTGTGATGCCAAAGAGAAAATCGTATTAAGCAACACGACTCACACGGTGCACCACCACACGCCACAGTCCTTCAATGCTTGACTAACACACCGGGGGGGTTAATCAATCATCAGTACGCAGCAAAGCAAAGCCTCGCTAGTTGGTTCTGCGGTGAATGTGGGCACTCAAAAATGTGTACATCGCACT…	Anopheles braziliensis	98.485	KP994156.1
CA11	CA	2020	9	21	21	CCCCAATGAAGCATATTTGCGCCTTGCACGACTCAGTGCGAGGTACACATTTTTGAGTGCCCACATTCACCGCAGAACCAACTAGCGAGGTCGTCGCCGCCGCCGGTCAGCCGGCGCGCGCGGCTTAGCTGCGTACTGATGATTTGATTGACGCGCCGCGTCCCCAACCGGACGCGCCCGTGTGTGGTCAAGCATTGAAGGACTGTGGCGTGGTGGGTGCACCGTGTGTCGTTGCTTAATACGCGACCCTCTCTCCGGTTTCACATCTGGAGCGGGCTATCCAGTCACAATCCCCAGCGAAATGTGCCGATACACGGGTAGCCCCGATGTGGAGATCCAAGCGAGGACCTCCCTCAAAACCATTGTGATGAAACCCCACCACACAAGAGAGAAGAGAGA…	Anopheles darlingi	99.222	KP994157.1	CCCGGGGGGGGANGGCCGGTTGAATATCCTTAGTTTCCTATTATCCTTGTGCGCGCTCGATGAGCGNNNNGCGCGTGCGAGCGTTGCTGTTGGTCGCGCTCTCTCTTCTCGCTTGTGGGGGGGGGTTTCGTCACAATGGTTTTGAGGGAGGTCCTCGCTTGGATCTCCACATCGGGGCTACCCGTGTATCGGCACATTTCGCTGGGGATTGTGACTGGATAGCCCGCTCCAAATGTGAAACCGGAGAGAGGGTCGCGTATTAAGCAACGACACACGGTGCACCCACCACGCCACAGTCCTTCAATGCTTGACCACACACGGGCGCGTCCGGTTGGGGACGCGGCGCGTCAATCAAATCATCAGTACGCAGCTAAGCCGCGCGCGCCGGCTGACCGGCGG…	Anopheles darlingi	95.618	KP994157.1
CA12	CA	2020	9	21	21	CCNNNNGAAGCATATTGCGCATTGCACGACTTAGTGCGATGTACACATTTTTGAGTGCCCACATTCACCGCAGAACCAACTAGCGAGGTCGTCGGCTGGGTCCCCACGCGGGGCCTGTCGCGGCTTAGCTGCGTACTGATGAGTTGATTGACGCCGTCAAACGCGTGTGATCAAGCATTGAAGGACTGTGGCGTGGTGAGTACACTCCGTGTGGGTGTGTCGTTGCTTAATACGACTCCTCTCTCTGGTATCACAACTGGTGCGGGCTACCCCCAGGTCACAATCCCCAGCGACATGTGACGACACAGCTTGCGGTAGCCCCGATGTGGAGGTCCTTGGAAGCGACCTCCCTCAAAGCCAGCCTGTGTGATAGTCCACACACGCACATAGGTGAGAGAG…	Anopheles triannulatus	99.623	KP994151.1	NCCATTTTTGAGGCCCACTTGNTGATCGGGTTCTCTCTCTCGATCGTGCGCTCGATGACTCACACTCCGCCGCGCAAGGCGTGTACGTTGGCTTCAGGGTACGTTTGGTCTCTCTCTCTCACCTATGTGCGTGTGTGGACTATCACACAGGCTGGCTTTGAGGGAGGTCGCTTCCAAGGACCTCCACATCGGGGCTACCGCAAGCTGTGTCGTCACATGTCGCTGGGGATTGTGACCTGGGGGTAGCCCGCACCAGTTGTGATACCAGAGAGAGGAGTCGTATTAAGCAACGACACACCCACACGGAGTGTACTCACCACGCCACAGTCCTTCAATGCTTGATCACACGCGTTTGACGGCGTCAATCAACTCATCAGTACGCAGCTAAGCCGCGACAGG…	Anopheles triannulatus	99.074	KP994151.1
CA13	CA	2020	9	21	21	CCCCNNNGAAGCATATTTGCGCCTTGCACGACTCAGTGCGAGGTACACATTTTTGAGTGCCCACATTCACCGCAGAACCAACTAGCGAGGTCGTCGCCGCCGCCGGTCAGCCGGCGCGCGCGGCTTAGCTGCGTACTGATGATTTGATTGACGCGCCGCGTCCCCAACCGGACGCGCCCGTGTGTGGTCAAGCATTGAAGGACTGTGGCGTGGTGGGTGCACCGTGTGTCGTTGCTTAATACGCGACCCTCTCTCCGGTTTCACATCTGGAGCGGGCTATCCAGTCACAATCCCCAGCGAAATGTGCCGATACACGGGTAGCCCCGATGTGGAGATCCAAGCGAGGACCTCCCTCAAAACCATTGTGATGAAACCCCACCACACAAGAGAGAAGAGAGA…	Anopheles darlingi	99.415	KP994157.1	CCCAGGGNGGAGCNCGCTTGAANATCCTTAGTTTCCTTATTATCCGTTGTGCGCGCTCGATGAGCGGACAGCGCGTGCGAGCGTTGCTTTTGGTCGCTCTCTCTCTTCTCTCTTGTGGGGGGGGGTTTCATCACAATGGTTTTGAGGGAGGTCCTCGCTTGGATCTCCACATCGGGGCTACCCGTGTATCGGCACATTTCGCTGGGGATTGTGACTGGATAGCCCGCTCCAAATGTGAAACCGGAGAGAGGGTCGCGTATTAAGCAACGACACACGGTGCACCCACCACGCCACAGTCCTTCAATGCTTGACCACACACGGGCGCGTCCGGTTGGGGACGCGGCGCGTCAATCAAATCATCAGTACGCAGCTAAGCCGCGCGCGCCGGCTGACCGGCGG…	Anopheles darlingi	96.667	KP994157.1
CA14	CA	2020	9	21	21	CCCCCATGAAGCATATTTGCGCCTTGCACGACTCAGTGCGAGGTACACATTTTTGAGTGCCCACATTCACCGCAGAACCAACTAGCGAGGTCGTCGCCGCCGCCGGTCAGCCGGCGCGCGCGGCTTAGCTGCGTACTGATGATTTGATTGACGCGCCGCGTCCCCAACCGGACGCGCCCGTGTGTGGTCAAGCATTGAAGGACTGTGGCGTGGTGGGTGCACCGTGTGTCGTTGCTTAATACGCGACCCTCTCTCCGGTTTCACATCTGGAGCGGGCTATCCAGTCACAATCCCCAGCGAAATGTGCCGATACACGGGTAGCCCCGATGTGGAGATCCAAGCGAGGACCTCCCTCAAAACCATTGTGATGAAACCCCACCACACAAGAGAGAAGAGAGA…	Anopheles darlingi	99.416	KP994157.1	CCGAGGGGGNAGGCCGCTTNANTATTCCTAGTTTCCTATTATCCTTGTGCGCGCTCGATGAGCGGACAGCGCGTGCGAAGCGTTGCTNTTGGTCGCTCTCTCTCTTCCTCGCTTGGTGGGGGGGGGTTTCATCACAATGGTTTTGAGGGAGGTCCTCGCTTGGATCTCCACATCGGGGCTACCCGTGTATCGGCACATTTCGCTGGGGATTGTGACTGGATAGCCCGCTCCAAATGTGAAACCGGAGAGAGGGTCGCGTATTAAGCAACGACACACGGTGCACCCACCACGCCACAGTCCTTCAATGCTTGACCACACACGGGCGCGTCCGGTTGGGGACGCGGCGCGTCAATCAAATCATCAGTACGCAGCTAAGCCGCGCGCGCCGGCTGACCGGCG…	Anopheles darlingi	96.819	KP994157.1
CA15	CA	2020	9	22	17	TSCMTTWTTTGGCSSCWTTGGMCGACTMAKTGCGARGTACACATTTTTGAGTGCCCACATTCACCGCAGAACCAACTAGCRAGGTCGTCGCCTCCGCCGGYCAGCCGGCCCKCTCGGCTTTWCAGCGTACTGATGATTTRATTGACACSCCGCGTCCCCAACCTGACGCRCCCTTGTGTGGYCRWGCATTGAAGGTCMGTGGCGTGGTGGGTGCACCGTKKGTMRTTGCTAAATACCCRACCCTCTCCCCGGTTGCACATCTGGAGCGGGCTGTCCARTCACAATCCCCAWTGAAATGTGCCWATAWACGGTTASCCCCAATGTGAAGATCCAATAGAGGACCTCCCTCAAAACCATTRTG	Anopheles darlingi	86.726	KP994157.1	CTATTTGGATGCACTTGAGATCCTRKTTCCTMKCATCCAKYGTGCGCKCTMKAWSASCTSACMSCSCGTGCRAACGTTGCTTTTGGTCKCTCTCTCTCTTCTCTCTTGYGTGGTGGGGTTTCATCACRATGGKTTTGAGGGAGGTCCTCGCTTGGATCTCCRCATCKGGGCTACCCGTGTATCGGCACATTTCGCTGGGGATTGTGACTGGATASCCCGCTCCWKATGTGAAACCGGARASAGGGTCSCGTATTAAGCAACGACACACGGTGCACCCACCACGCCACAGTCCTTCAATGCTTGACCACACACGGGCGCGTCCGGTTGGGGACKCGGYGCGTCAATCAAATCATCAKTACKCARCTAAKCCGCRCGCGCCKGMTGACCGGCGGGGGCSAC…	Anopheles darlingi	89.558	KP994157.1
CA16	CA	2020	9	22	17	CCCGNNNGAAGCATATTTGCGCCTTGCACGACTCAGTGCGAGGTACACATTTTTGAGTGCCCACATTCACCGCAGAACCAACTAGCGAGGTCGTCGCCGCCGCCGGTCAGCCGGCGCGCGCGGCTTAGCTGCGTACTGATGATTTGATTGACGCGCCGCGTCCCCAACCGGACGCGCCCGTGTGTGGTCAAGCATTGAAGGACTGTGGCGTGGTGGGTGCACCGTGTGTCGTTGCTTAATACGCGACCCTCTCTCCGGTTTCACATCTGGAGCGGGCTATCCAGTCACAATCCCCAGCGAAATGTGCCGATACACGGGTAGCCCCGATGTGGAGATCCAAGCGAGGACCTCCCTCAAAACCATTGTGATGAAACCCCACCACACAAGAGAGAAGAGAGA…	Anopheles darlingi	99.222	KP994157.1	CCCCGGGGNNGAAGGCCGNGNNNGANGATCCTTAGTTCCTATTATCCGTNGTGCGCGCTCGATGAGCGGGACAGCGCGTGCGAGCGTTGCTTTTGGTCGCTCTCTCTCTTCTCGCTTGTGGGGGGGGGTTTCATCACAATGGTTTTGAGGGAGGTCCTCGCTTGGATCTCCACATCGGGGCTACCCGTGTATCGGCACATTTCGCTGGGGATTGTGACTGGATAGCCCGCTCCAAATGTGAAACCGGAAAGAGGGTCGCGTATTAAGCAACGACACACGGTGCACCCACCACGCCACAGTCCTTCAATGCTTGACCACACACGGGCGCGTCCGGTTGGGGACGCGGCGCGTCAATCAAATCATCAGTACGCAGCTAAGCCGCGCGCGCCGGCTGACCGG…	Anopheles darlingi	97.131	KP994157.1
CA17	CA	2020	9	22	17	CCCCATTAAGCTATTGCGCATTGCACGACTTAGTGCGATGTACACATTTTTGAGTGCCCACATTCACCGCAGAACCAACTAGCGAGGTCGTCGGCTGGGYCCCCMCGCSGGGCCTGTCGCGGYTTMTCTGYRTWCTKATKAKTTGATTGACGCCGYCAAMCCCGTGTGAYCMACCMTTGARGGACTGTGGCGTGGTGAKTASASTCCKKGTGGGTGYGTCGTTGCTTAWTRCTACTCCTCYCWCTGGYAYCMCRRYTGGTGCGGGCTACCCCCMKGTCACAATCCCMACCSACATGWRAYGACMCAAYTYGCGGTAACCCCSAWGTGGARGAYCTTGGAAACGACCTCCCTCAAAGCCATCCTGAGTGATASTCCACACACGCAACWAAGTGAGAGAGA…	Anopheles triannulatus	83.524	KP994151.1	CTTTTTGAGCACTTGWGATCKGTTCTCTMTCATCSATCGTGCGCTCKATRACWCMYACTCCSCCGYGCAARCGTGTACGTTGGCTTCAGGGTATCTTTGGTCTCTCTCTCTCACCTATGTGCRTGTGGGGACTATCACAAAGGCTGGCTTTGAGGGAGGTCTCTTCCAAGGACCTCCACATCGGGGCTACCGCAAGGTATGTCGACWCATGTCSCTGGGGATTGTGACCTGGGGGTAACCCGCACCAGTTGTGATACCARASAGAGGAGTCRTATTAAGCAACRACACACCCACACGGAGTGTACTCACCACGCCACASTCCTTCGGTGCTTGATCACACRCTTTTGACGGCGTCAATCAACTCATCMGYACGCACCTAAKCCSCGACAGGCCCCACGA…	Anopheles triannulatus	89.163	KP994151.1
CA22	CA	2020	9	22	17	CCCCCNTTNAAGCATATTGCGCCTTGCACGACTCAGTGCGAGGTACACATTTTTGAGTGCCCACATTCACCGCAGAACCAACTAGCGAGGTCGTCGCCGCCGCCGGTCAGCCGGCGCGCGCGGCTTAGCTGCGTACTGATGATTTGATTGACGCGCCGCGTCCCCAACCGGACGCGCCCGTGTGTGGTCAAGCATTGAAGGACTGTGGCGTGGTGGGTGCACCGTGTGTCGTTGCTTAATACGCGACCCTCTCTCCGGTTTCACATCTGGAGCGGGCTATCCAGTCACAATCCCCAGCGAAATGTGCCGATACACGGGTAGCCCCGATGTGGAGATCCAAGCGAGGACCTCCCTCAAAACCATTGTGATGAAACCCCACCACACAAGAGAGAAGAGAGA…	Anopheles darlingi	99.803	KP994157.1	NNNNNNNNNNGAGNNNNGCNNNNNNTATCCTTAGTTTCCTTAATTATCCNNGTGCGCGCTCGATGAGCGGANGGCGCGTGCGAGCGTTGCTTTTGGTCGCTCTCTCTCTTCTCGCTTGTGGGGGGGGGTTTCATCACAATGGTTTTGAGGGAGGTCCTCGCTTGGATCTCCACATCGGGGCTACCCGTGTATCGGCACATTTCGCTGGGGATTGTGACTGGATAGCCCGCTCCAAATGTGAAACCGGAGAGAGGGTCGCGTATTAAGCAACGACACACGGTGCACCCACCACGCCACAGTCCTTCAATGCTTGACCACACACGGGCGCGTCCGGTTGGGGACGCGGCGCGTCAATCAAATCATCAGTACGCAGCTAAGCCGCGCGCGCCGGCTGACCGG…	Anopheles darlingi	97.314	KP994157.1
CA24	CA	2020	9	22	17	CCCCAATNANGCTATTGCGCNTTGCACGACTTAGTGCGATGTACACATTTTTGAGTGCCCACATTCACCGCAGAACCAACTAGCGAGGTCGTCGGCTGGGTCCCCMCGCSGGGCCTGTCGCGGYTTATCTGCRTASTGAWKAKTWGATTGACGCCGYCAAMCCCATGTGATCMACCMTTGARGGACTGTGGCGTGGTGAGTASASTCCKKGTGGGTGNNTCGTTGSTTAWTACTACTCCTCTCWCTGGYATYMCRRCTGGTGCGGGCTACCCCSMKGTCMCAATCCCCWCCSACATGWGAYGACMCAAYTTGCGGTAGCCCCSAWGKGGARGWYCTTGGAAACGACCTCCCTCAAAGCCATCCTGAGTGATASCCCACACACGCACNWNAGTGAGAGAG…	Anopheles triannulatus	84.282	KP994151.1	TTTTTTTTTRAGGCACTTGWGATCKGKTCTCTMTCATCSATCGTGCGCTCKATRACWCMCACTCCSCCGCGCAAGCGTGTACGTTGGCTTCAGGGTACSTTTGGTCTCTCTCTCTCACCTATGTGCRTGTGGGGACTATCACAAAGGCTGGCTTTGAGGGAGGTCTCTTCCAAGGACCTCCACATCGGGGCTACCGCAAGCTATGTCGACACATGTCSCTGGGGATTGTGACCTGGGGGTAACCCGGWCCMGTTGTGATACCAGAGAGAGGAGTCRTATTAAGCAACRACACCCCCACACGGAGTGTACTCACCACGCCACASYCCTTCAGTGCTTGATCACACRCKTTTGACRGCRTCAATCAACTCATCAGYACGCASCTRAKCCSCGACAGGCCCC…	Anopheles triannulatus	90.076	KP994151.1
CA25	CA	2020	9	22	17	CCCGAATGAAGCATATTTGCGCATTGCACGACTTAGTGCGATGTACACATTTTTGAGTGCCCACATTCACCGCAGAACCAACTAGCGAGGTCGTCGGCTGGGTCCCCACGCGGGGCCTGTCGCGGCTTAGCTGCGTACTGATGAGTTGATTGACGCCGTCAAACGCGTGTGATCAAGCATTGAAGGACTGTGGCGTGGTGAGTACACTCCGTGTGGGTGTGTCGTTGCTTAATACGACTCCTCTCTCTGGTATCACAACTGGTGCGGGCTACCCCCAGGTCACAATCCCCAGCGACATGTGACGACACAGCTTGCGGTAGCCCCGATGTGGAGGTCCTTGGAAGCGACCTCCCTCAAAGCCAGCCTGTGTGATAGTCCACACACGCACATAGGTGAGAG…	Anopheles triannulatus	99.062	KP994151.1	CCCATTTTTGAGGCACTTGTGATCGGTTCTCTCTCTCGATCGTGCGCTCGATGACTCACACTCCGCCGCGCAAGCGTGTACGTTGGCTTCAGGGTACGTTTGGTCTCTCTCTCTCACCTATGTGCGTGTGTGGACTATCACACAGGCTGGCTTTGAGGGAGGTCGCTTCCAAGGACCTCCACATCGGGGCTACCGCAAGCTGTGTCGTCACATGTCGCTGGGGATTGTGACCTGGGGGTAGCCCGCACCAGTTGTGATACCAAAGAGAGGAGTCGTATTAAGCAACGACACACCCACACGGAGTGTACTCACCACGCCACAGTCCTTCAATGCTTGATCACACGCGTTTGACGGCGTCAATCAACTCATCAGTACGCAGCTAAGCCGCGACAGGCCCCG…	Anopheles triannulatus	98.33	KP994151.1
CA26	CA	2020	9	22	17	CCCMATGAAGCTATTTGCGCATTGCACGACTTAGTGCGATGTACACATTTTTGAGTGCCCACATTCACCGCAGAACCAACTAGCGAGGTCGTCGGCTGGGTCCCCMCGCGGGGCCTGTCGCGGYTTAKCTGCRTACTGATGAKTTGATTGACGCCGYCAAMCSCRTGTGATCAASCATTGAAGGACTGTGGCGTGGTGAGTACACTCCGKGTGGGTGTGTCGTTGCTTAATACKACTCCTCTCWCTGGTATCACARCTGGTGCGGGCTACCCCSAGGTCACAATCCCCASCGACATGWGACGACMCARCTTGCGGTAGCCCCSATGTGGARGWCCTTGGAAGCGACCTCCCTCAAAGCCAGCCTGAGTGATAGTCCACACACGCACAWARGTGAGAGAG…	Anopheles triannulatus	90.789	KP994151.1	CTAATTGRAGCACTTGWGATCKGTTCTCTCTCWCSATCGTGCGCTCKATRACWCMYACTCCSCCGCGCAAGCGTGTACKTTGGCTTCAGGGTACSTTTGGTCTCTCTCTCTCACCTATGTGCGTGTGKGGACTATCACAAAGGCTGGCTTTGAGGGAGGTCKCTTCCAAGGACCTCCACATCGGGGCTACCGCAAGCTGTGTCGWCACATGTCSCTGGGGATTGTGACCTGGGGGTAACCCGCACCAGTTGTGATACCAGASAGAGGAGTCRTATTAAGCAACRACACMCCCACACGGAGTGTACTCACCACGCCACASYCCTTCAATGCTTGATCACACRCKTTTGACGGCGTCAATCAACTCATCAGTACGCASCTAAKCCSCGACAGGCCCCRCGW…	Anopheles triannulatus	92.621	KP994151.1
CA28	CA	2020	9	22	17	CCCCAATKAAGCATATTGCGCATTGCACGACTTAGTGCGATGTACACATTTTTGAGTGCCCACATTCACCGCAGAACCAACTAGCGAGGTCGTCGGCTGGGTCCCCACGCGGGGCCTGTCGCGGCTTAGCTGCGTACTGATGAGTTGATTGACGCCGTCAAACGCGTGTGATCAAGCATTGAAGGACTGTGGCGTGGTGAGTACACTCCGTGTGGGTGTGTCGTTGCTTAATACGACTCCTCTCTCTGGTATCACAACTGGTGCGGGCTACCCCCAGGTCACAATCCCCAGCGACATGTGACGACACAGCTTGCGGTAGCCCCGATGTGGAGGTCCTTGGAAGCGACCTCCCTCAAAGCCAGCCTGTGTGATAGTCCACACACGCACATAGGTGAGAGA…	Anopheles triannulatus	100	KP994151.1	CTWTTTTGAGCCTTGTGATCGGTTCTCTCTCTCGATCGTGCGCTCGATGACTCACACTCCGCCGCGCAAGCGTGTACGTTGGCTTCAGGGTACGTTTGGTCTCTCTCTCTCACCTATGTGCGTGTGTGGACTATCACACAGGCTGGCTTTGAGGGAGGTCGCTTCCAAGGACCTCCACATCGGGGCTACCGCAAGCTGTGTCGTCACATGTCGCTGGGGATTGTGACCTGGGGGTAGCCCGCACCAGTTGTGATACCAGAGAGAGGAGTCGTATTAAGCAACGACACMCCCACACGGAGTGTACTCACCACGCCACAGTCCTTCAATGCTTGATCACACGCGTTTGACGGCGTCAATCAACTCATCAGTACGCAGCTAAGCCGCGACAGGCCCCGCGTG…	Anopheles triannulatus	99.42	KP994151.1
CA29	CA	2020	9	22	17	NCCNNNTGAAGCATATTTGCGCATTGCACGACTTAGTGCGATGTACACATTTTTGAGTGCCCACATTCACCGCAGAACCAACTAGCGAGGTCGTCGGCTGGGTCCCCACGCGGGGCCTGTCGCGGCTTAGCTGCGTACTGATGAGTTGATTGACGCCGTCAAACGCGTGTGATCAAGCATTGAAGGACTGTGGCGTGGTGAGTACACTCCGTGTGGGTGTGTCGTTGCTTAATACGACTCCTCTCTCTGGTATCACAACTGGTGCGGGCTACCCCCAGGTCACAATCCCCAGCGACATGTGACGACACAGCTTGCGGTAGCCCCGATGTGGAGGTCCTTGGAAGCGACCTCCCTCAAAGCCAGCCTGTGTGATAGTCCACACACGCACATAGGTGAGAG…	Anopheles triannulatus	99.436	KP994151.1	CCCATTTTTGAGGCCCTTGTGATCGGTTCTCTCTCTCGATCGTGCGCTCGATGACTCACACTCCGCCGCGCAAGCGTGTACGTTGGCTTCAGGGTACGTTTGGTCTCTCTCTCTCACCTATGTGCGTGTGTGGACTATCACACAGGCTGGCTTTGAGGGAGGTCGCTTCCAAGGACCTCCACATCGGGGCTACCGCAAGCTGTGTCGTCACATGTCGCTGGGGATTGTGACCTGGGGGTAGCCCGCACCAGTTGTGATACCAGAGAGAGGAGTCGTATTAAGCAACGACACACCCACACGGAGTGTACTCACCACGCCACAGTCCTTCAATGCTTGATCACACGCGTTTGACGGCGTCAATCAACTCATCAGTACGCAGCTAAGCCGCGACAGGCCCCG…	Anopheles triannulatus	98.516	KP994151.1
CA32	CA	2020	9	22	17	CCCCAATGAAGCATATTTGCGCCTTGCACGACTCAGTGCGAGGTACACATTTTTGAGTGCCCACATTCACCGCAGAACCAACTAGCGAGGTCGTCGCCGCCGCCGGTCAGCCGGCGCGCGCGGCTTAGCTGCGTACTGATGATTTGATTGACGCGCCGCGTCCCCAACCGGACGCGCCCGTGTGTGGTCAAGCATTGAAGGACTGTGGCGTGGTGGGTGCACCGTGTGTCGTTGCTTAATACGCGACCCTCTCTCCGGTTTCACATCTGGAGCGGGCTATCCAGTCACAATCCCCAGCGAAATGTGCCGATACACGGGTAGCCCCGATGTGGAGATCCAAGCGAGGACCTCCCTCAAAACCATTGTGATGAAACCCCACCACACAAGAGAGAAGAGAGA…	Anopheles darlingi	99.416	KP994157.1	CCCCGGGGGGGAAGGCCCTTGANNATCCTAGTTCCTATTATCCGTTGTGCGCGCTCGGATGAGCTGNACAGCGCGTGCGAACGTTGCTTTTGGTCGCTCTCTCTCTTCTCTCTTGTGTGGTGGGGTTTCATCACAATGGTTTTGAGGGAGGTCCTCGCTTGGATCTCCACATCGGGGCTACCCGTGTATCGGCACATTTCGCTGGGGATTGTGACTGGATAGCCCGCTCCAAATGTGAAACCGGAAAGAGGGTCGCGTATTAAGCAACGACACACGGTGCACCCACCACGCCACAGTCCTTCAATGCTTGACCACACACGGGCGCGTCCGGTTGGGGACGCGGCGCGTCAATCAAATCATCAGTACGCAGCTAAGCCGCGCGCGCCGGCTGACCGGCGG…	Anopheles darlingi	97.255	KP994157.1
CA33	CA	2020	9	22	17	GMMAATTKRAACGMTATTGGCGCMTTGCACGACTYAGTGCGAKGTACACATTTTTGAGTGCCCACATTCACCGCAGAACCAACTAGCGAGGTCGTCGCCTGGGCCSGYMMGCSGGGCCTCKCGCSTTTTCTCTGTACTGTTGATTTGATTGACGCGCCGCGTCCCCCGTGTGATCCACCCTTGAGGGACCGAGCATTGAAGGACTGWGGCSTGGTGGGTGCACCGTGTGTTAWTGCTACTTACCCCACCCTCTTTCCGGTTGGWGRTCTGGACCGGGRTGTCCMRWCCCCATCCCACRTGAAACGTGCCRATTTGCGGGTACCCCRAATGGGGAGATCCAAGCGAGGACCTCCCTCAAAACCATTGTGATGAAACCCCACCACACAARARARAAKARAR…	Anopheles darlingi	83.432	KP994157.1	TTAGTTGAGCACTTGWGATCGRTTTCTMTCATCCATYGTGCGCKCTAKAACACCTGACCCCCGYGCAAACGTGTATTTTGGCTTCTCGGTATCTTCTCTCTTGTGTGGTGGGGATGTGCGTGTGKGGACTATCACACAGGCTGGCTTTGAGGGAGG	Anopheles triannulatus	97.674	KP994151.1	TTTGCGCATTGCACGACTTAGTGCGATGTACACATTTTTGAGTGCCCACATTCACCGCAGAACCAACTAGCGAGGTCGTCGGCTGGGTCCCCACGCGGGGCCTGTCGCGGCTTAGCTGCGTACTGATGAGTTGATTGACGCCGTCAAACGCGTGTGATCAAGCATTGAAGGACTGTGGCGTGGTGAGTACACTCCGTGTGGGTGTGTCGTTGCTTAATACGACTCCTCTCTCTGGTATCACAACTGGTGCGGGCTACCCCCAGGTCACAATCCCCAGCGACATGTGACGACACAGCTTGCGGTAGCCCCGATGTGGAGGTCCTTGGAAGCGACCTCCCTCAAAGCCAGCCTGTGTGATAGTCCACACACGCACATAGGTGAGAGAGAGAGACCAAACGT…	Anopheles triannulatus	100	KP994151.1	CCCCTTTTTTNAGGCCCTTTGTTGATCGGGTTTCTCTTCTCTCGATCGTGCGCTCGATGACTCACACTCCGCCGCGCAAGGCGTGTACGTTGGCTTCAGGGTACTTTTGGTCTCTCTCTCTCACCTATGTGCGTGTGTGGACTATCACACAGGCTGGCTTTGAGGGAGGTCGCTTCCAAGGACCTCCACATCGGGGCTACCGCAAGCTGTGTCGTCACATGTCGCTGGGGATTGTGACCTGGGGGTAGCCCGCACCAGTTGTGATACCAGAGAGAGGAGTCGTATTAAGCAACGACACACCCACACGGAGTGTACTCACCACGCCACAGTCCTTCAATGCTTGATCACACGCGTTTGACGGCGTCAATCAACTCATCAGTACGCAGCTAAGCCGCGACA…	Anopheles triannulatus	98.324	KP994151.1
CA34	CA	2020	9	22	17	NCCNNNTGAAGCATATTGCGCATTGCACGACTTAGTGCGATGTACACATTTTTGAGTGCCCACATTCACCGCAGAACCAACTAGCGAGGTCGTCGGCTGGGTCCCCACGCGGGGCCTGTCGCGGCTTAGCTGCGTACTGATGAGTTGATTGACGCCGTCAAACGCGTGTGATCAAGCATTGAAGGACTGTGGCGTGGTGAGTACACTCCGTGTGGGTGTGTCGTTGCTTAATACGACTCCTCTCTCTGGTATCACAACTGGTGCGGGCTACCCCCAGGTCACAATCCCCAGCGACATGTGACGACACAGCTTGCGGTAGCCCCGATGTGGAGGTCCTTGGAAGCGACCTCCCTCAAAGCCAGCCTGTGTGATAGTCCACACACGCACATAGGTGAGAGA…	Anopheles triannulatus	99.624	KP994151.1	CCCATTTTTGAGGCCCTTGGTGATCGGGTTCTCTCTCTCGATCGTGCGCTCGATGACTCACACTCCGCCGCGCAAGCGTGTACGTTGGCTTCAGGGTACGTTTGGTCTCTCTCTCTCACCTATGTGCGTGTGTGGACTATCACACAGGCTGGCTTTGAGGGAGGTCGCTTCCAAGGACCTCCACATCGGGGCTACCGCAAGCTGTGTCGTCACATGTCGCTGGGGATTGTGACCTGGGGGTAGCCCGCACCAGTTGTGATACCAAAGAGAGGAGTCGTATTAAGCAACGACACACCCACACGGAGTGTACTCACCACGCCACAGTCCTTCAATGCTTGATCACACGCGTTTGACGGCGTCAATCAACTCATCAGTACGCAGCTAAGCCGCGACAGGCCC…	Anopheles triannulatus	98.701	KP994151.1
CA37	CA	2020	9	22	17	CCCCATNAAGCTATTGCGCATTGCACGACTTAGTGCGATGTACACATTTTTGAGTGCCCACATTCACCGCAGAACCAACTAGCGAGGTCGTCGGCTGGGTCCCCACGCGGGGCCTGTCGCGGCTTAGCTGCGTACTGATGAGTTGATTGACGCCGTCAAACGCGTGTGATCAAGCATTGAAGGACTGTGGCGTGGTGAGTACACTCCGKGTGGGTGTGTCGTTGCTTAATACKACTCCTCTCTCTGGTATCACAACTGGTGCGGGCTACCCCCAGGTCACAATCCCCAGCGACATGTGACGACACAGCTTGCGGTARCCCCGATGTGGAGGWCCTTGGAAGCGACCTCCCTCAAAGCCAGCCTGTGTGATAGTCCACACACGCACATAGGTGAGAGAGA…	Anopheles triannulatus	99.042	KP994151.1	AMTTTTTTGAGTCCTTGTGATCGGTTCTCTCTCTCGATCGTGCGCTCRATGACTCMCACTCCGCCGCGCAAGCGTGTACGTTGGCTTCAGGGTACGTTTGGTCTCTCTCTCTCACCTATGTGCGTGTGTGGACTATCACACAGGCTGGCTTTGAGGGAGGTCKCTTCCAAGGACCTCCACATCRGGGCTACCGCAAGCTGTGTCGTCACATGTCGCTGGGGATTGTGACCTGGGGGTAGCCCGCACCAGTTGTGATACCARAGAGAGGAGTCGTATTAASCAMCGACMCACCCACACGGAGTGTACTCACCACGCCACAGTCCTTCARTGCTTGATCACACGCKTTTGACGGCGTCAATCAACTCATCAGTACGCASCTAAGCCGCGACAGGCCCCGCG…	Anopheles triannulatus	97.638	KP994151.1
CA39	CA	2020	9	22	21	CCCCATGANGCATATTGCGCATTGCACGACTTAGTGCGATGTACACATTTTTGAGTGCCCACATTCACCGCAGAACCAACTAGCGAGGCTTTGCTTTGCTGCGTACTGATGATTGATTAACCCCCCCGGTGTGTTAGTCAAGCATTGAAGGACTGTGGCGTGTGGTGGTGCACCGTGTGAGTCGTGTTGCTTAATACGATCTTCTCTCTGGCATCACAAACAGAGCGGTGGGCTGTCAAGTCACAATCCCCAGCGACCTGTGCAAGATAGCCCCGATGTGGAAGTCCAAGCGACTTCCCTCACGGTCAGTCTTTGTGATACCGTACACCGAGAGAAGAAATCAAACGTACCCTGAAGCAACGAACGTTCACATGGTGTGATCACACCACAACACGAACA…	Anopheles braziliensis	100	KP994156.1	CCCATTTTTGAAGCACTTTCTGTGTCGGTTTTTGTTCGTGTTGTGGGTGTGATCACACCATGTGAACGTTCGTTGCTTCAGGGTACGTTTGATTTCTTCTCTCGGTGTACGGTATCACAAAGACTGACCGTGAGGGAAGTCGCTTGGACTTCCACATCGGGGCTATCTTGCACAGGTCGCTGGGGATTGTGACTTGACAGCCCACCGCTCTGTTTGTGATGCCAAAAAGAAAATCGTATTAAGCAACACAACTCACACGGTGCACCACCACACGCCACAGTCCTTCAATGCTTGACTAACACACCGGGGGGGTTAATCAATCATCAGTACGCAGCAAAGCAAAGCCTCGCTAGTTGGTTCTGCGGTGAATGTGGGCACTCAAAAATGTGTACATCGCAC…	Anopheles braziliensis	97.619	KP994156.1
CA42	CA	2020	9	22	21	CCCAAATGAAGCATATTTGCGCCTTGCACGACTCAGTGCGAGGTACACATTTTTGAGTGCCCACATTCACCGCAGAACCAACTAGCGAGGTCGTCGCCGCCGCCGGTCAGCCGGCGCGCGCGGCTTAGCTGCGTACTGATGATTTGATTGACGCGCCGCGTCCCCAACCGGACGCGCCCGTGTGTGGTCAAGCATTGAAGGACTGTGGCGTGGTGGGTGCACCGTGTGTCGTTGCTTAATACGCGACCCTCTCTCCGGTTTCACATCTGGAGCGGGCTATCCAGTCACAATCCCCAGCGAAATGTGCCGATACACGGGTAGCCCCGATGTGGAGATCCAAGCGAGGACCTCCCTCAAAACCATTGTGATGAAACCCCACCACACAAGAGAGAAGAGAGA…	Anopheles darlingi	99.417	KP994157.1	CCCGGGGGGGAGGCCGCGNNNGNNNNATCCTTAAGTTTCCTTATTATCCGTTGTGCGCGCTCGATGAGCGNNCAGCGCGTGCGAGCGTTGCTTTTGGTCGCTCTCTCTCTTCTCTCTTGTGGGGGGGGGTTTCATCACAATGGTTTTGAGGGAGGTCCTCGCTTGGATCTCCACATCGGGGCTACCCGTGTATCGGCACATTTCGCTGGGGATTGTGACTGGATAGCCCGCTCCAAATGTGAAACCGGAGAGAGGGTCGCGTATTAAGCAACGACACACGGTGCACCCACCACGCCACAGTCCTTCAATGCTTGACCACACACGGGCGCGTCCGGTTGGGGACGCGGCGCGTCAATCAAATCATCAGTACGCAGCTAAGCCGCGCGCGCCGGCTGACCG…	Anopheles darlingi	97.938	KP994157.1
CA43	CA	2020	9	22	21	CCCCNTTAAGCTATTGGGGCCTTGGCCACGGACTCAGTGGCGGAGGTACACATTTTTGAGGTGCCCACATTCACCGGCAGGAACCAACTAGCGAGGTCGTCGCCGCCGCCGCGTCAGCCGGCGCGCGCGGCTTAGCTGCGTACTGATGATTTGATTGACGCGCCGCGTCCCCAACCGGACGCGCCCGTGTGTGGTCAAGCATTGAAGGACTGTGGCGTGGTGGGTGCACCGTGTGTCGTTGCTTAATACGCGACCCTCTCTCCGGTTTCACATCTGGAGCGGGCTATCCAGTCACAATCCCCAGCGAAATGTGCCGATACACGGGTAGCCCCGATGTGGAGATCCAAGCGAGGACCTCCCTCAAAACCATTGTGATGAAACCCCACCACACAAGAGAGA…	Anopheles darlingi	97.864	KP994157.1	CCCGNGGGGGAGGCCGCGGNNGAANATCCTAGTTCCTTATTATCCGTTGTGCGCGCTCGATGAGCGGGANCAGCGCGTGCGAAGCGTTGCTTTTGGTCGCTCTCTCTCTTCTCTCTTGTGGGGGGGGGTTTCATCACAATGGTTTTGAGGGAGGTCCTCGCTTGGATCTCCACATCGGGGCTACCCGTGTATCGGCACATTTCGCTGGGGATTGTGACTGGATAGCCCGCTCCAAATGTGAAACCGGAGAGAGGGTCGCGTATTAAGCAACGACACACGGTGCACCCACCACGCCACAGTCCTTCAATGCTTGACCACACACGGGCGCGTCCGGTTGGGGACGCGGCGCGTCAATCAAATCATCAGTACGCAGCTAAGCCGCGCGCGCCGGCTGACCGG…	Anopheles darlingi	97.421	KP994157.1
CA44	CA	2020	9	22	21	CCCNAATTAAGNTTGCGCCTTGNNCACGGACTCGGTGGCGGAGGTACACTTTTTTGAGGTGCCCACTTTCACCGCAGAACCAACTAGCGAGGTCGTCGCCGCCGCCGGTCAGCCGGCGCGCGCGGCTTAGCTGCGTACTGATGATTTGATTGACGCGCCGCGTCCCCAACCGGACGCGCCCGTGTGTGGTCAAGCATTGAAGGACTGTGGCGTGGTGGGTGCACCGTGTGTCGTTGCTTAATACGCGACCCTCTCTCCGGTTTCACATCTGGAGCGGGCTATCCAGTCACAATCCCCAGCGAAATGTGCCGATACACGGGTAGCCCCGATGTGGAGATCCAAGCGAGGACCTCCCTCAAAACCATTGTGATGAAACCCCACCACACAAGAGAGAAGAGA…	Anopheles darlingi	98.232	KP994157.1	CCGGGGGGGGAGGCNGNNNNNNAATATCCTAGTTTCCTTATTATCCNNGTGCGCGCTCGATGAGCGGACAGCGCGTGCGAGCGTTGCTTTTGGTCGCTCTCTCTCTTCTCGCTTGTGGGGGGGGGTTTCATCACAATGGTTTTGAGGGAGGTCCTCGCTTGGATCTCCACATCGGGGCTACCCGTGTATCGGCACATTTCGCTGGGGATTGTGACTGGATAGCCCGCTCCAAATGTGAAACCGGAGAGAGGGTCGCGTATTAAGCAACGACACACGGTGCACCCACCACGCCACAGTCCTTCAATGCTTGACCACACACGGGCGCGTCCGGTTGGGGACGCGGCGCGTCAATCAAATCATCAGTACGCAGCTAAGCCGCGCGCGCCGGCTGACCGGCGG…	Anopheles darlingi	96.813	KP994157.1
CA47	CA	2020	9	22	21	GASGWTKKAAACSMWWATTGCGGMTTGCACRACTYAGTGCGATGTACACATTTTTGAGTGCCCACATTCACCGCAGAACCAACTAGCGAGGTCKTCGGTTGGGTCCCCACGCRGGGCCTGTCKCGGCCSKGTGCGTACTGATGAKTTGATTGACGCCGTGRAAGGCGTGTGATCMRGCMTTGAAGGACTGTGGCGTGACGAGTACACTCAGYGTGGGTGKATCGTRGCTTASTACYACTCCTCTCTCTGGYATCWCMACTGGTGCGGGCTACCCCCGKGGCGGAACCCCCARCSACWTGCCACMACRCAACTTGCGGTAACCCCAATGTGGAAGACCTTGGAAAAMCCTCCCTCAAGCAAKTATGKGTGATTGGWGCAATCSCMCATMGGTGARAGARA…	Anopheles triannulatus	79.651	JX852320.1	CTTTTTTTGAGCACTTGTGATCGGTTCTYTCTCTCKWTCKKGCGCTCRATRACTCCMMCTCCGCCGCCCMAKCGTGTGGGTGGGTTCMGGGTGTYCTTGGTCTCTCTCTCTCACCTATGTGCGTGTGTGGACTATCACACRGGCTGGCTTTGAGGGAGGTCTCTTCCAAGGACCTCCACATCAGGGCTACCGCAAGCTGTGTCCTCACATGTCGCTGGGGATTGTGACCTGGGGGTARCCCRCACCASTTGTGATACCARASAGAGGAGTCSTATTAASCAACRACACWCCCACACGGAGTGTACTCACCACGCCACASTCCTTCAATGCTTGATCACACSCKTTTGACGGSGTCAATCAACTCATCAGTACGCASCTAAGCCGCGACAGGCCCCGCGT…	Anopheles triannulatus	91.587	KP994151.1	GAAGGTKGACGMTATTGCGCATTGCACGACTCAGTGCGATGTACACATTTTTGAGTGCCCACATTCACCGCAGAACCAACTAGCAAGGTCGAGGCTTTGCTGCGTACTGATGATTTGATTGACCCCGTGTCAGCCAAGCATTGAAGGACTGTGGCGTGGTGGGTGCACCGAGTGTGCGTGTCGTTGCTTAATACGACTCCCTCTGGTATCACATCTGGAGCGGGCTATCCAGTCACAATCCCCAGCGAAATGTGCATCTACGGGTAGCCCCGATGTGGCGGGCCGCGGAATCGCGGACCCTCCCTCAAAGCCAGCTCAYGTGACACCAWAYMMMAARAGAGAGACARARAGACCCCTGAWRCCCCGGATGCRCRCACGAGTGTGCAASTGTTCRCSATC…	Anopheles nuneztovari	91.537	KP994154.1	GCGGGGGGGGGACGCCCTAGTGATCGGTACTMTCTCTCTTACTGATCGCRATGAGCTGCACACTCGKGKGCGCATCCGTTGCTTCAGGGTACGTTTGGTCTCTCTCTTTYGSTWTGGGGWTWYGKGGKCTGGCTTTGAGGGAGGGWCGGAGGTTCCSCGATCCCCCRCMTCGCGGCTACCCGGATATCCACATTTCCCTGGGGATTGGGAGAGGATAACCGGATCCCCATGTGATAATGKAGGAAGWCAGGTTAWSCAATWACACRCMCACTCGGRGCCCCCACCACCCCACARCCCTTCAATGCTTGGMTGACWGGGGGWCAMTGGGATCATCAAAACMCMRCAAAGCCTCAACCTTTCTACTTGGTTCTGCGGTGATTGGGGGAATTCGAAAATGTG…	Anopheles nuneztovari	79.167	KP994154.1
CA49	CA	2020	9	22	21	GACMTTTGRAMGRMTATTGCGCATTGCACGACTTAGTGCGATGTACACATTTTTGAGTGCCCACATTCACCGCARAACCAACTAGCGAGGTCKTCGGYTGGGTCCCCMCGCKGGGCCTGTCGCGGCTTAGCTGCGTACTGATGAGTTGATTGACSCCGKCMAACGCGTGTGATCAAGCATTGAAGGACTGTGGCGTGGTGAKTACACTCCGKGTGGGTGTGTCGTTGCTTARTACKACTCCTCTCTCTGGYATCACAACTGGTGCGGGCTACCCCCAGGKCRCAATCCCCAGCGACWTGTGACRACRCARCTTGCGGTARCCCCGATGTGGAGGACCTTGGAARCGACCTCCCTCAAAGCCASCCTGTGTGATAGTCCRCRCWCRCACMTAGGTGAGAG…	Anopheles triannulatus	92.161	KP994151.1	CTTTTTTRAGCCTTGTGATSGGTKCTYTYTCTCGAKCGKGSGCKCGATGACTCMMWCTCCGCCKCSCAAGCGTGTACGTTGGCTTCAGGGTACGTTTGGTCTCTCTCTCTCACCTATGTGCRTGTGTGGACTATCACACWGGCTGGCTTTGAGGGAGGTCKCTTCCAAGGACCTCCACATCGGGGCTACCGCAAGCTGTGTCSTCACATGTCGCTGGGGATTGTGACCTGGGGGTARCCCRCACCASTTGTGATACCARASAGAGGAGTCSTATTAASCAACRACMCWCCCACACGGAGTGTACTCRCCACKCCACARTCCTTCAATGCTTGATCACACSCKTTTGACGGSGTCAATCAACTCATCAGKACGCASCTAARCCGCGACAGGCCCCKCGTG…	Anopheles triannulatus	92.141	KP994151.1	CCCCCATNAAGCATATTGCGCATTGCACGACTTAGTGCGATGTACACATTTTTGAGTGCCCACATTCACCGCAGAACCAACTAGCGAGGCTTTGCTTTGCTGCGTACTGATGATTGATTAACCCCCCCGGTGTGTTAGTCAAGCATTGAAGGACTGTGGCGTGTGGTGGTGCACCGTGTGAGTCGTGTTGCTTAATACGATCTTCTCTCTGGCATCACAAACAGAGCGGTGGGCTGTCAAGTCACAATCCCCAGCGACCTGTGCAAGATAGCCCCGATGTGGAAGTCCAAGCGACTTCCCTCACGGTCAGTCTTTGTGATACCGTACACCGAGAGAAGAAATCAAACGTACCCTGAAGCAACGAACGTTCACATGGTGTGATCACACCACAACACGAAC…	Anopheles braziliensis	100	KP994156.1	CCCATTTTTGAGGCACTTTCTGTGTCGGTTTTTGTTCGTGTTGTGGTGTGATCACACCATGTGAACGTTCGTTGCTTCAGGGTACGTTTGATTTCTTCTCTCGGTGTACGGTATCACAAAAACTGACCGTGAGGGAAGTCGCTTGGACTTCCACATCGGGGCTATCTTGCACAGGTCGCTGGGGATTGTGACTTGACAGCCCACCGCTCTGTTTGTGATGCCAAAAAAAAAATCGTATTAAGCAACACGACTCACACGGTGCACCACCACACGCCACAGTCCTTCAATGCTTGACTAACACACCGGGGGGGTTAATCAATCATCAGTACGCAGCAAAGCAAAGCCTCGCTAGTTGGTTCTGCGGTGAATGTGGGCACTCAAAAATGTGTACATCGCACT…	Anopheles braziliensis	97.831	KP994156.1
CA50	CA	2020	9	22	21	CCCCAATTAAGCATATTTGCGCCTTGCACGACTCAGTGCGAGGTACACATTTTTGAGTGCCCACATTCACCGCAGAACCAACTAGCGAGGTCGTCGCCGCCGCCGGTCAGCCGGCGCGCGCGGCTTAGCTGCGTACTGATGATTTGATTGACGCGCCGCGTCCCCAACCGGACGCGCCCGTGTGTGGTCAAGCATTGAAGGACTGTGGCGTGGTGGGTGCACCGTGTGTCGTTGCTTAATACGCGACCCTCTCTCCGGTTTCACATCTGGAGCGGGCTATCCAGTCACAATCCCCAGCGAAATGTGCCGATACACGGGTAGCCCCGATGTGGAGATCCAAGCGAGGACCTCCCTCAAAACCATTGTGATGAAACCCCACCACACAAGAGAGAAGAGAGA…	Anopheles darlingi	99.607	KP994157.1	CCCAGGNGGAGGCCCTTGNNNNTCCTTAGTTTCCTATTATCCGTTGTGCGCGCTCGATGAGCTGGAACAGCGCGTGCGAGCGTTGCTTTTGGTCGCTCTCTCTCTTCTCTCTTGTGTGGTGGGGTTTCATCACAATGGTTTTGAGGGAGGTCCTCGCTTGGATCTCCACATCGGGGCTACCCGTGTATCGGCACATTTCGCTGGGGATTGTGACTGGATAGCCCGCTCCAAATGTGAAACCGGAAAGAGGGTCGCGTATTAAGCAACGACACACGGTGCACCCACCACGCCACAGTCCTTCAATGCTTGACCACACACGGGCGCGTCCGGTTGGGGACGCGGCGCGTCAATCAAATCATCAGTACGCAGCTAAGCCGCGCGCGCCGGCTGACCGGCGGC…	Anopheles darlingi	97.374	KP994157.1
CA52	CA	2020	10	19	17	CNNNATGAANNATTATTGCGCATTGCACGGACTTAGTGCGATGTACACATTTTTGAGTGCCCACATTCACCGCAGAACCAACTAGCGAGGCTTTGCTTTGCTGCGTACTGATGATTGATTAMCCCCCCCGGTGTGTTAGTCAAGCATTGAAGGACTGTGGCGTGTGGTGGTGCACCGTGTGAGTCGTGTTGCTTAATACGATCTTCWCTCTGGCATCACAAACAGAGCGGTGGGCTGTCAAKTCACAATCCCCAGCGACCTGTGCAAGATASCCCCGATGTGGAAGTCCAAGCGACTTCCCTCACGGTCAGTCTTTGTGATACCGTACACCGAGAGAAGAAATCAAACGTACCCTGAAGCAACGAACGTTCACATGGTGTGATCACACCACAACACGAA…	Anopheles braziliensis	98.884	KP994156.1	CTTTTTTGCGCCTTMTGTGTCGGTTTTTGTTCGTGTTGKGGTGTGATCACACCATGTGAACGTTCGTTGCTTCAGGGTACGTTTGATTTCTTCTCTCGGTGTACGGTATCACAAAGACTGACCGTGAGGGAAGTCGCTTGGACTTCCACATCGGGGCTATCTTGCACAGGTCGCTGGGGATTGTGACTTGACAGCCCACCGCTCTGTTTGTGATGCCARARAGAAGATCGTATTAAGCAACACGACTCACACGGTGCACCACCACACGCCACAGTCCTTCAATGCTTGACTAACACACCGGGGGGGTTAATCAATCATCAKTACGCASCAAAGCAAASCCTCGCTAGTTGGTTCTGCGGTGAATGTGGGCACTCAAAAATGTGTACATCSCACTAAGTC…	Anopheles braziliensis	98.182	KP994156.1
CA53	CA	2020	10	19	17	CCCMATNNNGNTTTTGGCGCATTGCACGACTTAGTGCGATGTACACATTTTTGAGTGCCCACATTCACCGCAGAACCAACTAGCGAGGTCGTCGGCTGGGTCCCCACGCGGGGCCTGTCGCGGCTTAKCTGCGTACTGATGAGTTGATTGACGCCGTCAAACGCGTGTGATCAAGCATTGAAGGACTGTGGCGTGGTGAGTACACTCCGTGTGGGTGTGTCGTTGCTTAATACRACTCCTCTCTCTGGTATCACAACTGGTGCGGGCTACCCCCAGGTCACAATCCCCASCGACATGTGACGACACAGCTTGCGGTAGCCCCGATGTGGAGGTCCTTGGAAGCGACCTCCCTCAAAGCCAGCCTGTGTGATAGTCCACACACGCACATAGGTGAGAGAG…	Anopheles triannulatus	99.229	KP994151.1	CTTTTTTGAGCCCTTGTGATCGGTTCTCTCTCTCGATCGTGCGCTCKATRACTCACACTCCGCCGCGCAAGCGTGTACGTTGGCTTCAGGGTACGTTTGGTCTCTCTCTCTCACCTATGTGCGTGTGKGGACTATCACAMAGGCTGGCTTTGAGGGAGGTCKCTTCCAAGGACCTCCACATCGGGGCTACCGCAAGSTGTGTCGTCACATGTCGCTGGGGATTGTGACCTGGGGGTAGCCCGCACCAGTTGTGATACCAGAGAGAGGAGTCGTATTAAGCAACGACACMCCCACACGGAGTGTACTCACCACGCCACAGTCCTTCARTGCTTGATCACACGCKTTTGACGGCGTCAATCAACTCATCAGTACGCASCTAAGCCGCGACAGGCCCCGCGT…	Anopheles triannulatus	97.308	KP994151.1	TTGCGCCTTGCACGACTCAGTGCGAGGTACACATTTTTGAGTGCCCACATTCACCGCAGAACCAACTAGCGAGGTCGTCGCCGCCGCCGGTCAGCCGGCGCGCGCGGCTTAGCTGCGTACTGATGATTTGATTGACGCGCCGCGTCCCCAACCGGACGCGCCCGTGTGTGGTCAAGCATTGAAGGACTGTGGCGTGGTGGGTGCACCGTGTGTCGTTGCTTAATACGCGACCCTCTCTCCGGTTTCACATCTGGAGCGGGCTATCCAGTCACAATCCCCAGCGAAATGTGCCGATACACGGGTAGCCCCGATGTGGAGATCCAAGCGAGGACCTCCCTCAAAACCATTGTGATGAAACCCCACCACACAAGAGAGAAGAGAGAGAGCGACCAAAAGCAA…	Anopheles darlingi	99.603	KP994157.1	TGAGATCCTAGTTCCTAGATCCGTGTGCGCGCTCGATGAGCTGACAGCGCGTGCGAACGTTGCTTTTGGTCGCTCTCTCTCTTCTCTCTTGTGTGGTGGGGTTTCATCACAATGGTTTTGAGGGAGGTCCTCGCTTGGATCTCCACATCGGGGCTACCCGTGTATCGGCACATTTCGCTGGGGATTGTGACTGGATAGCCCGCTCCAGATGTGAAACCGGARAGAGGGTCGCGTATTAAGCAACGACACACGGTGCACCCACCACGCCACAGTCCTTCAATGCTTGACCACACACGGGCGCGTCCGGTTGGGGACGCGGCGCGTCAATCAAATCATCAGTACGCAGCTAAGCCGCGCGCGCCGGCTGACCGGCGGCGGCGACGACCTCGCTAGTTGGTT…	Anopheles darlingi	99.795	KP994157.1
CA54	CA	2020	10	19	17	CCCCATNANGCATATTGCGCATTGCACGACTTAGTGCGATGTACACATTTTTGAGTGCCCACATTCACCGCAGAACCAACTAGCGAGGTCGTCGGCTGGGTCCCCACGCGGGGCCTGTCGCGGCTTAGCTGCGTACTGATGAGTTGATTGACGCCGTCAAACGCGTGTGATCAAGCATTGAAGGACTGTGGCGTGGTGAGTACACTCCGTGTGGGTGTGTCGTTGCTTAATACRACTCCTCTCTCTGGTATCACAACTGGTGCGGGCTACCCCCAGGTCACAATCCCCAGCGACATGTGACGACACAGCTTGCGGTAGCCCCGATGTGGAGGTCCTTGGAAGCGACCTCCCTCAAAGCCAGCCTGTGTGATAGTCCACACACGCACATAGGTGAGAGAG…	Anopheles triannulatus	99.81	KP994151.1	CTTTTTTTWRGGCCCTTGTGATCGGTTCTCTCTCTCGATCGTGCGCTCGATGACTCACACTCCGCCGCGCAAGCGTGTACGTTGGCTTCAGGGTACGTTTGGTCTCTCTCTCTCACCTATGTGCGTGTGTGGACTATCACACRGGSKGGCTTTGAGGGAGGTCGCTTCCAAGGACCTCCACATCGGGGCTACCGCAAGCTGKGTCGTCACATGTCGCTGGGGATTGTGACCTGGGGGTAGCCCGCACCAGTTGTGATACCARARARAGGAGTCGTATTAAGCAACGACACACCCACACGGAGTGTACTCACCACSCCACAGTCCTTCAATGCTTGATCACACSCGTTTGACGGCGTCAATCAACTCATCAKTACGCASCTAAGCCGCGACAGGCCCCGC…	Anopheles triannulatus	97.697	KP994151.1
CA56	CA	2020	10	19	17	CCCCATKANGCTATTGCGCATTGCACGACTTAGTGCGATGTACACATTTTTGAGTGCCCACATTCACCGCAGAACCAACTAGCGAGGTCGTCGGCTGGGTCCCCACGCGGGGCCTGTCGCGGCTTAKCTGCGTACTGATGAKTTGATTGACGCCGTCAAACSCGTGTGATCAASCATTGAAGGACTGTGGCGTGGTGAGTACACTCCGKGTGGGTGTGTCGTTGCTTAATACKACTCCTCTCTCTGGTATCACAACTGGTGCGGGCTACCCCCAGGTCACAATCCCCASCGACATGTGACGACACARCTTGCGGTAGCCCCGATGTGGAGGWCCTTGGAAGCGACCTCCCTCAAAGCCAGCCTGTGTGATAGTCCACACACGCACATAGGTGAGAGAGA…	Anopheles triannulatus	95.793	KP994151.1	CTTTTTTGATGCACTTGWGATCGGTTCTCTCTCTCSATCGTGCGCTCKATRACWCACACTCCSCCGCGCAAGCGTGTACGTTGGCTTCAGGGTACSTTTGGTCTCTCTCTCTCACCTATGTGCGTGTGKGGACTATCACAMAGGCTGGCTTTGAGGGAGGTCKCTTCCAAGGACCTCCACATCGGGGCTACCGCAAGSTGTGTCGWCASATGTCSCTGGGGATTGTGACCTGGGGGTARCCCGCACCAGTTGTGATACCAGAGAGAGGAGTCGTATTAAGCAACGACACMCCCACACGGAGTGTACTCACCACGCCACASYCCTTCAATGCTTGATCACACGCKTTTGACGGCGTCAATCAACTCATCAGTACGCASCTAAKCCSCGACAGGCCCCRCG…	Anopheles triannulatus	94.027	KP994151.1
CA57	CA	2020	10	19	17	CCCCATKAAGCATATTGCGCATTGCACGACTTAGTGCGATGTACACATTTTTGAGTGCCCACATTCACCGCAGAACCAACTAGCGAGGTCGTCGGCTGGGTCCCCACGCGGGGCCTGTCGCGGCTTAGCTGCGTACTGATGAGTTGATTGACGCCGTCAAACGCGTGTGATCAAGCATTGAAGGACTGTGGCGTGGTGAGTACACTCCGTGTGGGTGTGTCGTTGCTTAATACGACTCCTCTCTCTGGTATCACAACTGGTGCGGGCTACCCCCAGGTCACAATCCCCAGCGACATGTGACGACACAGCTTGCGGTAGCCCCGATGTGGAGGTCCTTGGAAGCGACCTCCCTCAAAGCCAGCCTGTGTGATAGTCCACACACGCACATAGGTGAGAGAG…	Anopheles triannulatus	100	KP994151.1	CTTTTTTACGCACTTGTGATCGGTTCTCTCTCTCGATCGTGCGCTCGATGACTCACACTCCGCCGCGCAAGCGTGTACGTTGGCTTCAGGGTACGTTTGGTCTCTCTCTCTCACCTATGTGCGTGTGTGGACTATCACACAGGCTGGCTTTGAGGGAGGTCGCTTCCAAGGACCTCCACATCGGGGCTACCGCAAGCTGTGTCGTCACATGTCGCTGGGGATTGTGACCTGGGGGTAGCCCGCACCAGTTGTGATACCAGAGAGAGGAGTCGTATTAAGCAACGACACACCCACACGGAGTGTACTCACCACGCCACAGTCCTTCAATGCTTGATCACACGCGTTTGACGGCGTCAATCAACTCATCAGTACGCAGCTAAGCCGCGACAGGCCCCGCGT…	Anopheles triannulatus	100	KP994151.1
CA59	CA	2020	10	19	17	NCNSAATGAAGCATATTTGCGCATTGCACGACTTAGTGCGATGTACACATTTTTGAGTGCCCACATTCACCGCAGAACCAACTAGCGAGGTCGTCGGCTGGGTCCCCACGCGGGGCCTGTCGCGGCTTAGCTGCGTACTGATGAGTTGATTGACGCCGTCAAACGCGTGTGATCAAGCATTGAAGGACTGTGGCGTGGTGAGTACACTCCGTGTGGGTGTGTCGTTGCTTAATACGACTCCTCTCTCTGGTATCACAACTGGTGCGGGCTACCCCCAGGTCACAATCCCCAGCGACATGTGACGACACAGCTTGCGGTAGCCCCGATGTGGAGGTCCTTGGAAGCGACCTCCCTCAAAGCCAGCCTGTGTGATAGTCCACACACGCACATAGGTGAGAG…	Anopheles triannulatus	99.624	KP994151.1	TTTWTTTTWRRGGGCCCCTTGGKGATCGGTTCTCTCTCTCGATCGKGCGCTCGATRACTCACACTCCGCCGCGCAAGCGTGTACGTTGGCTTCAGGGTACGTTTGGTCTCTCTCTCTCACCTATGTGCGTGTGTGGACTATCACACAGGCTGGCTTTGAGGGAGG	Anopheles triannulatus	96.753	KP994151.1
CA61	CA	2020	10	19	17	CCCCCATGAAGCATATTTGCGCATTGCACGACTTAGTGCGATGTACACATTTTTGAGTGCCCACATTCACCGCAGAACCAACTAGCGAGGTCGTCGGCTGGGTCCCCACGCGGGGCCTGTCGCGGCTTAGCTGCGTACTGATGAGTTGATTGACGCCGTCAAACGCGTGTGATCAAGCATTGAAGGACTGTGGCGTGGTGAGTACACTCCGTGTGGGTGTGTCGTTGCTTAATACGACTCCTCTCTCTGGTATCACAACTGGTGCGGGCTACCCCCAGGTCACAATCCCCAGCGACATGTGACGACACAGCTTGCGGTAGCCCCGATGTGGAGGTCCTTGGAAGCGACCTCCCTCAAAGCCAGCCTGTGTGATAGTCCACACACGCACATAGGTGAGAG…	Anopheles triannulatus	99.624	KP994151.1	CCCATTTTTGAGGCCACTTGTGATCGGTTCTCTCTCTCGATCGTGCGCTCGATGACTCACACTCCGCCGCGCAAGCGTGTACGTTGGCTTCAGGGTACGTTTGGTCTCTCTCTCTCACCTATGTGCGTGTGTGGACTATCACACAGGCTGGCTTTGAGGGAGGTCGCTTCCAAGGACCTCCACATCGGGGCTACCGCAAGCTGTGTCGTCACATGTCGCTGGGGATTGTGACCTGGGGGTAGCCCGCACCAGTTGTGATACCAAAGAGAGGAGTCGTATTAAGCAACGACACACCCACACGGAGTGTACTCACCACGCCACAGTCCTTCAATGCTTGATCACACGCGTTTGACGGCGTCAATCAACTCATCAGTACGCAGCTAAGCCGCGACAGGCCCC…	Anopheles triannulatus	98.887	KP994151.1
CA62	CA	2020	10	19	17	NCNNNATGAAGCATATTGCGCATTGCACGACTTAGTGCGATGTACACATTTTTGAGTGCCCACATTCACCGCAGAACCAACTAGCGAGGTCGTCGGCTGGGTCCCCACGCGGGGCCTGTCGCGGCTTAGCTGCGTACTGATGAGTTGATTGACGCCGTCAAACGCGTGTGATCAAGCATTGAAGGACTGTGGCGTGGTGAGTACACTCCGTGTGGGTGTGTCGTTGCTTAATACGACTCCTCTCTCTGGTATCACAACTGGTGCGGGCTACCCCCAGGTCACAATCCCCAGCGACATGTGACGACACAGCTTGCGGTAGCCCCGATGTGGAGGTCCTTGGAAGCGACCTCCCTCAAAGCCAGCCTGTGTGATAGTCCACACACGCACATAGGTGAGAGA…	Anopheles triannulatus	99.436	KP994151.1	CCCATTTTTGAGGCCACTTGTGATCGGTTCTCTCTCTCGATCGTGCGCTCGATGACTCACACTCCGCCGCGCAAGCGTGTACGTTGGCTTCAGGGTACGTTTGGTCTCTCTCTCTCACCTATGTGCGTGTGTGGACTATCACACAGGCTGGCTTTGAGGGAGGTCGCTTCCAAGGACCTCCACATCGGGGCTACCGCAAGCTGTGTCGTCACATGTCGCTGGGGATTGTGACCTGGGGGTAGCCCGCACCAGTTGTGATACCAAAGAGAGGAGTCGTATTAAGCAACGACACACCCACACGGAGTGTACTCACCACGCCACAGTCCTTCAATGCTTGATCACACGCGTTTGACGGCGTCAATCAACTCATCAGTACGCAGCTAAGCCGCGACAGGCCCC…	Anopheles triannulatus	99.244	KP994151.1
CA63	CA	2020	10	19	17	GCAMGGTTGAACGMTATTGCGCATTGCACGACTTAGTGCGATGTACACATTTTTGAGTGCCCACATTCACCGCAGAACCAACTAGCGAGGTCKTCSKYTGGGTCCCCMCGCKGGGCCTGTCGCGGTTTATCTGCGTTCTGATGAKTTTATTGGCSCCGSGMAACSCGTGTGATCCASCMTTGAAGGACTGTGGCGTGGYGAKTACACTCCGTGTGGGTGTGTCGTTGCTTARTACTACTCCTCTCTCTGGYATCMCRGCTGGTGCGGGCTACCCCCRKGTCMCAATCCCCASCSACWTGWSACRACRCAAYTTGYKGTAACCCCGATGTGGAAGACCTTGGAAACGACCTCCCTCAAAGCCAYTATGTGTGATAYSGWSCACWCGCAARAAAGTGARAA…	Anopheles triannulatus	86.216	KP994151.1	CATTTTTGAGCCTTGTGATCGGTTCTCTCTCTCGATCGTGCGCTCGATAACTCCCWCTCCSCCGCGCAKCGTGTACGGTGGTTTCWYGGTTTCTTGGTCTCTCTCTCTCACCTATGTTCACGTGGGGACTAAKGAAWGGSAGGCTTTRAGGGAGGTCTCTTGCAAGGACCTCCACATCGGGGCTACCGCAAGCTGTGTCGACACATGTCSCTGGGGATTGTGACCTGGGGGTAACCCGCACCACTTGTGATGCCARACAGAGGASTCSWATTAASCAACAACMCWCCCACACGGAGTGTACTCGCCACGCCACASTCCTTCRGTGCTTGATCACACSCTTTTGACGGCGTYAWTCARCTCATCMGKACGCACCTAAKCCSCGACAGGCCCCRCGWGGGG…	Anopheles triannulatus	85.294	KP994151.1
CA66	CA	2020	10	19	17	CCCCCNTGAAGCATATTTGCGCCTTGCACGACTCAGTGCGAGGTACACATTTTTGAGTGCCCACATTCACCGCAGAACCAACTAGCGAGGTCGTCGCCGCCGCCGGTCAGCCGGCGCGCGCGGCTTAGCTGCGTACTGATGATTTGATTGACGCGCCGCGTCCCCAACCGGACGCGCCCGTGTGTGGTCAAGCATTGAAGGACTGTGGCGTGGTGGGTGCACCGTGTGTCGTTGCTTAATACGCGACCCTCTCTCCGGTTTCACATCTGGAGCGGGCTATCCAGTCACAATCCCCAGCGAAATGTGCCGATACACGGGTAGCCCCGATGTGGAGATCCAAGCGAGGACCTCCCTCAAAACCATTGTGATGAAACCCCACCACACAAGAGAGAAGAGAGA…	Anopheles darlingi	99.031	KP994157.1	CCCCGGGGGGGGAGGCACTTNNNNATCCTAGTTCCTTATTATCCGTTGTGCGCGCTCGATGGAGCGGGAACAGCGCGTGCGAACGTTGCTTTTGGTCGCTCTCTCTCTTCTCTCTTGTGTGGTGGGGTTTCATCACAATGGTTTTGAGGGAGGTCCTCGCTTGGATCTCCACATCGGGGCTACCCGTGTATCGGCACATTTCGCTGGGGATTGTGACTGGATAGCCCGCTCCAAATGTGAAACCGGAGAGAGGGTCGCGTATTAAGCAACGACACACGGTGCACCCACCACGCCACAGTCCTTCAATGCTTGACCACACACGGGCGCGTCCGGTTGGGGACGCGGCGCGTCAATCAAATCATCAGTACGCAGCTAAGCCGCGCGCGCCGGCTGACCGGC…	Anopheles darlingi	97.426	KP994157.1
CA68	CA	2020	10	19	17	CCNNATTANGCTATTTGCGCATTGCACGACTTAGTGCGATGTACACATTTTTGAGTGCCCACATTCACCGCAGAACCAACTAGCGAGGTCGTCGGCTGGGTCCCCACGCGGGGCCTGTCGCGGCTTAKCTGCGTACTGATGAGTTGATTGACGCCGTCAAACSCGTGTGATCAASCATTGAAGGACTGTGGCGTGGTGAGTACACTCCGTGTGGGTGTGTCGTTGCTTAATACKACTCCTCTCTCTGGTATCACAACTGGTGCGGGCTACCCCCAGGTCACAATCCCCASCGACATGTGACGACACARCTTGCGGTAGCCCCGATGTGGAGGWCCTTGGAAGCGACCTCCCTCAAAGCCAGCCTGTGTGATAGTCCACACACGCACATAGGTGAGAGAG…	Anopheles triannulatus	97.121	KP994151.1	CTTTTTGGAGCCCTTTGTGATCGGTTCTCTTCTCTTCGATCGTGCGCTYCGATGACTCACACTCCGCCGCGCAAGCGTGTACGTTGGCTTCAGGGTACGTTTGGTCTCTCTCTCTCACCTATGTGCGTGTGKGGACTATCACACAGGCTGGCTTTGAGGGAGGTCKCTTCCAAGGACCTCCACATCGGGGCTACCGCAAGCTGTGTCGWCACATGTCGCTGGGGATTGTGACCTGGGGGTARCCCGCACCAGTTGTGATACCAGAGAGAGGAGTCGTATTAAGCAACGACACACCCACACGGAGTGTACTCACCACGCCACASYCCTTCARTGCTTGATCACACGCKTTTGACGGCGTCAATCAACTCATCAGTACGCASCTAAGCCSCGACAGGCCCC…	Anopheles triannulatus	96.055	KP994151.1
CA69	CA	2020	10	19	17	CCCCCATTAAGCATATTTGCGCATTGCACGACTTAGTGCGATGTACACATTTTTGAGTGCCCACATTCACCGCAGAACCAACTAGCGAGGCTTTGCTTTGCTGCGTACTGATGATTGATTAACCCCCCCGGTGTGTTAGTCAAGCATTGAAGGACTGTGGCGTGTGGTGGTGCACCGTGTGAGTCGTGTTGCTTAATACGATCTTCTCTCTGGCATCACAAACAGAGCGGTGGGCTGTCAAGTCACAATCCCCAGCGACCTGTGCAAGATAGCCCCGATGTGGAAGTCCAAGCGACTTCCCTCACGGTCAGTCTTTGTGATACCGTACACCGAGAGAAGAAATCAAACGTACCCTGAAGCAACGAACGTTCACATGGTGTGATCACACCACAACACGAA…	Anopheles braziliensis	99.336	KP994156.1	CCCATTTTTGAGGCCACTTTCATGTGTCGGTTTTTGTTCGTGTTGTGGTGTGATCACACCATGTGAACGTTCGTTGCTTCAGGGTACGTTTGATTTCTTCTCTCGGTGTACGGTATCACAAAGACTGACCGTGAGGGAAGTCGCTTGGACTTCCACATCGGGGCTATCTTGCACAGGTCGCTGGGGATTGTGACTTGACAGCCCACCGCTCTGTTTGTGATGCCAAAGAGAAAATCGTATTAAGCAACACGACTCACACGGTGCACCACCACACGCCACAGTCCTTCAATGCTTGACTAACACACCGGGGGGGTTAATCAATCATCAGTACGCAGCAAAGCAAAGCCTCGCTAGTTGGTTCTGCGGTGAATGTGGGCACTCAAAAATGTGTACATCGCA…	Anopheles braziliensis	98.491	KP994156.1
CA73	CA	2020	10	19	17	NNCNNNTTTGACTGGNAGTCTKGTCGCGACCTTAGNAGCGGATGGTRCACAATTTTTGAGTGCCCACATTCACCGCAGAACCAACTANMGAGGTCGTCGGCTGGGTCCCCACGCGGGGCCTGTCSCGGCTTACCTGCGTACTGATGAKTTGATTGACGCCGTCAAACGCGTGTGATCAAGCATTGAAGGACTGTGGCGTGGTGAKTACACTCCGTGTGGGTGTGTCGTTGCTTAATACRACTCCTCTCTCTGGTATCACAACTGGTGCGGGCTACCCCCAGGTCACAATCCCCAGCGACATGTGACGACACAGCTTGCGGTAGCCCCGATGTGGAGGTCCTTGGAAGCGACCTCCCTCAAAGCCAGCCTGTGTGATAGTCCACACACGCACATAGGTGA…	Anopheles triannulatus	96.887	KP994151.1	CMTTTTTGAGCACTTGTGATCGGTTCTCTCTCTCGATCGTGCGCTCGATGACTCACACTCCGCCGCGCAAGCGTGTACGTTGGCTTCAGGGTACGTTTGGTCTCTCTCTCTCACCTATGTGCGTGTGTGGACTATCACACAGGCTGGCTTTGAGGGAGGTCGCTTCCAAGGACCTCCACATCGGGGCTACCGCAAGCTGTGTCGTCACATGTCGCTGGGGATTGTGACCTGGGGGTAGCCCGCACCAGTTGTGATACCAGAGAGAGGAGTCGTATTAAGCAACGACACACCCACACGGAGTGTACTCACCACGCCACAGTCCTTCAATGCTTGATCACACGCGTTTGACGGCGTCAATCAACTCATCAGTACGCAGCTAAGCCGCGACAGGCCCCGCGT…	Anopheles triannulatus	100	KP994151.1
CA75	CA	2020	10	19	21	CCCGAATGAAGCATATTGCGCATTGCACGACTTAGTGCGATGTACACATTTTTGAGTGCCCACATTCACCGCAGAACCAACTAGCGAGGTCGTCGGCTGGGTCCCCACGCGGGGCCTGTCGCGGCTTAGCTGCGTACTGATGAGTTGATTGACGCCGTCAAACGCGTGTGATCAAGCATTGAAGGACTGTGGCGTGGTGAGTACACTCCGTGTGGGTGTGTCGTTGCTTAATACGACTCCTCTCTCTGGTATCACAACTGGTGCGGGCTACCCCCAGGTCACAATCCCCAGCGACATGTGACGACACAGCTTGCGGTAGCCCCGATGTGGAGGTCCTTGGAAGCGACCTCCCTCAAAGCCAGCCTGTGTGATAGTCCACACACGCACATAGGTGAGAGA…	Anopheles triannulatus	99.618	KP994151.1	TTGTGATCGGTTCTCTCTCTCGATCGTGCGCTCGATGACTCACACTCCGCCGCGCAAGCGTGTACGTTGGCTTCAGGGTACGTTTGGTCTCTCTCTCTCACCTATGTGCGTGTGTGGACTATCACACAGGCTGGCTTTGAGGGAGGTCGCTTCCAAGGACCTCCACATCGGGGCTACCGCAAGCTGTGTCGTCACATGTCGCTGGGGATTGTGACCTGGGGGTAGCCCGCACCAGTTGTGATACCAAAGAGAGGAGTCGTATTAAGCAACGACACACCCACACGGAGTGTACTCACCACGCCACAGTCCTTCAATGCTTGATCACACGCGTTTGACGGCGTCAATCAACTCATCAGTACGCAGCTAAGCCGCGACAGGCCCCGCGTGGGGACCCAGCCG…	Anopheles triannulatus	99.609	KP994151.1
CA76	CA	2020	10	20	17	CCCGAATGAAGCATATTGCGCATTGCACGACTTAGTGCGATGTACACATTTTTGAGTGCCCACATTCACCGCAGAACCAACTAGCGAGGTCGTCGGCTGGGTCCCCACGCGGGGCCTGTCGCGGCTTAGCTGCGTACTGATGAGTTGATTGACGCCGTCAAACGCGTGTGATCAAGCATTGAAGGACTGTGGCGTGGTGAGTACACTCCGTGTGGGTGTGTCGTTGCTTAATACGACTCCTCTCTCTGGTATCACAACTGGTGCGGGCTACCCCCAGGTCACAATCCCCAGCGACATGTGACGACACAGCTTGCGGTAGCCCCGATGTGGAGGTCCTTGGAAGCGACCTCCCTCAAAGCCAGCCTGTGTGATAGTCCACACACGCACATAGGTGAGAGA…	Anopheles triannulatus	99.623	KP994151.1	CCCATTTTTGAGGCCACGTTGTGGATGCGGTTCTCTCTCTCGATCGTGCGCTCGATGACTCACACTCCGCCGCGCAAGCGTGTACGTTGGCTTCAGGGTACGTTTGGTCTCTCTCTCTCACCTATGTGCGTGTGTGGACTATCACACAGGCTGGCTTTGAGGGAGGTCGCTTCCAAGGACCTCCACATCGGGGCTACCGCAAGCTGTGTCGTCACATGTCGCTGGGGATTGTGACCTGGGGGTAGCCCGCACCAGTTGTGATACCAGAGAGAGGAGTCGTATTAAGCAACGACACACCCACACGGAGTGTACTCACCACGCCACAGTCCTTCAATGCTTGATCACACGCGTTTGACGGCGTCAATCAACTCATCAGTACGCAGCTAAGCCGCGACAGGC…	Anopheles triannulatus	98.708	KP994151.1
CA77	CA	2020	10	20	17	CMMRTTGACGMTATTGCGCATTGCACGACTCAGTGCGATGTACACATTTTTGAGTGCCCACATTCACCGCAGAACCAACTAGCAAGGTCGAGGCTTTGCTGCSTACTGATGATTTGATTGACCCCGTGTCAGCCAAGCATTGAAGGACTGTGGCGTGGTGGGTGCACCRAGTGTGCKTGTCGKTGCTTAATACGACTCCCTCTGGTATCRCATCTGGAGCGGGSTWTCCWRYCACAATCCCCASCGAAATGTGCATYTACGGGTAGCCCCSATGTGGCGGGCCSCGGAATCRCGGACCCTCCCTCAAAKCCMGCTCATGTGACACCAAATACCAAAAGAGAGAGARAAAGACCCCACWWACCCTGGAGACGCMCACGCGAGTGCAAATGTGCWCGACAT…	Anopheles nuneztovari	94.311	MT151948.1	CATATTTKGAGGGCACTAGTGATCGGTACTMTCTCTCTTACTGATCSCSATGARCTGCACMCTCGTGTGCSCATCCKTTGCTTCAGGGTACGTTTGGTCTCTCTCTCTCTCTWTTGGGATATGTKGTAACATGASCTGGGAGAGGGGGAGGGACCSCGATTCCCCSCAKCGCGGCKMCGCGGTTACACGCACATKTCCGGGGAGTTGGGGATTGTGACTGGATCTCCAKCTCAWAATGTGAGGGGAGAGGGAGTMMAATTAMACACMCACACGCRCCCCCCCCAACCCCACCACCCCCCAAAGCTTTRATGTGTGGGGGACACRGGGGSTATCAMAATACACSAAARCCYCAAAACCTCTAAATTGTTCTGTWGGGATTGGGGGAACGCGGGGCCCCWA…	Anopheles aquasalis	100	XR_007608492.1	GAAGGTTGGACGMTATTGCGCATTGCACGACTCAGTGCGATGTACACATTTTTGAGTGCCCACATTCACCGCAGAACCAACTAGCAAGGTCGAGGCTTTGCTGCGTACTGATGATTTGATTGACCCCGTGTCAGCCAAGCATTGAAGGACTGTGGCGTGGTGGGTGCACCGAGTGTGCGTGTCGTTGCTTAATACGACTCCCTCTGGTATCACATCTGGAGCGGGCTATCCAGTCMCAATCCCCAGCGAAATGTGCATCTACGGGTAGCCCCGATGKGGSGGGCCGCGGAATCGCGGACCCTCCCTCAAAGCCAGCTCATGTGACACCAAATACCAAAAGAGAGAGARAAAGACCCCYCKKACCCCGGAGAYGCGCACGCGCGTGCGARTGTGCKCSTT…	Anopheles nuneztovari	97.674	MT151948.1	CGTGAGTTTGACGCCCTAGTGATCGGTACTATCTCTCTTACTGATCGCGATGAGCTGCACACTCGKGTGCGCATCCGTTGCTTCAGGGTACGTTTGGTCTCTCTCTTTYKSTWTTGGGWTTTGGGGKCTGGGKTTYTGGGGGGGGGGGAGGGTCCCCGATTCCCCSCMCCKCGGCRTCSCGGRTACCCGCATTTYCCCMTTTCTTTGGGGATTGTAACTCGCTCCCCAYCTCCAAATGTAAGACCAGAGGGAGTCSWATTAMACACMCACACGCRCMCCCCCCGCCCCCCCCCCCCCCCAMTSCTTTTGTGTGTGGGGGGCACRGGGKMAATCAAATCACCCCWAAMCCCCWAAACCTCTACCTTGTTTTTTGGGGATAGGGGGAATGTGGGAACTTGA…	Anopheles goeldii	98.925	KC167786.1
CA80	CA	2020	10	20	17	CCCMATNAANNAANANTTGCGCATTGCACGACTTAGTGCGATGTACACATTTTTGAGTGCCCACATTCACCGCAGAACCAACTAGCGAGGTCGTCGGCTGGGTCCCCACGCGGGGCCTGTCGCGGCTTAGCTGCGTACTGATGAGTTGATTGACGCCGTCAAACGCGTGTGATCAAGCATTGAAGGACTGTGGCGTGGTGAGTACACTCCGTGTGGGTGTGTCGTTGCTTAATACRACTCCTCTCTCTGGTATCACAACTGGTGCGGGCTACCCCCAGGTCACAATCCCCAGCGACATGTGACGACACAGCTTGCGGTAGCCCCGATGTGGAGGTCCTTGGAAGCGACCTCCCTCAAAGCCAGCCTGTGTGATAGTCCACACACGCACATAGGTGAGAG…	Anopheles triannulatus	99.808	KP994151.1	CTTTTTTGRRTGCCCTTGTGATCGGTTCTCTCTCTCGATCGTGCGCTCRATGACTCACACTCCGCCGCGCAAGCGTGTACGTTGGCTTCAGGGTACGTTTGGTCTCTCTCTCTCACCTATGTGCGTGTGTGGACTATCACACAGGCTGGCTTTGAGGGAGGTCGCTTCCAAGGACCTCCACATCGGGGCTACCGCAAGCTGTGTCGTCACATGTCGCTGGGGATTGTGACCTGGGGGTAGCCCGCACCAGTTGTGATACCAGAGAGAGGAGTCGTATTAAGCAACGACACACCCACACGGAGTGTACTCACCACGCCACAGTCCTTCAATGCTTGATCACACGCGTTTGACGGCGTCAATCAACTCATCAGTACGCAGCTAAGCCGCGACAGGCCCCGC…	Anopheles triannulatus	99.808	KP994151.1
CA81	CA	2020	10	20	17	CCCCATTAAGCANANTGGCGNNTTGGCACGGACTTAGGTGGCGATGTACACATTTTTGGAGGTGCCCACATTCACCGCAGGAACCAACTAGCGAGGCTTTGCTTTGCTGCGTACTGATGATTGATTAACCCCCCCGGTGTGTTAGTCAAGCATTGAAGGACTGTGGCGTGTGGTGGTGCACCGTGTGAGTCGTGTTGCTTAATACGATCTTCTCTCTGGCATCACAAACAGAGCGGTGGGCTGTCAAGTCACAATCCCCAGCGACCTGTGCAAGATAGCCCCGATGTGGAAGTCCAAGCGACTTCCCTCACGGTCAGTCTTTGTGATACCGTACACCGAGAGAAGAAATCAAACGTACCCTGAAGCAACGAACGTTCACATGGTGTGATCACACCACAA…	Anopheles braziliensis	98.643	KP994156.1	NNNNNNNNTGRNNNNNCTTMTGTGTCGGTTTTTGTTCGTGTTGTGGTGTGATCACACCATGTGAACGTTCGTTGCTTCAGGGTACGTTTGATTTCTTCTCTCGGKGTACGGWATCACAAARACTGACCGTGAGGGAAGTCGCTTGGACTTCCACATCGGGGCTATCTTGCACAGGTCGCTGGGGATTGTGACTTGACAGCCCACCGCTCTGTTTGTGATGCCARARARAARATCGTATTAAGCAACACGACTCACACGGTGCACCACCACACGCCACAGTCCTTCAATGCTTGACTAACACACCGGGGGGGTTAATCAATCATCAGTACGCAGCAAAGCAAAGCCTCGCTAGTTGGTTCTGCGGTGAATGTGGGCACTCAAAAATGTGTACATCGCACT…	Anopheles braziliensis	98.409	KP994156.1
CA82	CA	2020	10	20	17	NCCNNATNAAGCATATTGCGCATTGCACGACTTAGTGCGATGTACACATTTTTGAGTGCCCACATTCACCGCAGAACCAACTAGCGAGGTCGTCGGCTGGGTCCCCACGCGGGGCCTGTCGCGGCTTAGCTGCGTACTGATGAGTTGATTGACGCCGTCAAACGCGTGTGATCAAGCATTGAAGGACTGTGGCGTGGTGAGTACACTCCGTGTGGGTGTGTCGTTGCTTAATACGACTCCTCTCTCTGGTATCACAACTGGTGCGGGCTACCCCCAGGTCACAATCCCCAGCGACATGTGACGACACAGCTTGCGGTAGCCCCGATGTGGAGGTCCTTGGAAGCGACCTCCCTCAAAGCCAGCCTGTGTGATAGTCCACACACGCACATAGGTGAGAGA…	Anopheles triannulatus	100	KP994151.1	CCCATTTTTGAGGCCACTTGTGATCGGTTCTCTCTCTCGATCGTGCGCTCGATGACTCACACTCCGCCGCGCAAGCGTGTACGTTGGCTTCAGGGTACGTTTGGTCTCTCTCTCTCACCTATGTGCGTGTGTGGACTATCACACAGGCTGGCTTTGAGGGAGGTCGCTTCCAAGGACCTCCACATCGGGGCTACCGCAAGCTGTGTCGTCACATGTCGCTGGGGATTGTGACCTGGGGGTAGCCCGCACCAGTTGTGATACCAGAGAGAGGAGTCGTATTAAGCAACGACACACCCACACGGAGTGTACTCACCACGCCACAGTCCTTCAATGCTTGATCACACGCGTTTGACGGCGTCAATCAACTCATCAGTACGCAGCTAAGCCGCGACAGGCCCC…	Anopheles triannulatus	99.628	KP994151.1
CA83	CA	2020	10	20	17	CCCCCATTNAAGCATATTTGCGCATTGCACGACTTAGTGCGATGTACACATTTTTGAGTGCCCACATTCACCGCAGAACCAACTAGCGAGGCTTTGCTTTGCTGCGTACTGATGATTGATTAACCCCCCCGGTGTGTTAGTCAAGCATTGAAGGACTGTGGCGTGTGGTGGTGCACCGTGTGAGTCGTGTTGCTTAATACGATCTTCTCTCTGGCATCACAAACAGAGCGGTGGGCTGTCAAGTCACAATCCCCAGCGACCTGTGCAAGATAGCCCCGATGTGGAAGTCCAAGCGACTTCCCTCACGGTCAGTCTTTGTGATACCGTACACCGAGAGAAGAAATCAAACGTACCCTGAAGCAACGAACGTTCACATGGTGTGATCACACCACAACACGA…	Anopheles braziliensis	99.778	KP994156.1	CCCATTTTTGAGGCCACTTTCATGTGTCGGTTTTTGTTCGTGTTGTGGTGTGATCACACCATGTGAACGTTCGTTGCTTCAGGGTACGTTTGATTTCTTCTCTCGGTGTACGGTATCACAAAAACTGACCGTGAGGGAAGTCGCTTGGACTTCCACATCGGGGCTATCTTGCACAGGTCGCTGGGGATTGTGACTTGACACCCCACCGCTCTGTTTGTGATGCCAAAGAGAAGATCGTATTAAGCAACACGACTCACACGGTGCACCACCACACGCCACAGTCCTTCAATGCTTGACTAACACACCGGGGGGGTTAATCAATCATCAGTACGCAGCAAAGCAAAGCCTCGCTAGTTGGTTCTGCGGTGAATGTGGGCACTCAAAAATGTGTACATCGCA…	Anopheles braziliensis	98.701	KP994156.1
CA84	CA	2020	10	20	17	GMAMMTTKRAMSGMTATTGCGCATTGCACGACTYAGTGCGATGTACACATTTTTGAGTGCCCACATTCACCGCAGAACCAACTAGCRAGGTCGASGCTTTGCTGCCYACTGAGGATTTGATTGACCCCSTGTCCCCCTGATTGAAGGACTGTGGCGTGGTGGGTGCGTGAACTGTCCTTGAAGGASCTTGGTACGACTCCCTCTGGCCTCGTGGGTGGAKCGGGGTTTCCTACCACTCCCCCCTCCGAAATGTCCATTGACGGGGGCCCCCCCTGTGGCGGGCCCCCCAATCACRGACCCCCCCTCAAATCCCGGTCACCCGACACCGGAGGTCCTTGAGAAACCCTCCCTCCCTCCAKCAACTAAGATCRGAWCACTCKCAATTGTTGAGATATCTAS…	Anopheles nuneztovari	80	KP994154.1	CTTTTTTRAGGGCCTTGTGATCGGTWCTCTCTCTCTTWCKGRYSCYSATAKAACTSCMCMYTCGYGTGCCCATCCTTTGCTTCGGGGTACGGGTGGTCTCTCTCTCTCTCTCTKGKGATYGTCGTGTGWGGACTATCAGACGGGCGGAGAGTGAGGGAGGCCCTTTCSGGACCTGGGGTCAGGGCTTTTSYSYGGGGGTGGGAGATGTTGCTGGGGATTGTGACCTGGGGGTAGCCCGCACCAGGAGTGATACCARAGARAGGACTCGTATTAARCAACGACCACCCACACGGAGTGTACTTGAKKGCCACACTCCTTGRATGCTTGATCACACSCKTTTGACGGCGTKCTCAACTCATCAGTACGCAKCTAAGGCRCGACAGGCCCCGCGTGGGGACC…	Anopheles triannulatus	91.077	KP994151.1	TTGCGCATTGCACGACTCAGTGCGATGTACACATTTTTGAGTGCCCACATTCACCGCAGAACCAACTAGCAAGGTCGAGGCTTTGCTGCGTACTGATGATTTGATTGACCCCGTGTCAGCCAAGCATTGAAGGACTGTGGCGTGGTGGGTGCACCGAGTGTGCGTGTCGTTGCTTAATACGACTCCCTCTGGTATCACATCTGGAGCGGGCTATCCAGTCACAATCCCCAGCGAAATGTGCATCTACGGGTAGCCCCGATGTGGCGGGCCGCGGAATCGCGGACCCTCCCTCAAAGCCAGCTCAYGTGACACCAWAYM	Anopheles nuneztovari	99.682	MT151948.1	GTGATCGGTACTATCTCTCTTACTGATCGCGATGAGCTGCACACTCGTGTGCGCATCCGTTGCTTCAGGGTACGTTTGGTCTCTCTCTYTYTCT	Anopheles goeldii	97.872	EU848392.1
CA85	CA	2020	10	20	21	CCCCATNAMGCTATTGCGCNTTGCACGACTTAGTGCGATGTACACATTTTTGAGTGCCCACATTCACCGCAGAACCAACTAGCGAGGTCGTCGGCTGGGTCCCCMCGCSGGGCCTGTCGCGKYTTATCTGCRTACTGATKAKTTGATTGACGCCGYCAAMCCCGTGTGATCMACCMTTGAAGGACTGTGGCGTGGTGAGTACACTCCGKGTGGGTGTGYCGTTGCTTAWTACTACTCCTCTCWCTGGTATYMCARYTGGTGCGGGCTACCCCCAKGTCACAATCCCCWCCSACATGWRACGACMCAAYTTGCGGTAGCCCCGAWGTGGARGWCCTTGGAAACGACCTCCCTCAAAGCCAGCSTGTGTGATASTCCACACACGCACAWARGTGAGAGAGA…	Anopheles triannulatus	86.502	KP994151.1	CAATTTTTRAGCACTTGWGATCKGTTCTCTCTCWCSATCGTGCGCTCKATRACWCMYACTCCSCCGCGCAARCGTGTACGTTGGCTTCAGGGTACGTTTGGTCTCTCTCTCTCACCTATGTGCRTGTGGGGACTATCACAARGGCTGGCTTTGAGGGAGGTCTCTTCCAAGGACCTCCACATCGGGGCTACCGCAAGCTATGTCGACACATGTCSCTGGGGATTGTGACCTGGGGGTAACCCGCACCAGTTGTGATACCARASARAGGAGTCRTATTAAGCAACRACACMCCCACACGGAGTGTACTCACCACGCCACASYCCTTCAGTGCTTGATCACACRCKTTTGACGGCRTCAATCAACTCATCAGYACGCASCTRAKCCSCGACRGGCCCCACG…	Anopheles triannulatus	89.403	KP994151.1
CA86	CA	2020	10	20	21	CTTTTTAAASMMWWTTKGCGCTTGCCGACTTAGTGCGATGTACACATTTTTGAGTGCCCACATTCACCGCARAACCAACTAGCGAGGTYKTCSTYTGGGKCCCCCCGCKGGGCCTGTCGCCCCTTASCTGTGTACTGATGAKTTATTGGCSCCTTCMAACSCGTGTGATCCAGCATTGAAGGACTGTGGCGTGGYGATTWCCKTCCGGGGGGGTGTGTCRTAGCTTARTACTACTCCTCTCYCTGGYMYAMCRACTGGTGCGGGATACCCCCGAGTCRCAATCCCCAGCGACTTGTSACRACGCARCTTGYGGTAACCCCGATGTGGAAGACATTGAATCRRACCTACCTCAAAGCCACCATGTGTGATASGGKGCRATCRCACRAMAACACRAASAAA…	Anopheles triannulatus	78.517	KP994151.1	CTTTTTTRAAGGCCTTGTGATSKGTKCTYTCKYTCGAKYKKGSGCTCGATGACTCMCWCTCCSCCKCGCAAGCGTGTACGGTGGCTTCATGGTTTCTTGGTCTCTCTCTCTCACCTATGTGCRTGTGTGGACTARTSRCWGGCTGGCTTTGAGGGAGGTCTCTTGCAAGGACCTCCACATCGGGGCTACCGCCGGTGTGTCSTCTGTGTCSCTGGGGATTGTGACATGGGGGTAACCCRCACCACTTGTGATGCCARACAGAGGAGTCCWATTAASTACCRACMCTCCCTCACGGAGTGGGGGGGCCACGCCACMRTCCTTCMGTGCTTGATCACACCCTTTTGACKGGGTCMWTCAACTCATCWGKACRCWCCTAARCCKCKACAGGCCCCKCGTGGG…	Anopheles triannulatus	85.132	KP994151.1	CCCCCATGAAGCATATTTGCGCATTGCACGACTTAGTGCGATGTACACATTTTTGAGTGCCCACATTCACCGCAGAACCAACTAGCGAGGCTTTGCTTTGCTGCGTACTGATGATTGATTAACCCCCCCGGTGTGTTAGTCAAGCATTGAAGGACTGTGGCGTGTGGTGGTGCACCGTGTGAGTCGTGTTGCTTAATACGATCTTCTCTCTGGCATCACAAACAGAGCGGTGGGCTGTCAAGTCACAATCCCCAGCGACCTGTGCAAGATAGCCCCGATGTGGAAGTCCAAGCGACTTCCCTCACGGTCAGTCTTTGTGATACCGTACACCGAGAGAAGAAATCAAACGTACCCTGAAGCAACGAACGTTCACATGGTGTGATCACACCACAACACGAA…	Anopheles braziliensis	99.344	KP994156.1	CCCATTTTTGAGGCCACTTTCATGTGTCGGTTTTTGTTCGTGTTGTGGTGTGATCACACCATGTGAACGTTCGTTGCTTCAGGGTACGTTTGATTTCTTCTCTCGGTGTACGGTATCACAAAAACTGACCGTGAGGGAAGTCGCTTGGACTTCCACATCGGGGCTATCTTGCACAGGTCGCTGGGGATTGTGACTTGACAGCCCACCGCTCTGTTTGTGATGCCAAAAAGAAAATCGTATTAAGCAACACAACTCACACGGTGCACCACCACACGCCACAGTCCTTCAATGCTTGACTAACACACCGGGGGGGTTAATCAATCATCAGTACGCAGCAAAGCAAAGCCTCGCTAGTTGGTTCTGCGGTGAATGTGGGCACTCAAAAATGTGTACATCGCA…	Anopheles braziliensis	98.268	KP994156.1
CA88	CA	2020	10	20	21	CCCCAATGAAGCATATTGCGCATTGCACGACTTAGTGCGATGTACACATTTTTGAGTGCCCACATTCACCGCAGAACCAACTAGCGAGGTCGTCGGCTGGGTCCCCACGCGGGGCCTGTCGCGGCTTAGCTGCGTACTGATGAGTTGATTGACGCCGTCAAACGCGTGTGATCAAGCATTGAAGGACTGTGGCGTGGTGAGTACACTCCGTGTGGGTGTGTCGTTGCTTAATACGACTCCTCTCTCTGGTATCACAACTGGTGCGGGCTACCCCCAGGTCACAATCCCCAGCGACATGTGACGACACAGCTTGCGGTAGCCCCGATGTGGAGGTCCTTGGAAGCGACCTCCCTCAAAGCCAGCCTGTGTGATAGTCCACACACGCACATAGGTGAGAGA…	Anopheles triannulatus	99.812	KP994151.1	CCCATTTTTGAGGCCACTTGTGATCGGTTCTCTCTCTCGATCGTGCGCTCGATGACTCACACTCCGCCGCGCAAGCGTGTACGTTGGCTTCAGGGTACGTTTGGTCTCTCTCTCTCACCTATGTGCGTGTGTGGACTATCACACAGGCTGGCTTTGAGGGAGGTCGCTTCCAAGGACCTCCACATCGGGGCTACCGCAAGCTGTGTCGTCACATGTCGCTGGGGATTGTGACCTGGGGGTAGCCCGCACCAGTTGTGATACCAAAGAGAGGAGTCGTATTAAGCAACGACACACCCACACGGAGTGTACTCACCACGCCACAGTCCTTCAATGCTTGATCACACGCGTTTGACGGCGTCAATCAACTCATCAGTACGCAGCTAAGCCGCGACAGGCCCC…	Anopheles triannulatus	99.257	KP994151.1
CA89	CA	2020	10	20	21	CCCCATTGANGCATATTTGCGCATTGCACGACTTAGTGCGATGTACACATTTTTGAGTGCCCACATTCACCGCAGAACCAACTAGCGAGGTCGTCGGCTGGGTCCCCACGCGGGGCCTGTCGCGGCTTAGCTGCGTACTGATGAGTTGATTGACGCCGTCAAACGCGTGTGATCAAGCATTGAAGGACTGTGGCGTGGTGAGTACACTCCGTGTGGGTGTGTCGTTGCTTAATACGACTCCTCTCTCTGGTATCACAACTGGTGCGGGCTACCCCCAGGTCACAATCCCCAGCGACATGTGACGACACAGCTTGCGGTAGCCCCGATGTGGAGGTCCTTGGAAGCGACCTCCCTCAAAGCCAGCCTGTGTGATAGTCCACACACGCACATAGGTGAGAG…	Anopheles triannulatus	99.81	KP994151.1	CCCATTTTTGAGGCCACTTGTGATCGGTTCTCTCTCTCGATCGTGCGCTCGATGACTCACACTCCGCCGCGCAAGCGTGTACGTTGGCTTCAGGGTACGTTTGGTCTCTCTCTCTCACCTATGTGCGTGTGTGGACTATCACACAGGCTGGCTTTGAGGGAGGTCGCTTCCAAGGACCTCCACATCGGGGCTACCGCAAGCTGTGTCGTCACATGTCGCTGGGGATTGTGACCTGGGGGTAGCCCGCACCAGTTGTGATACCAGAGAGAGGAGTCGTATTAAGCAACGACACACCCACACGGAGTGTACTCACCACGCCACAGTCCTTCAATGCTTGATCACACGCGTTTGACGGCGTCAATCAACTCATCAGTACGCAGCTAAGCCGCGACAGGCCCC…	Anopheles triannulatus	99.442	KP994151.1
CA90	CA	2020	10	20	21	NCCNAATGAAGCANATTTGCGCATTGCACGACTTAGTGCGATGTACACATTTTTGAGTGCCCACATTCACCGCAGAACCAACTAGCGAGGTCGTCGGCTGGGTCCCCACGCGGGGCCTGTCGCGGCTTAGCTGCGTACTGATGAGTTGATTGACGCCGTCAAACGCGTGTGATCAAGCATTGAAGGACTGTGGCGTGGTGAGTACACTCCGTGTGGGTGTGTCGTTGCTTAATACGACTCCTCTCTCTGGTATCACAACTGGTGCGGGCTACCCCCAGGTCACAATCCCCAGCGACATGTGACGACACAGCTTGCGGTAGCCCCGATGTGGAGGTCCTTGGAAGCGACCTCCCTCAAAGCCAGCCTGTGTGATAGTCCACACACGCACATAGGTGAGAG…	Anopheles triannulatus	99.436	KP994151.1	CCCATTTTTGAGGCCCTTGGTGATCGGTTCTCTCTCTCGATCGTGCGCTCGATGACTCACACTCCGCCGCGCAAGCGTGTACGTTGGCTTCAGGGTACGTTTGGTCTCTCTCTCTCACCTATGTGCGTGTGTGGACTATCACACAGGCTGGCTTTGAGGGAGGTCGCTTCCAAGGACCTCCACATCGGGGCTACCGCAAGCTGTGTCGTCACATGTCGCTGGGGATTGTGACCTGGGGGTAGCCCGCACCAGTTGTGATACCAGAGAGAGGAGTCGTATTAAGCAACGACACACCCACACGGAGTGTACTCACCACGCCACAGTCCTTCAATGCTTGATCACACGCGTTTGACGGCGTCAATCAACTCATCAGTACGCAGCTAAGCCGCGACAGGCCCC…	Anopheles triannulatus	99.257	KP994151.1
CA91	CA	2020	10	20	21	CCCCATTAAGCATATTGGCGCATTGGCAGCGACTTAGGTGGCGATGTACACAGTTTTTGGAGGTGCCCACATTCACCGCAGAACCAACTAGCGAGGCTTTGCTTTGCTGCGTACTGATGATTGATTAACCCCCCCGGTGTGTTAGTCAAGCATTGAAGGACTGTGGCGTGTGGTGGTGCACCGTGTGAGTCGTGTTGCTTAATACGATCTTCTCTCTGGCATCACAAACAGAGCGGTGGGCTGTCAAGTCACAATCCCCAGCGACCTGTGCAAGATAGCCCCGATGTGGAAGTCCAAGCGACTTCCCTCACGGTCAGTCTTTGTGATACCGTACACCGAGAGAAGAAATCAAACGTACCCTGAAGCAACGAACGTTCACATGGTGTGATCACACCACAA…	Anopheles braziliensis	98.253	KP994156.1	CCCCATTTTTGANGNCCACTTTCATGTGTCGGTTTTTGTTCGTGTTGTGGTGTGATCACACCATGTGAACGTTCGTTGCTTCAGGGTACGTTTGATTTCTTCTCTCGGTGTACGGTATCACAAAGACTGACCGTGAGGGAAGTCGCTTGGACTTCCACATCGGGGCTATCTTGCACAGGTCGCTGGGGATTGTGACTTGACAGCCCACCGCTCTGTTTGTGATGCCAAAGAGAAGATCGTATTAAGCAACACGACTCACACGGTGCACCACCACACGCCACAGTCCTTCAATGCTTGACTAACACACCGGGGGGGTTAATCAATCATCAGTACGCAGCAAAGCAAAGCCTCGCTAGTTGGTTCTGCGGTGAATGTGGGCACTCAAAAATGTGTACATCG…	Anopheles braziliensis	98.918	KP994156.1
CE131	CE	2020	10	15	19	CCCCATTTAAGCANATTTGGCGCCTTGCACGGACTCAGTGCGGAGGTACACATTTTTGAGTGCCCACATTCACCGCAGAACCAACTAGCGAGGTCGTCGCCGCCGCCGGTCAGCCGGCGCGCGCGGCTTAGCTGCGTACTGATGATTTGATTGACGCGCCGCGTCCCCAACCGGACGCGCCCGTGTGTGGTCAAGCATTGAAGGACTGTGGCGTGGTGGGTGCACCGTGTGTCGTTGCTTAATACGCGACCCTCTCTCCGGTTTCACATCTGGAGCGGGCTATCCAGTCACAATCCCCAGCGAAATGTGCCGATACACGGGTAGCCCCGATGTGGAGATCCAAGCGAGGACCTCCCTCAAAACCATTGTGATGAAACCCCACCACACAAGAGAGAAGAG…	Anopheles darlingi	99.602	KP994157.1	GCCGGGGGGGAAGGCCGCGTGAATATNCTAGTTTCCTATTATCCTTGAGCGCGCTCGATGAGCGNACNGCGCGTGCGAGCGTTGCTGTTGGTCGCTCTCTCTCTTCTCGCTTGTGGGGGGGGGTTTCATCACAATGGTTTTGAGGGAGGTCCTCGCTTGGATCTCCACATCGGGGCTACCCGTGTATCGGCACATTTCGCTGGGGATTGTGACTGGATAGCCCGCTCCAAATGTGAAACCGGAAAGAGGGTCGCGTATTAAGCAACGACACACGGTGCACCCACCACGCCACAGTCCTTCAATGCTTGACCACACACGGGCGCGTCCGGTTGGGGACGCGGCGCGTCAATCAAATCATCAGTACGCAGCTAAGCCGCGCGCGCCGGCTGACCGGCGGCG…	Anopheles darlingi	96	KP994157.1
CE132	CE	2020	10	15	19	NCNNCATNAAGCATATTTGCGCCTTGCACGACTCAGTGCGAGGTACACATTTTTGAGTGCCCACATTCACCGCAGAACCAACTAGCGAGGTCGTCGCCGCCGCCGGTCAGCCGGCGCGCGCGGCTTAGCTGCGTACTGATGATTTGATTGACGCGCCGCGTCCCCAACCGGACGCGCCCGTGTGTGGTCAAGCATTGAAGGACTGTGGCGTGGTGGGTGCACCGTGTGTCGTTGCTTAATACGCGACCCTCTCTCCGGTTTCACATCTGGAGCGGGCTATCCAGTCACAATCCCCAGCGAAATGTGCCGATACACGGGTAGCCCCGATGTGGAGATCCAAGCGAGGACCTCCCTCAAAACCATTGTGATGAAACCCCACCACACAAGAGAGAAGAGAGA…	Anopheles darlingi	99.804	KP994157.1	CCGGGGGGGGAGGCNGCGNNGAATATCCTAGTTCCTTATTATCCGTTGTGCGCGCTCGATGAGCGGGACAGCGCGTGCGAGCGTTGCTTTTGGTCGCTCTCTCTCTTCTCTCTTGTGTGGTGGGGTTTCATCACAATGGTTTTGAGGGAGGTCCTCGCTTGGATCTCCACATCGGGGCTACCCGTGTATCGGCACATTTCGCTGGGGATTGTGACTGGATAGCCCGCTCCAAATGTGAAACCGGAGAGAGGGTCGCGTATTAAGCAACGACACACGGTGCACCCACCACGCCACAGTCCTTCAATGCTTGACCACACACGGGCGCGTCCGGTTGGGGACGCGGCGCGTCAATCAAATCATCAGTACGCAGCTAAGCCGCGCGCGCCGGCTGACCGGCGG…	Anopheles darlingi	97.614	KP994157.1
CE133	CE	2020	10	15	19	CCCCAATGAAGCATATTTGCGCCTTGCACGACTCAGTGCGAGGTACACATTTTTGAGTGCCCACATTCACCGCAGAACCAACTAGCGAGGTCGTCGCCGCCGCCGGTCAGCCGGCGCGCGCGGCTTAGCTGCGTACTGATGATTTGATTGACGCGCCGCGTCCCCAACCGGACGCGCCCGTGTGTGGTCAAGCATTGAAGGACTGTGGCGTGGTGGGTGCACCGTGTGTCGTTGCTTAATACGCGACCCTCTCTCCGGTTTCACATCTGGAGCGGGCTATCCAGTCACAATCCCCAGCGAAATGTGCCGATACACGGGTAGCCCCGATGTGGAGATCCAAGCGAGGACCTCCCTCAAAACCATTGTGATGAAACCCCACCACACAAGAGAGAAGAGAGA…	Anopheles darlingi	99.416	KP994157.1	NCCGGGGGGGAAGGCCGAAGGTTANNATCCTTAGTTTCCTAGATCCNTGTGCGGCGCTCGATGGAGCGGNGCAGNCGCGTGCGAAGCGTTGGCTTTTGGTCGCTCTCTCTCTTCTCTCTTGTGTGGTGGGGTTTCATCACAATGGTTTTGAGGGAGGTCCTCGCTTGGATCTCCACATCGGGGCTACCCGTGTATCGGCACATTTCGCTGGGGATTGTGACTGGATAGCCCGCTCCAAATGTGAAACCGGAAAGAGGGTCGCGTATTAAGCAACAACACACGGTGCACCCACCACGCCACAGTCCTTCAATGCTTGACCACACACGGGCGCGTCCGGTTGGGGACGCGGCGCGTCAATCAAATCATCAGTACGCAGCTAAGCCGCGCGCGCCGGCTGAC…	Anopheles darlingi	96.832	KP994157.1
CE134	CE	2020	10	15	19	CCCCATGAAGCATATTTGCGCCTTGCACGACTCAGTGCGAGGTACACATTTTTGAGTGCCCACATTCACCGCAGAACCAACTAGCGAGGTCGTCGCCGCCGCCGGTCAGCCGGCGCGCGCGGCTTAGCTGCGTACTGATGATTTGATTGACGCGCCGCGTCCCCAACCGGACGCGCCCGTGTGTGGTCAAGCATTGAAGGACTGTGGCGTGGTGGGTGCACCGTGTGTCGTTGCTTAATACGCGACCCTCTCTCCGGTTTCACATCTGGAGCGGGCTATCCAGTCACAATCCCCAGCGAAATGTGCCGATACACGGGTAGCCCCGATGTGGAGATCCAAGCGAGGACCTCCCTCAAAACCATTGTGATGAAACCCCACCACACAAGAGAGAAGAGAGAG…	Anopheles darlingi	99.416	KP994157.1	CCCGANGGGGGGAAGGGCNNTGTTAAATATCCTTAGTTTCCTTATTATCCGTTGTGCGCGCTCGATGAGCGGACAGGCGCGTGCGAGCGTTGCTTTTGGTCGCTCTCTCTCTTCTCTCTTGTGTGGGGGGGTTTCATCACAATGGTTTTGAGGGAGGTCCTCGCTTGGATCTCCACATCGGGGCTACCCGTGTATCGGCACATTTCGCTGGGGATTGTGACTGGATAGCCCGCTCCAAATGTGAAACCGGAGAGAGGGTCGCGTATTAAGCAACGACACACGGTGCACCCACCACGCCACAGTCCTTCAATGCTTGACCACACACGGGCGCGTCCGGTTGGGGACGCGGCGCGTCAATCAAATCATCAGTACGCAGCTAAGCCGCGCGCGCCGGCTGAC…	Anopheles darlingi	97.421	KP994157.1
CE142	CE	2020	10	15	19	NCNNNATGAAGCATATTTGCGCCTTGCACGACTCAGTGCGAGGTACACATTTTTGAGTGCCCACATTCACCGCAGAACCAACTAGCGAGGTCGTCGCCGCCGCCGGTCAGCCGGCGCGCGCGGCTTAGCTGCGTACTGATGATTTGATTGACGCGCCGCGTCCCCAACCGGACGCGCCCGTGTGTGGTCAAGCATTGAAGGACTGTGGCGTGGTGGGTGCACCGTGTGTCGTTGCTTAATACGCGACCCTCTCTCCGGTTTCACATCTGGAGCGGGCTATCCAGTCACAATCCCCAGCGAAATGTGCCGATACACGGGTAGCCCCGATGTGGAGATCCAAGCGAGGACCTCCCTCAAAACCATTGTGATGAAACCCCACCACACAAGAGAGAAGAGAGA…	Anopheles darlingi	99.223	KP994157.1	CCCAGGGNGGAGGCCCTTGANGATCCTAGTTCCTATTATCCGTGTGCGCGCTCGATGAGCTGNACAGCGCGTGCGAACGTTGCTTTTGGTCGCTCTCTCTCTTCTCTCTTGTGTGGTGGGGTTTCATCACAATGGTTTTGAGGGAGGTCCTCGCTTGGATCTCCACATCGGGGCTACCCGTGTATCGGCACATTTCGCTGGGGATTGTGACTGGATAGCCCGCTCCAAATGTGAAACCGGAGAGAGGGTCGCGTATTAAGCAACGACACACGGTGCACCCACCACGCCACAGTCCTTCAATGCTTGACCACACACGGGCGCGTCCGGTTGGGGACGCGGCGCGTCAATCAAATCATCAGTACGCAGCTAAGCCGCGCGCGCCGGCTGACCGGCGGCGGC…	Anopheles darlingi	98.207	KP994157.1
CE143	CE	2020	10	15	19	NCNNNATGAAGCATATTTGCGCCTTGCACGACTCAGTGCGAGGTACACATTTTTGAGTGCCCACATTCACCGCAGAACCAACTAGCGAGGTCGTCGCCGCCGCCGGTCAGCCGGCGCGCGCGGCTTAGCTGCGTACTGATGATTTGATTGACGCGCCGCGTCCCCAACCGGACGCGCCCGTGTGTGGTCAAGCATTGAAGGACTGTGGCGTGGTGGGTGCACCGTGTGTCGTTGCTTAATACGCGACCCTCTCTCCGGTTTCACATCTGGAGCGGGCTATCCAGTCACAATCCCCAGCGAAATGTGCCGATACACGGGTAGCCCCGATGTGGAGATCCAAGCGAGGACCTCCCTCAAAACCATTGTGATGAAACCCCACCACACAAGAGAGAAGAGAGA…	Anopheles darlingi	99.611	KP994157.1	CCCGGNGGGAGGCCGCTTNNNTATCCTAGTTCCTTATTATCCGTTGTGCGCGCTCGATGAGCTGGACAGCGCGTGCGAACGTTGCTTTTGGTCGCTCTCTCTCTTCTCTCTTGTGTGGTGGGGTTTCATCACAATGGTTTTGAGGGAGGTCCTCGCTTGGATCTCCACATCGGGGCTACCCGTGTATCGGCACATTTCGCTGGGGATTGTGACTGGATAGCCCGCTCCAAATGTGAAACCGGAGAGAGGGTCGCGTATTAAGCAACGACACACGGTGCACCCACCACGCCACAGTCCTTCAATGCTTGACCACACACGGGCGCGTCCGGTTGGGGACGCGGCGCGTCAATCAAATCATCAGTACGCAGCTAAGCCGCGCGCGCCGGCTGACCGGCGGCG…	Anopheles darlingi	98.569	KP994157.1
CE144	CE	2020	10	15	19	NCNNCNNGAAGCATATTTGCGCCTTGCACGACTCAGTGCGAGGTACACATTTTTGAGTGCCCACATTCACCGCAGAACCAACTAGCGAGGTCGTCGCCGCCGCCGGTCAGCCGGCGCGCGCGGCTTAGCTGCGTACTGATGATTTGATTGACGCGCCGCGTCCCCAACCGGACGCGCCCGTGTGTGGTCAAGCATTGAAGGACTGTGGCGTGGTGGGTGCACCGTGTGTCGTTGCTTAATACGCGACCCTCTCTCCGGTTTCACATCTGGAGCGGGCTATCCAGTCACAATCCCCAGCGAAATGTGCCGATACACGGGTAGCCCCGATGTGGAGATCCAAGCGAGGACCTCCCTCAAAACCATTGTGATGAAACCCCACCACACAAGAGAGAAGAGAGA…	Anopheles darlingi	99.416	KP994157.1	GCCCGGGGGGGANGGCCGCGNNGAATNTCCTAGTTTCCTTATTATCCTTGTGCGCGCTCGATGAGCGNNNCAGCGCGTGCGAGCGTTGCTTTTGGTCGCTCTCTCTCTTCTCTCTTGTGTGGTGGGGTTTCATCACAATGGTTTTGAGGGAGGTCCTCGCTTGGATCTCCACATCGGGGCTACCCGTGTATCGGCACATTTCGCTGGGGATTGTGACTGGATAGCCCGCTCCAAATGTGAAACCGGAGAGAGGGTCGCGTATTAAGCAACGACACACGGTGCACCCACCACGCCACAGTCCTTCAATGCTTGACCACACACGGGCGCGTCCGGTTGGGGACGCGGCGCGTCAATCAAATCATCAGTACGCAGCTAAGCCGCGCGCGCCGGCTGACCGGC…	Anopheles darlingi	97.405	KP994157.1
CE145	CE	2020	10	15	19	NCNNNATGAAGCATATTTGCGCCTTGCACGACTCAGTGCGAGGTACACATTTTTGAGTGCCCACATTCACCGCAGAACCAACTAGCGAGGTCGTCGCCGCCGCCGGTCAGCCGGCGCGCGCGGCTTAGCTGCGTACTGATGATTTGATTGACGCGCCGCGTCCCCAACCGGACGCGCCCGTGTGTGGTCAAGCATTGAAGGACTGTGGCGTGGTGGGTGCACCGTGTGTCGTTGCTTAATACGCGACCCTCTCTCCGGTTTCACATCTGGAGCGGGCTATCCAGTCACAATCCCCAGCGAAATGTGCCGATACACGGGTAGCCCCGATGTGGAGATCCAAGCGAGGACCTCCCTCAAAACCATTGTGATGAAACCCCACCACACAAGAGAGAAGAGAGA…	Anopheles darlingi	99.416	KP994157.1	CCCCAGGGNGGAAGGCNGNTTGAATATCCTAGTTCCTATTATCCGTTGTGCGCGCTCGATGAGCTGGANCAGCGCGTGCGAACGTTGCTTTTGGTCGCTCTCTCTCTTCTCTCTTGTGTGGTGGGGTTTCATCACAATGGTTTTGAGGGAGGTCCTCGCTTGGATCTCCACATCGGGGCTACCCGTGTATCGGCACATTTCGCTGGGGATTGTGACTGGATAGCCCGCTCCAAATGTGAAACCGGAGAGAGGGTCGCGTATTAAGCAACGACACACGGTGCACCCACCACGCCACAGTCCTTCAATGCTTGACCACACACGGGCGCGTCCGGTTGGGGACGCGGCGCGTCAATCAAATCATCAGTACGCAGCTAAGCCGCGCGCGCCGGCTGACCGGCG…	Anopheles darlingi	98.207	KP994157.1
CE147	CE	2020	10	15	19	GRMGTTKRAAMGRMTWTTGCGGCMTTGCACGACTCAGTGCGAKGTACACATTTTTGAGTGCCCACATTCACCGCAGAACCAACTAGCRAGGTCGTCGCTKCCGCCGGTMAKCCGGAGCGCRCGGMTTASCTGCSTACTGATGATTTGATTGACGCGCCGCGTCCCCAACCGGACGCGCCCGTGTGTGGTCAAKCATTGAAGGACTGTGGCSTGGTGGGTGCMCCGYGTGTCRTTGCTTAWTMCSCGACCCTYTCTCCGGTTTSGCATCTGGARCGGGCTAGCCMRTCMCMATCCCCARCGAAATGTGCCKATACWCGGGTASCCCCGATGTGGAAATCCAARCGAGGACCTCCCTCAAAACCRTTGKGATGAAACCCCRCCACWCWRSAKARAAKARAS…	Anopheles darlingi	88.492	KP994157.1	AATATTTGAGCCTTGAKATCCTAKTTCMTAKATCCKYGTGCGCGCTCSATGAGCTGACMGCGCGTGCGAACGTTGCTTTTGGTCKCTCTCTCTCTTCTCTCTTGTGTGGTGGGGTTTCRTCACAATGGTTTTGAGGGAGGTCCTCGCTTGRATCTCCACATCGGGGCTACCCGTGTATCGGCACATTTCGCTGGGGATTGTGACTGGATAGCCCGCTCCASATGKGAAACCGGAWARAGGGTCGCGWATTAAGCARCGACMCMCGGTGCACCCACCACKCCACAGTCCTTCAATGCTTGACCACACACGGGCGCSTCCGGTTGGGGACGCSGCGCSTCAATCAAATCATCAKTACGCAACTRAGCCGCSCGCRCCGGSTGACCGGCGGCGGCRACSACC…	Anopheles darlingi	90.872	KP994157.1
CE148	CE	2020	10	15	19	NCNNATNAAGCATATTTGCGCCTTGCACGACTCAGTGCGAGGTACACATTTTTGAGTGCCCACATTCACCGCAGAACCAACTAGCGAGGTCGTCGCCGCCGCCGGTCAGCCGGCGCGCGCGGCTTAGCTGCGTACTGATGATTTGATTGACGCGCCGCGTCCCCAACCGGACGCGCCCGTGTGTGGTCAAGCATTGAAGGACTGTGGCGTGGTGGGTGCACCGTGTGTCGTTGCTTAATACGCGACCCTCTCTCCGGTTTCACATCTGGAGCGGGCTATCCAGTCACAATCCCCAGCGAAATGTGCCGATACACGGGTAGCCCCGATGTGGAGATCCAAGCGAGGACCTCCCTCAAAACCATTGTGATGAAACCCCACCACACAAGAGAGAAGAGAGAG…	Anopheles darlingi	99.804	KP994157.1	CCCCGGGGGGGAAGGCCACTTNNNTATCCTAGTTCCTTATTATCCGTTGTGCGCGCTCGATGAGCTGGANCAGCGCGTGCGAACGTTGCTTTTGGTCGCTCTCTCTCTTCTCTCTTGTGTGGTGGGGTTTCATCACAATGGTTTTGAGGGAGGTCCTCGCTTGGATCTCCACATCGGGGCTACCCGTGTATCGGCACATTTCGCTGGGGATTGTGACTGGATAGCCCGCTCCAAATGTGAAACCGGAGAGAGGGTCGCGTATTAAGCAACGACACACGGTGCACCCACCACGCCACAGTCCTTCAATGCTTGACCACACACGGGCGCGTCCGGTTGGGGACGCGGCGCGTCAATCAAATCATCAGTACGCAGCTAAGCCGCGCGCGCCGGCTGACCGGC…	Anopheles darlingi	98.371	KP994157.1
CE149	CE	2020	10	15	19	CCCCAATGAAGCATATTTGCGCCTTGCACGACTCAGTGCGAGGTACACATTTTTGAGTGCCCACATTCACCGCAGAACCAACTAGCGAGGTCGTCGCCGCCGCCGGTCAGCCGGCGCGCGCGGCTTAGCTGCGTACTGATGATTTGATTGACGCGCCGCGTCCCCAACCGGACGCGCCCGTGTGTGGTCAAGCATTGAAGGACTGTGGCGTGGTGGGTGCACCGTGTGTCGTTGCTTAATACGCGACCCTCTCTCCGGTTTCACATCTGGAGCGGGCTATCCAGTCACAATCCCCAGCGAAATGTGCCGATACACGGGTAGCCCCGATGTGGAGATCCAAGCGAGGACCTCCCTCAAAACCATTGTGATGAAACCCCACCACACAAGAGAGAAGAGAGA…	Anopheles darlingi	99.416	KP994157.1	CCCGGGGGGGAGGCCGCTTGAATATCCTAGTTCCTTATTATCCGTTGTGCGCGCTCGATGAGCGGGANCAGCGCGTGCGAGCGTTGCTTTTGGTCGCTCTCTCTCTTCTCTCTTGTGTGGTGGGGTTTCATCACAATGGTTTTGAGGGAGGTCCTCGCTTGGATCTCCACATCGGGGCTACCCGTGTATCGGCACATTTCGCTGGGGATTGTGACTGGATAGCCCGCTCCAAATGTGAAACCGGAGAGAGGGTCGCGTATTAAGCAACGACACACGGTGCACCCACCACGCCACAGTCCTTCAATGCTTGACCACACACGGGCGCGTCCGGTTGGGGACGCGGCGCGTCAATCAAATCATCAGTACGCAGCTAAGCCGCGCGCGCCGGCTGACCGGCGG…	Anopheles darlingi	96.911	KP994157.1
CE150	CE	2020	10	15	19	GAMATTTKGAASGMTATTGCGCCTTGCACGACTCAGTGCGAKGTACACATTTTTGAGTGCCCACATTCACCGCAGAACCAACTAGCRAGGTCGWCGCCKCCSCCGGTCAKCCGGAGCGCGCGGCTTASCTGCSTACTGATGATTTGATTGACGCGCCGCGTCCCCAACCGGACGCGCCCSTGTGTGGTCAAKCATTGAAGGACTGTGGCGTGGTGGGTGCACCGYGTGTCRTTGCTTAWTACSCGACCCTCTCTCCGGTTTCGCATCTGGAGCGGGCTAGCCMRTCCCAATCCCCARCMAAATGTGCCGATACWCGGGTASCCCCGATGTGGAAATCCAARCGAGGACCTCCCTCAAAACCRTTGTGATGAAACCCCGCCACWCWRSAKAAAAKARASA…	Anopheles darlingi	89.901	KP994157.1	AATAATTGATGCCTTGAKATCCTAKTTCMTAKATCCKYGTGCGCGCTCSATGAGCTGACMGCGCSTGCGAACGTTGCTTTTGGTCKCTCTCTCTCTTCTCTCTTGTGTGGKGGGGTTTCRTCACAATGGTTTTGAGGGAGGTCCTCGCTTGRATCTCCACATCGGGGCTACCCGTGTATCGGCACATTTCGCTGGGGATTGTGACTGGATAGCCCGCTCCASATGKGAAACCGGAKARAGGGTCGCGWATTAMGCARCGACMCMCSGTGCACCCACCACKCCACWGTCCTTCAATGCTTGACCACACACGGGCGCGTCCGGTTGGGGACGCSGCGCSTCAATCAAATCATCAKKACGCARCTAAGCCGCSCGCRCCGGSTGACCGGCGGCGGSRACSAC…	Anopheles darlingi	91.075	KP994157.1
CE152	CE	2020	10	15	19	CCCCCATKANGCATATTTGCGCCTTGCACGACTCAGTGCGAGGTACACATTTTTGAGTGCCCACATTCACCGCAGAACCAACTAGCGAGGTCGTCGCCGCCGCCGGTCAGCCGGCGCGCGCGGCTTAGCTGCGTACTGATGATTTGATTGACGCGCCGCGTCCCCAACCGGACGCGCCCGTGTGTGGTCAAGCATTGAAGGACTGTGGCGTGGTGGGTGCACCGTGTGTCGTTGCTTAATACGCGACCCTCTCTCCGGTTTCACATCTGGAGCGGGCTATCCAGTCACAATCCCCAGCGAAATGTGCCGATACACGGGTAGCCCCGATGTGGAGATCCAAGCGAGGACCTCCCTCAAAACCATTGTGATGAAACCCCACCACACAAGAGAGAAGAGAGA…	Anopheles darlingi	99.804	KP994157.1	CTTTTTTTTRRGGCCTTGAGATCCTAGTTCCTAGATCCGTGTGCGCGCTCGATGAGCTGACAGCGCGTGCGAACGTTGCTTTTGGTCGCTCTCTCTCTTCTCTCTTGTGTGGKGGGGTTTCATCACAATGGTTTTGAGGGAGGTCCTCGCTTGGATCTCCACATCGGGGCTACCCGTGTATCGGCACATTTCGCTGGGGATTGTGACTGGATAGCCCGCTCCAGATGTGAAACCGGAGAGAGGGTCGCGTATTAAGCAACGACACACGGTGCACCCACCACGCCACAGTCCTTCAATGCTTGACCACACACGGGCGCGTCCGGTTGGGGACGCGGCGCGTCAATCAAATCATCAGTACGCAGCTAAGCCGCGCGCGCCGGCTGACCGGCGGCGGCGACG…	Anopheles darlingi	99.801	KP994157.1
CE153	CE	2020	10	15	19	CCCCCATGAAGCATATTTGCGCCTTGCACGACTCAGTGCGAGGTACACATTTTTGAGTGCCCACATTCACCGCAGAACCAACTAGCGAGGTCGTCGCCGCCGCCGGTCAGCCGGCGCGCGCGGCTTAGCTGCGTACTGATGATTTGATTGACGCGCCGCGTCCCCAACCGGACGCGCCCGTGTGTGGTCAAGCATTGAAGGACTGTGGCGTGGTGGGTGCACCGTGTGTCGTTGCTTAATACGCGACCCTCTCTCCGGTTTCACATCTGGAGCGGGCTATCCAGTCACAATCCCCAGCGAAATGTGCCGATACACGGGTAGCCCCGATGTGGAGATCCAAGCGAGGACCTCCCTCAAAACCATTGTGATGAAACCCCACCACACAAGAGAGAAGAGAGA…	Anopheles darlingi	99.031	KP994157.1	CCCAGGNGGAGGCNCTTGAGATCCTAGTTTCCTTATATCCGTTGTGCGCGCTCGATGAGCTGGACAGCGCGTGCGAACGTTGCTTTTGGTCGCTCTCTCTCTTCTCTCTTGTGTGGGGGGGTTTCATCACAATGGTTTTGAGGGAGGTCCTCGCTTGGATCTCCACATCGGGGCTACCCGTGTATCGGCACATTTCGCTGGGGATTGTGACTGGATAGCCCGCTCCAAATGTGAAACCGGAAAGAGGGTCGCGTATTAAGCAACGACACACGGTGCACCCACCACGCCACAGTCCTTCAATGCTTGACCACACACGGGCGCGTCCGGTTGGGGACGCGGCGCGTCAATCAAATCATCAGTACGCAGCTAAGCCGCGCGCGCCGGCTGACCGGCGGCGGC…	Anopheles darlingi	97.638	KP994157.1
CE154	CE	2020	10	15	19	NCNNATGAAGCATATTTGCGCCTTGCACGACTCAGTGCGAGGTACACATTTTTGAGTGCCCACATTCACCGCAGAACCAACTAGCGAGGTCGTCGCCGCCGCCGGTCAGCCGGCGCGCGCGGCTTAGCTGCGTACTGATGATTTGATTGACGCGCCGCGTCCCCAACCGGACGCGCCCGTGTGTGGTCAAGCATTGAAGGACTGTGGCGTGGTGGGTGCACCGTGTGTCGTTGCTTAATACGCGACCCTCTCTCCGGTTTCACATCTGGAGCGGGCTATCCAGTCACAATCCCCAGCGAAATGTGCCGATACACGGGTAGCCCCGATGTGGAGATCCAAGCGAGGACCTCCCTCAAAACCATTGTGATGAAACCCCACCACACAAGAGAGAAGAGAGAG…	Anopheles darlingi	99.611	KP994157.1	GCCGGGGGGGGANGGCCGCGNNNGAATATCCTTAAGTTTCCTTATTATCCTTGTGCGCGCTCGATGAGCGGGANCAGCGCGTGCGAGCGTTGCTTTTGGTCGCTCTCTCTCTTCTCTCTTGTGTGGGGGGGTTTCATCACAATGGTTTTGAGGGAGGTCCTCGCTTGGATCTCCACATCGGGGCTACCCGTGTATCGGCACATTTCGCTGGGGATTGTGACTGGATAGCCCGCTCCAAATGTGAAACCGGAAAGAGGGTCGCGTATTAAGCAACGACACACGGTGCACCCACCACGCCACAGTCCTTCAATGCTTGACCACACACGGGCGCGTCCGGTTGGGGACGCGGCGCGTCAATCAAATCATCAGTACGCAGCTAAGCCGCGCGCGCCGGCTGAC…	Anopheles darlingi	97.942	KP994157.1
CE155	CE	2020	10	15	19	CCCCATNAAGCATATTGCGCCTTGCACGACTCAGTGCGAGGTACACATTTTTGAGTGCCCACATTCACCGCAGAACCAACTAGCGAGGTCGTCGCCGCCGCCGGTCAGCCGGCGCGCGCGGCTTAGCTGCGTACTGATGATTTGATTGACGCGCCGCGTCCCCAACCGGACGCGCCCGTGTGTGGTCAAGCATTGAAGGACTGTGGCGTGGTGGGTGCACCGTGTGTCGTTGCTTAATACGCGACCCTCTCTCCGGTTTCACATCTGGAGCGGGCTATCCAGTCACAATCCCCAGCGAAATGTGCCGATACACGGGTAGCCCCGATGTGGAGATCCAAGCGAGGACCTCCCTCAAAACCATTGTGATGAAACCCCACCACACAAGAGAGAAGAGAGAGA…	Anopheles darlingi	100	KP994157.1	TATCCTAGTTCCTTATTATCCGTTGTGCGCGCTCGATGAGCTGGACAGCGCGTGCGAACGTTGCTTTTGGTCGCTCTCTCTCTTCTCTCTTGTGTGGTGGGGTTTCATCACAATGGTTTTGAGGGAGGTCCTCGCTTGGATCTCCACATCGGGGCTACCCGTGTATCGGCACATTTCGCTGGGGATTGTGACTGGATAGCCCGCTCCAAATGTGAAACCGGAGAGAGGGTCGCGTATTAAGCAACGACACACGGTGCACCCACCACGCCACAGTCCTTCAATGCTTGACCACACACGGGCGCGTCCGGTTGGGGACGCGGCGCGTCAATCAAATCATCAGTACGCAGCTAAGCCGCGCGCGCCGGCTGACCGGCGGCGGCGACAACCTCGCTAGTTGGT…	Anopheles darlingi	98.569	KP994157.1
CE156	CE	2020	10	15	19	CCCCATGAAGCTATTGCGCCTTGCACGACTCAGTGCGAGGTACACATTTTTGAGTGCCCACATTCACCGCAGAACCAACTAGCGAGGTCGTCGCCGCCGCCGGTCAGCCGGCGCGCGCGGCTTAGCTGCGTACTGATGATTTGATTGACGCGCCGCGTCCCCAACCGGACGCGCCCGTGTGTGGTCAAGCATTGAAGGACTGTGGCGTGGTGGGTGCACCGTGTGTCGTTGCTTAATACGCGACCCTCTCTCCGGTTTCACATCTGGAGCGGGCTATCCAGTCACAATCCCCAGCGAAATGTGCCGATACACGGGTAGCCCCGATGTGGAGATCCAAGCGAGGACCTCCCTCAAAACCATTGTGATGAAACCCCACCACACAAGAGAGAAGAGAGAGAG…	Anopheles darlingi	99.416	KP994157.1	CCCGGGGNGAGGCNGCTTGANGATCCTAGTTCCTATTATCCGTGTGCGCGCTCGATGAGCTGGANCAGCGCGTGCGAGCGTTGCTTTTGGTCGCTCTCTCTCTTCTCTCTTGTGTGGTGGGGTTTCATCACAATGGTTTTGAGGGAGGTCCTCGCTTGGATCTCCACATCGGGGCTACCCGTGTATCGGCACATTTCGCTGGGGATTGTGACTGGATAGCCCGCTCCAAATGTGAAACCGGAGAGAGGGTCGCGTATTAAGCAACGACACACGGTGCACCCACCACGCCACAGTCCTTCAATGCTTGACCACACACGGGCGCGTCCGGTTGGGGACGCGGCGCGTCAATCAAATCATCAGTACGCAGCTAAGCCGCGCGCGCCGGCTGACCGGCGGCGG…	Anopheles darlingi	97.839	KP994157.1
CE157	CE	2020	10	15	19	CCCCATGAAGCATATTGCGCCTTGCACGACTCAGTGCGAGGTACACATTTTTGAGTGCCCACATTCACCGCAGAACCAACTAGCGAGGTCGTCGCCGCCGCCGGTCAGCCGGCGCGCGCGGCTTAGCTGCGTACTGATGATTTGATTGACGCGCCGCGTCCCCAACCGGACGCGCCCGTGTGTGGTCAAGCATTGAAGGACTGTGGCGTGGTGGGTGCACCGTGTGTCGTTGCTTAATACGCGACCCTCTCTCCGGTTTCACATCTGGAGCGGGCTATCCAGTCACAATCCCCAGCGAAATGTGCCGATACACGGGTAGCCCCGATGTGGAGATCCAAGCGAGGACCTCCCTCAAAACCATTGTGATGAAACCCCACCACACAAGAGAGAAGAGAGAGA…	Anopheles darlingi	99.805	KP994157.1	CCCGGGGGGGAGGCCGGNNAANATNCTAGTTTCCTATTATCCTTGTGCGCGCTCGATGAGCGNNNNNGCGCGTGCGAGCGTTGCTTTTGGTCGCTCTCTCTCTTCTCTCTTGTGGGGTGGGGTTTCATCACAATGGTTTTGAGGGAGGTCCTCGCTTGGATCTCCACATCGGGGCTACCCGTGTATCGGCACATTTCGCTGGGGATTGTGACTGGATAGCCCGCTCCAAATGTGAAACCGGAGAGAGGGTCGCGTATTAAGCAACGACACACGGTGCACCCACCACGCCACAGTCCTTCAATGCTTGACCACACACGGGCGCGTCCGGTTGGGGACGCGGCGCGTCAATCAAATCATCAGTACGCAGCTAAGCCGCGCGCGCCGGCTGACCGGCGGCGG…	Anopheles darlingi	96.806	KP994157.1
CE158	CE	2020	10	15	19	CCCAATKAAGCTTATTGCGCCTTGCACGACTCAGTGCGAGGTACACATTTTTGAGTGCCCACATTCACCGCAGAACCAACTAGCGAGGTCGTCGCCGCCGCCGGTCAGCCGGCGCGCGCGGCTTAGCTGCGTACTGATGATTTGATTGACGCGCCGCGTCCCCAACCGGACGCGCCCGTGTGTGGTCAAGCATTGAAGGACTGTGGCGTGGTGGGTGCACCGTGTGTCGTTGCTTAATACGCGACCCTCTCTCCGGTTTCACATCTGGAGCGGGCTATCCAGTCACAATCCCCAGCGAAATGTGCCGATACACGGGTAGCCCCGATGTGGAGATCCAAGCGAGGACCTCCCTCAAAACCATTGTGATGAAACCCCACCACACAAGAGAGAAGAGAGAGA…	Anopheles darlingi	99.803	KP994157.1	CTTTTTTGGRGGGCACTTGAGATCCTAGTTCCTAGATCCGTGTGCGCGCTCGATGAGCTGACAGCGCGTGCGAACGTTGCTTTTGGTCGCTCTCTCTCTTCTCTCTTGTGTGGKGGGGTTTCATCACAATGGTTTTGAGGGAGGTCCTCGCTTGGATCTCCACATCGGGGCTACCCGTGTATCGGCACATTTCGCTGGGGATTGTGACTGGATAGCCCGCTCCAGATGTGAAACCGGAGAGAGGGTCGCGTATTAAGCAACGACACACGGTGCACCCACCACGCCACAGTCCTTCAATGCTTGACCACACACGGGCGCGTCCGGTTGGGGACGCGGCGCGTCAATCAAATCATCAGTACGCAGCTAAGCCGCGCGCGCCGGCTGACCGGCGGCGGCGAC…	Anopheles darlingi	99.605	KP994157.1
CE159	CE	2020	10	15	19	CCCRNTTGAANCATATTTGCGCCTTGCACGACTCAGTGCGAGGTACACATTTTTGAGTGCCCACATTCACCGCAGAACCAACTAGCGAGGTCGTCGCCGCCGCCGGTCAGCCGGCGCGCGCGGCTTAGCTGCGTACTGATGATTTGATTGACGCGCCGCGTCCCCAACCGGACGCGCCCGTGTGTGGTCAAGCATTGAAGGACTGTGGCGTGGTGGGTGCACCGTGTGTCGTTGCTTAATACGCGACCCTCTCTCCGGTTTCACATCTGGAGCGGGCTATCCAGTCACAATCCCCAGCGAAATGTGCCGATACACGGGTAGCCCCGATGTGGAGATCCAAGCGAGGACCTCCCTCAAAACCATTGTGATGAAACCCCACCACACAAGAGAGAAGAGAGA…	Anopheles darlingi	99.417	KP994157.1	CGTATTTTGAGCACTTGAGATCCTAGTTCCTAGATCCGTGTGCGCGCTCGATGAGCTGACAGCGCGTGCGAACGTTGCTTTTGGTCGCTCTCTCTCTTCTCTCTTGTGTGGTGGGGTTTCATCACAATGGTTTTGAGGGAGGTCCTCGCTTGGATCTCCACATCGGGGCTACCCGTGTATCGGCACATTTCGCTGGGGATTGTGACTGGATAGCCCGCTCCAGATGTGAAACCGGAGAGAGGGTCGCGTATTAAGCAACGACACACGGTGCACCCACCACGCCACAGTCCTTCAATGCTTGACCACACACGGGCGCGTCCGGTTGGGGACGCGGCGCGTCAATCAAATCATCAGTACGCAGCTAAGCCGCGCGCGCCGGCTGACCGGCGGCGGCGACGA…	Anopheles darlingi	100	KP994157.1
CE160	CE	2020	10	15	19	CCACATKAMGCATATTGCGCCTTGCACGACTCAGTGCGAGGTACACATTTTTGAGTGCCCACATTCACCGCAGAACCAACTAGCGAGGTCGTCGCCGCCGCCGGTCAGCCGGCGCGCGCGGCTTAGCTGCGTACTGATGATTTGATTGACGCGCCGCGTCCCCAACCGGACGCGCCCGTGTGTGGTCAAGCATTGAAGGACTGTGGCGTGGTGGGTGCACCGTGTGTCGTTGCTTAATACGCGACCCTCTCTCCGGTTTCACATCTGGAGCGGGCTATCCAGTCACAATCCCCAGCGAAATGTGCCGATACACGGGTAGCCCCGATGTGGAGATCCAAGCGAGGACCTCCCTCAAAACCATTGTGATGAAACCCCACCACACAAGAGAGAAGAGAGAGA…	Anopheles darlingi	100	KP994157.1	CTTTTTTTTGAGGCACTTGAGATCCTAGTTCCTAGATCCGTGTGCGCGCTCGATGAGCTGACAGCGCGTGCGAACGTTGCTTTTGGTCGCTCTCTCTCTTCTCTCTTGTGTGGKGGGGTTTCATCACAATGGTTTTGAGGGAGGTCCTCGCTTGGATCTCCACATCGGGGCTACCCGTGTATCGGCACATTTCGCTGGGGATTGTGACTGGATAGCCCGCTCCAGATGTGAAACCGGAGAGAGGGTCGCGTATTAAGCAACGACACACGGTGCACCCACCACGCCACAGTCCTTCAATGCTTGACCACACACGGGCGCGTCCGGTTGGGGACGCGGCGCGTCAATCAAATCATCAGTACGCAGCTAAGCCGCGCGCGCCGGCTGACCGGCGGCGGCGAC…	Anopheles darlingi	99.205	KP994157.1
GA01	GA	2020	10	7	18	CCCCATNNAMGCATATTGGCGCATTGCACGACTTAGTGCGATGTACACATTTTTGAGTGCCCACATTCACCGCAGAACCAACTAGCGAGGCTTTGCTTTGCTGCGTACTGATGATTGATTAACCCCCCCGGTGTGTTAGTCAAGCATTGAAGGACTGTGGCGTGTGGTGGTGCACCGTGTGAGTCGTGTTGCTTAATACGATCTTCTCTCTGGCATCACAAACAGAGCGGTGGGCTGTCAAGTCACAATCCCCAGCGACCTGTGCAAGATAGCCCCGATGTGGAAGTCCAAGCGACTTCCCTCACGGTCAGTCTTTGTGATACCGTACACCGAGAGAAGAAATCAAACGTACCCTGAAGCAACGAACGTTCACATGGTGTGATCACACCACAACACRAA…	Anopheles braziliensis	99.557	KP994156.1	CTTTTTTTGRGGGCCCTTMTGTGTCGGTTTTTGTTCGTGTTGTGGTGTGATCACACCATGTGAACGTTCGTTGCTTCAGGGTACGTTTGATTTCTTCTCTCGGTGTACGGTATCACAAAGACTGACCGTGAGGGAAGTCGCTTGGACTTCCACATCGGGGCTATCTTGCACAGGTCGCTGGGGATTGTGACTTGACAGCCCACCGCTCTGTTTGTGATGCCARAGAGAAGATCGTATTAAGCAACACGACTCACACGGTGCACCACCACACGCCACAGTCCTTCAATGCTTGACTAACACACCGGGGGGGTTAATCAATCATCAGTACGCAGCAAAGCAAAGCCTCGCTAGTTGGTTCTGCGGTGAATGTGGGCACTCAAAAATGTGTACATCGCACTA…	Anopheles braziliensis	98.684	KP994156.1
GA02	GA	2020	10	7	18	CCCCATTAAGGGTGTGGNGCTTGGNACGGACTTAGGTGGGGATGTACACATTTTTGGAGGTGCCCACATTCACCGGCAGAACCAACTAGCGAGGCTTTGCTTTGCTGCGTACTGATGATTGATTAACCCCCCCGGTGTGTTAGTCAAGCATTGAAGGACTGTGGCGTGTGGTGGTGCACCGTGTGAGTCGTGTTGCTTAATACGATCTTCTCTCTGGCATCACAAACAGAGCGGTGGGCTGTCAAGTCACAATCCCCAGCGACCTGTGCAAGATAGCCCCGATGTGGAAGTCCAAGCGACTTCCCTCACGGTCAGTCTTTGTGATACCGTACACCGAGAGAAGAAATCAAACGTACCCTGAAGCAACGAACGTTCACATGGTGTGATCACACCACAACA…	Anopheles braziliensis	98.627	KP994156.1	CCCATTTTTGAGGCCACTTTCATGTGTCGGTTTTTGTTCGTGTTGTGGTGTGATCACACCATGTGAACGTTCGTTGCTTCAGGGTACGTTTGATTTCTTCTCTCGGTGTACGGTATCACAAAAACTGACCGTGAGGGAAGTCGCTTGGACTTCCACATCGGGGCTATCTTGCACAGGTCGCTGGGGATTGTGACTTGACAGCCCACCGCTCTGTTTGTGATGCCAAAAAGAAAATCGTATTAAGCAACACGACTCACACGGTGCACCACCACACGCCACAGTCCTTCAATGCTTGACTAACACACCGGGGGGGTTAATCAATCATCAGTACGCAGCAAAGCAAAGCCTCGCTAGTTGGTTCTGCGGTGAATGTGGGCACTCAAAAATGTGTACATCGCA…	Anopheles braziliensis	98.485	KP994156.1
GA03	GA	2020	10	7	18	CCCMATTAAGCATATTGCGCATTGCACGACTTAGTGCGATGTACACATTTTTGAGTGCCCACATTCACCGCAGAACCAACTAGCGAGGCTTTGCTTTGCTGCGTACTGATGATTGATTAACCCCCCCGGTGTGTTAGTCAAGCATTGAAGGACTGTGGCGTGTGGTGGTGCACCGTGTGAGTCGTGTTGCTTAATACGATCTTCTCTCTGGCATCACAAACAGAGCGGTGGGCTGTCAAGTCACAATCCCCAGCGACCTGTGCAAGATAGCCCCGATGTGGAAGTCCAAGCGACTTCCCTCACGGTCAGTCTTTGTGATACCGTACACCGAGAGAAGAAATCAAACGTACCCTGAAGCAACGAACGTTCACATGGTGTGATCACACCACAACACGAACA…	Anopheles braziliensis	100	KP994156.1	CATTTTTTGRATGCCTTMTGTGTCGGTTTTTGTTCGTGTTGTGGTGTGATCACACCATGTGAACGTTCGTTGCTTCAGGGTACGTTTGATTTCTTCTCTCGGTGTACGGTATCACAAAGACTGACCGTGAGGGAAGTCGCTTGGACTTCCACATCGGGGCTATCTTGCACAGGTCGCTGGGGATTGTGACTTGACAGCCCACCGCTCTGTTTGTGATGCCAGAGAGAAGATCGTATTAAGCAACACGACTCACACGGTGCACCACCACACGCCACAGTCCTTCAATGCTTGACTAACACACCGGGGGGGTTAATCAATCATCAGTACGCAGCAAAGCAAAGCCTCGCTAGTTGGTTCTGCGGTGAATGTGGGCACTCAAAAATGTGTACATCGCACTAA…	Anopheles braziliensis	99.773	KP994156.1
GA04	GA	2020	10	7	18	CCCCATNANGCTATTGCGCATTGCACGACTTAGTGCGATGTACACATTTTTGAGTGCCCACATTCACCGCAGAACCAACTAGCGAGGCTTTGCTTTGCTGCGTACTGATGATTGATTAACCCCCCCGGTGTGTTAGTCAAGCATTGAAGGACTGTGGCGTGTGGTGGTGCACCGTGTGAGTCGTGTTGCTTAATACGATCTTCTCTCTGGCATCACAAACAGAGCGGTGGGCTGTCAAGTCACAATCCCCAGCGACCTGTGCAAGATAGCCCCGATGTGGAAGTCCAAGCGACTTCCCTCACGGTCAGTCTTTGTGATACCGTACACCGAGAGAAGAAATCAAACGTACCCTGAAGCAACGAACGTTCACATGGTGTGATCACACCACAACACGAACAA…	Anopheles braziliensis	100	KP994156.1	CCCCATTTTTGAGGCCACTTTCATGTGTCGGTTTTTGTTCGTGTTGTGGTGTGATCACACCATGTGAACGTTCGTTGCTTCAGGGTACGTTTGATTTCTTCTCTCGGTGTACGGTATCACAAAGACTGACCGTGAGGGAAGTCGCTTGGACTTCCACATCGGGGCTATCTTGCACAGGTCGCTGGGGATTGTGACTTGACAGCCCACCGCTCTGTTTGTGATGCCAAAGAGAAGATCGTATTAAGCAACACGACTCACACGGTGCACCACCACACGCCACAGTCCTTCAATGCTTGACTAACACACCGGGGGGGTTAATCAATCATCAGTACGCAGCAAAGCAAAGCCTCGCTAGTTGGTTCTGCGGTGAATGTGGGCACTCAAAAATGTGTACATCGC…	Anopheles braziliensis	98.92	KP994156.1
GA05	GA	2020	10	7	18	NCCCNNTNAAGCTATTGCGCATTGCACGACTTAGTGCGATGTACACATTTTTGAGTGCCCACATTCACCGCAGAACCAACTAGCGAGGCTTTGCTTTGCTGCGTACTGATGATTGATTAACCCCCCCGGTGTGTTAGTCAAGCATTGAAGGACTGTGGCGTGTGGTGGTGCACCGTGTGAGTCGTGTTGCTTAATACGATCTTCTCTCTGGCATCACAAACAGAGCGGTGGGCTGTCAAGTCACAATCCCCAGCGACCTGTGCAAGATAGCCCCGATGTGGAAGTCCAAGCGACTTCCCTCACGGTCAGTCTTTGTGATACCGTACACCGAGAGAAGAAATCAAACGTACCCTGAAGCAACGAACGTTCACATGGTGTGATCACACCACAACACGAACA…	Anopheles braziliensis	100	KP994156.1	CCCATTTTTNAGGCCACTTTCATGTGTCGGTTTTTGTTCGTGTTGTGGTGTGATCACACCATGTGAACGTTCGTTGCTTCAGGGTACGTTTGATTTCTTCTCTCGGTGTACGGTATCACAAAGACTGACCGTGAGGGAAGTCGCTTGGACTTCCACATCGGGGCTATCTTGCACAGGTCGCTGGGGATTGTGACTTGACACCCCACCGCTCTGTTTGTGATGCCAAAGAGAAAATCGTATTAAGCAACACGACTCACACGGTGCACCACCACACGCCACAGTCCTTCAATGCTTGACTAACACACCGGGGGGGTTAATCAATCATCAGTACGCAGCAAAGCAAAGCCTCGCTAGTTGGTTCTGCGGTGAATGTGGGCACTCAAAAATGTGTACATCGCA…	Anopheles braziliensis	98.485	KP994156.1
GA06	GA	2020	10	7	18	NCNNNATGAMGCTATGGCNMTCGTGCGACCAGCTCGATGTACATATCTTTGAGCGTCCATGTTTACTTCACATATCCAACTACGTGTGCGATGTTGGCGATCGCGTCCCGCTTTTGCCCCGCGTACTACGTGCATAATGGCGTAACAGCTCCGCAAGGACTGTTGCGCTTAAAACCGTGAAGKGTGTGCTACCCTGSAACTCGGTCGCTTCGTTAGCAATCGTGCTTCAACACTCCACCATCGCCCTCAGTGCTTTGCGCTAGTGTTGATTCGTTTGCAGACACRAACACTACGAAACGCAGGTAAAACACCTTCACACACCACGTATGTGGAARAGATGGGCCTTGGCAACAAACCTATCTTCTTCAGTGAACGCTTCGGACTGCGGAGMAATGGACC…	Anopheles peryassui	98.325	KT203760.1	CMMMTTGACGTATTGCTCCKCAKTCCKAAGCGTTCACTGAAGAAGATWGGTTTGTTGCCAAGGCCCWTCTCTTCCACATACGTGGTGTGTKAAGGTGTTTTACYTGCGTTTYGTAGTGTTCKTGTCTGCAAACRAATCAACACTASCGCAAAGCACTGAGGGYGATGGTGGAGTGTTGAAGCACRATTGCTAACGAAGCGACCGAKTTGCAGGGTAGCACACACTTCACGGTTTTAAGMGCARCAGTCCTTGCGGAGCTGTTACGCCATTATGCMCGTAGTACGCGGGGCAAAAGCGGGACGCGATCGCCARCATCGCACACGTAGTTGGATATGTGAAGTAAACATGGACGCTCAAAGATATGTACATCGAGCTGTGTCGCACGATGTGCCATATGCG…	Anopheles peryassui	95.642	KF698916.1
GA07	GA	2020	10	7	18	CCCAATTAAGCATATTGCGCATTGCACGACTTAGTGCGATGTACACATTTTTGAGTGCCCACATTCACCGCAGAACCAACTAGCGAGGCTTTGCTTTGCTGCGTACTGATGATTGATTAACCCCCCCGGTGTGTTAGTCAAGCATTGAAGGACTGTGGCGTGTGGTGGTGCACCGTGTGAGTCGTGTTGCTTAATACGATCTTCTCTCTGGCATCACAAACAGAGCGGTGGGCTGTCAAGTCACAATCCCCAGCGACCTGTGCAAGATAGCCCCGATGTGGAAGTCCAAGCGACTTCCCTCACGGTCAGTCTTTGTGATACCGTACACCGAGAGAAGAAATCAAACGTACCCTGAAGCAACGAACGTTCACATGGTGTGATCACACCACAACACGAACA…	Anopheles braziliensis	100	KP994156.1	CCCATTTTTGAGGCCACTTGCATGTGTCGGTTTTTGTTCGTGTTGTGGTGTGATCACACCATGTGAACGTTCGTTGCTTCAGGGTACGTTTGATTTCTTCTCTCGGTGTACGGTATCACAAAGACTGACCGTGAGGGAAGTCGCTTGGACTTCCACATCGGGGCTATCTTGCACAGGTCGCTGGGGATTGTGACTTGACAGCCCACCGCTCTGTTTGTGATGCCAAAGAGAAGATCGTATTAAGCAACACGACTCACACGGTGCACCACCACACGCCACAGTCCTTCAATGCTTGACTAACACACCGGGGGGGTTAATCAATCATCAGTACGCAGCAAAGCAAAGCCTCGCTAGTTGGTTCTGCGGTGAATGTGGGCACTCAAAAATGTGTACATCGCA…	Anopheles braziliensis	99.134	KP994156.1
GA08	GA	2020	10	7	18	CCCCATNAAGCATATTTGCGCATTGCACGACTTAGTGCGATGTACACATTTTTGAGTGCCCACATTCACCGCAGAACCAACTAGCGAGGCTTTGCTTTGCTGCGTACTGATGATTGATTAACCCCCCCGGTGTGTTAGTCAAGCATTGAAGGACTGTGGCGTGTGGTGGTGCACCGTGTGAGTCGTGTTGCTTAATACGATCTTCTCTCTGGCATCACAAACAGAGCGGTGGGCTGTCAAGTCACAATCCCCAGCGACCTGTGCAAGATAGCCCCGATGTGGAAGTCCAAGCGACTTCCCTCACGGTCAGTCTTTGTGATACCGTACACCGAGAGAAGAAATCAAACGTACCCTGAAGCAACGAACGTTCACATGGTGTGATCACACCACAACACGAAC…	Anopheles braziliensis	99.778	KP994156.1	CCCATTTTTGAGGCCCTTTCCTGGTGTCGGGTTTTTGTTCGTGTTGTGGGTGTGATCACACCATGTGAACGTTCGTTGCTTCAGGGTACGTTTGATTTCTTCTCTCGGTGTACGGTATCACAAAAACTGACCGTGAGGGAAGTCGCTTGGACTTCCACATCGGGGCTATCTTGCACAGGTCGCTGGGGATTGTGACTTGACAGCCCACCGCTCTGTTTGTGATGCCAAAAAAAAAATCGTATTAAGCAACACAACTCACACGGTGCACCACCACACCCCACAGTCCTTCAATGCTTGACTAACACACCGGGGGGGTTAATCAATCATCAGTACGCAGCAAAGCAAAGCCTCGCTAGTTGGTTCTGCGGTGAATGTGGGCACTCAAAAATGTGTACATCG…	Anopheles braziliensis	96.983	KP994156.1
GA09	GA	2020	10	7	18	CCCCAATTAAGCTATTTGCGCATTGCACGACTTAGTGCGATGTACACATTTTTGAGTGCCCACATTCACCGCAGAACCAACTATCGAGGCTTTGCTTTGCTGCGTACTGATGATTGATTAACCCCCCCGGTGTGTTATTCAAGCATTGAAGGACTGTGGCGTGTGGTGGTGCACCGTGTGAGTCGTGTTGCTTAATACGATCTTCTCTCTGGCATCACAAACAGAGCGGTGGGCTGTCAAGTCACAATCCCCAGCGACCTGTGCAAGATAGCCCCGATGTGGAAGTCCAAGCGACTTCCCTCACGGTCAGTCTTTGTGATACCGTACACCGAGAGAAGAAATCAAACGTACCCTGAAGCAACGAACGTTCACATGGTGTGATCACACCACAACACGAAC…	Anopheles braziliensis	99.551	KP994156.1	CCCANTTTTGAGGCCCTTTCTGTGTCGGTTTTTGTTCGTGTTGTGGTGTGATCACACCATGTGAACGTTCCTTGCTTCAGGGTACGTTTGATTTCTTCTCTCGGTGTACGGTATCACAAAGACTGACCGTGAGGGAAGTCGCTTGGACTTCCACATCGGGGCTATCTTGCACAGGTCGCTGGGGATTGTGACTTGACAGCCCACCGCTCTGTTTGTGATGCCAAAGAGAAAATCTTATTAAGCAACACGACTCACACGGTGCACCACCACACGCCACAGTCCTTCAATGCTTGACTAACACACCGGGGGGGTTAATCAATCATCAGTACGCAGCAAAGCAAAGCCTCGCTAGTTGGTTCTGCGGTGAATGTGGGCACTCAAAAATGTGTACATCGCACT…	Anopheles braziliensis	98.465	KP994156.1
GA10	GA	2020	10	7	18	CCCCAATGANGCATATTTGCGCATTGCACGACTTAGTGCGATGTACACATTTTTGAGTGCCCACATTCACCGCAGAACCAACTAGCGAGGCTTTGCTTTGCTGCGTACTGATGATTGATTAACCCCCCCGGTGTGTTAGTCAAGCATTGAAGGACTGTGGCGTGTGGTGGTGCACCGTGTGAGTCGTGTTGCTTAATACGATCTTCTCTCTGGCATCACAAACAGAGCGGTGGGCTGTCAAGTCACAATCCCCAGCGACCTGTGCAAGATAGCCCCGATGTGGAAGTCCAAGCGACTTCCCTCACGGTCAGTCTTTGTGATACCGTACACCGAGAGAAGAAATCAAACGTACCCTGAAGCAACGAACGTTCACATGGTGTGATCACACCACAACACGAA…	Anopheles braziliensis	99.557	KP994156.1	ATTAWTTKMGGCACTYMTGTGTCGGTTTTTGTTGTGTMGTGGTGTGAMACCCATGTGAACGTTCGTYGCTMMAGGGTACGTTTGAMMMTTCMTCGGTGTACGGTATCACAAAGACTGACCGTGAGGGAGGTCGCTTGGACTTCCACATCGGGGCTATCTTGCACAGGTCGCTGGGGAMMGTGACTTGACAGCCCACCGCTCTGTTTGTGATGCCAGAGAGAAGATCGTATTAAGCAACACGACTCACACGGTGCACCACCACACGCCACAGTCCTTCAATGCTTGACTAACACACCGGGGGGGTTAATCAATCATCAGTACGCAGCAAAGCAAAGCCTCGCTAGTTGGTTCTGCGGTGAATGTGGGCACTCAAAAATGTGTACATCGCACTAAGTCGTG…	Anopheles braziliensis	95.981	KP994156.1
GA11	GA	2020	10	7	18	CCCCATGAAGCATATTGCGCATTGCACGACTTAGTGCGATGTACACATTTTTGAGTGCCCACATTCACCGCAGAACCAACTAGCGAGGCTTTGCTTTGCTGCGTACTGATGATTGATTAACCCCCCCGGTGTGTTAGTCAAGCATTGAAGGACTGTGGCGTGTGGTGGTGCACCGTGTGAGTCGTGTTGCTTAATACGATCTTCTCTCTGGCATCACAAACAGAGCGGTGGGCTGTCAAGTCACAATCCCCAGCGACCTGTGCAAGATAGCCCCGATGTGGAAGTCCAAGCGACTTCCCTCACGGTCAGTCTTTGTGATACCGTACACCGAGAGAAGAAATCAAACGTACCCTGAAGCAACGAACGTTCACATGGTGTGATCACACCACAACACGAACA…	Anopheles braziliensis	99.78	KP994156.1	CCCATTTTTNNGGCCACTTTCATGTGTCGGTTTTTGTTCGTGTTGTGGTGTGATCACACCATGTGAACGTTCGTTGCTTCAGGGTACGTTTGATTTCTTCTCTCGGTGTACGGTATCACAAAAACTGACCGTGAGGGAAGTCGCTTGGACTTCCACATCGGGGCTATCTTGCACAGGTCGCTGGGGATTGTGACTTGACAGCCCACCGCTCTGTTTGTGATGCCAAAAAGAAAATCGTATTAAGCAACACAACTCACACGGTGCACCACCACACGCCACAGTCCTTCAATGCTTGACTAACACACCGGGGGGGTTAATCAATCATCAGTACGCAGCAAAGCAAAGCCTCGCTAGTTGGTTCTGCGGTGAATGTGGGCACTCAAAAATGTGTACATCGCA…	Anopheles braziliensis	97.835	KP994156.1
GA12	GA	2020	10	7	18	NCNCATNANGCTATTGCGCATTGCACGACTTAGTGCGATGTACACATTTTTGAGTGCCCACATTCACCGCAGAACCAACTAGCGAGGCTTTGCTTTGCTGCGTACTGATGATTGATTAACCCCCCCGGTGTGTTAGTCAAGCATTGAAGGACTGTGGCGTGTGGTGGTGCACCGTGTGAGTCGTGTTGCTTAATACGATCTTCTCTCTGGCATCACAAACAGAGCGGTGGGCTGTCAAGTCACAATCCCCAGCGACCTGTGCAAGATAGCCCCGATGTGGAAGTCCAAGCGACTTCCCTCACGGTCAGTCTTTGTGATACCGTACACCGAGAGAAGAAATCAAACGTACCCTGAAGCAACGAACGTTCACATGGTGTGATCACACCACAACACGAACAA…	Anopheles braziliensis	100	KP994156.1	CCCANTTTTGAGGCCCTTTCTGTGTCGGTTTTTGTTCGTGTTGTGGTGTGATCACACCATGTGAACGTTCGTTGCTTCAGGGTACGTTTGATTTCTTCTCTCGGTGTACGGTATCACAAAAACTGACCGTGAGGGAAGTCGCTTGGACTTCCACATCGGGGCTATCTTGCACAGGTCGCTGGGGATTGTGACTTGACAGCCCACCGCTCTGTTTGTGATGCCAAAGAGAAAATCGTATTAAGCAACACAACTCACACGGTGCACCACCACACGCCACAGTCCTTCAATGCTTGACTAACACACCGGGGGGGTTAATCAATCATCAGTACGCAGCAAAGCAAAGCCTCGCTAGTTGGTTCTGCGGTGAATGTGGGCACTCAAAAATGTGTACATCGCACT…	Anopheles braziliensis	98.465	KP994156.1
GA14	GA	2020	10	12	17	CCCAATKANGCTATTTGCGCATTGCACGACTCAGTGCGATGTAACATTTTTGAGTGCCCACATTCACCGCAGAACCAACTAGCAAGGTCGAGGCTTTGCTGCGTACTGATGATTTGATTGACCCCGTGCCAATCAAGCATTGAAGGACTGTGGCGTGGTGGGTGCACCGTGTGTGTCGCGTTGCTTAATACRACTCCCTCTGGTATCACATCTGGAGCGGGCTATCCAGTCACAATCCCCAGCGAAATGTGCAGCTAAGGTAGCCCCRATGTGGAGGACCATGCTCCTCCCTCAAMGCCAGTCCATGTGATACACACCAAACGGAGCGAGAGATGAAAAACGTACCCTGAAGCAACGTGTGCGCGCGCACGGGTGTAACTCTGCTTGAGCTCARCTCRT…	Anopheles aquasalis	97.738	KP994162.1	ATTAATTTTGACGTACTTGATCTCKTTCCKATCTGAGCTCGGGAGAGTTACACCCGTGCGCGCGCACACSKTGCTTCGGGGTACGTTTTTCWTCTCTCKCTCCKTTTGGTGTGTATCACRTGGACTGGCTTTGAGGGAGGAGCRTGGTCCTCCACATCGGGGCTACCTKAGSTGCACWTTTCGSTGGGGATTGTGASTGGATASCCCKCTCCAKATGTGATACCARAGGGAGKCGTATTAAGCMACGCSACACACACGGYGCACCCACCACCCCACASCCCTTCARTGCTTGATTGGCACGGGGWCAATCAAATCMTCARTACGCAGMAAASCCTCCACCTTGCTAKKTGGTTCTGCKGMGAATGTGGGCACTCAAAAATGTGTACATCRCACTGAGYC…	Anopheles aquasalis	88.736	KP994162.1
GA15	GA	2020	10	12	17	CCCCNATKANGCATATTGCGCATTGCACGACTTAGTGCGATGTACACATTTTTGAGTGCCCACATTCACCGCAGAACCAACTAGCGAGGTCGTCGGCTGGGTCCCCACGCGGGGCCTGTCGCGGCTTAGCTGCGTACTGATGAGTTGATTGACGCCGTCAAACGCGTGTGATCAAGCATTGAAGGACTGTGGCGTGGTGAGTACACTCCGTGTGGGTGTGTCGTTGCTTAATACGACTCCTCTCTCTGGTATCACAACTGGTGCGGGCTACCCCCAGGTCACAATCCCCAGCGACATGTGACGACACAGCTTGCGGTAGCCCCGATGTGGAGGTCCTTGGAAGCGACCTCCCTCAAAGCCAGCCTGTGTGATAGTCCACACACGCACATAGGTGAGAGA…	Anopheles triannulatus	100	KP994151.1	CTTTTTTTGRAGCMCTTGTGATCGGTTCTCTCTCTCGATCGTGCGCTCGATGACTCACACTCCGCCGCGCAAGCGTGTACGTTGGCTTCAGGGTACGTTTGGTCTCTCTCTCTCACCTATGTGCGTGTGTGGACTATCACACAGGCTGGCTTTGAGGGAGGTCGCTTCCAAGGACCTCCACATCGGGGCTACCGCAAGCTGTGTCGTCACATGTCGCTGGGGATTGTGACCTGGGGGTAGCCCGCACCAGTTGTGATACCAGAGAGAGGAGTCGTATTAAGCAACGACACACCCACACGGAGTGTACTCACCACGCCACAGTCCTTCAATGCTTGATCACACGCGTTTGACGGCGTCAATCAACTCATCAGTACGCAGCTAAGCCGCGACAGGCCCCGC…	Anopheles triannulatus	99.042	KP994151.1
GA16	GA	2020	10	12	17	CCCCNATNAAGCATAATTTGCGCATTGCACGACTTAGTGCGATGTACACATTTTTGAGTGCCCACATTCACCGCAGAACCAACTAGCGAGGCTTTGCTTTGCTGCGTACTGATGATTGATTAACCCCCCCGGTGTGTTAGTCAAGCATTGAAGGACTGTGGCGTGTGGTGGTGCACCGTGTGAGTCGTGTTGCTTAATACGATCTTCTCTCTGGCATCACAAACAGAGCGGTGGGCTGTCAAGTCACAATCCCCAGCGACCTGTGCAAGATAGCCCCGATGTGGAAGTCCAAGCGACTTCCCTCACGGTCAGTCTTTGTGATACCGTACACCGAGAGAAGAAATCAAACGTACCCTGAAGCAACGAACGTTCACATGGTGTGATCACACCACAACACGA…	Anopheles braziliensis	99.558	KP994156.1	CCCATTTTTGAGGCCACTTTCATGTGTCGGTTTTTGTTCGTGTTGTGGTGTGATCACACCATGTGAACGTTCGTTGCTTCAGGGTACGTTTGATTTCTTCTCTCGGTGTACGGTATCACAAAGACTGACCGTGAGGGAAGTCGCTTGGACTTCCACATCGGGGCTATCTTGCACAGGTCGCTGGGGATTGTGACTTGACAGCCCACCGCTCTGTTTGTGATGCCAAAGAGAAAATCGTATTAAGCAACACGACTCACACGGTGCACCACCACACGCCACAGTCCTTCAATGCTTGACTAACACACCGGGGGGGTTAATCAATCATCAGTACGCAGCAAAGCAAAGCCTCGCTAGTTGGTTCTGCGGTGAATGTGGGCACTCAAAAATGTGTACATCGCA…	Anopheles braziliensis	98.704	KP994156.1
GA17	GA	2020	10	12	17	AMRGTTKAAACGMTATTGCGCMTTGCACGACTYAGTGCGATGTACACATTTTTGAGTGCCCACATTCACCGCAGAACCAACTAGCGAGGYYTTSSTTTSCTSCGKWCTGATGATTGATTMACCCCCCCGGTGTGTTARTCAAKCATTGAAGGACTGKGGCSTGTGGTGGTGCACCGTGTGAKTCGTGTTGCTTAATACGATCTTCTCTCTGGCATGWGAAACRGAGCGGKGGGCTGTCAAGTCMCMATCCCCWSCGACCTGTGCAARATASCCCCGATGTGGAASTCCAASCSACTTCCCTCRCGGYCAKTCTTTGTGATMCCSTACRCSGAGAKAARAAATARAACSTMCCCTGAARCAACKAACRTTCACMTGGTGTGATCACACCACAACACAAAC…	Anopheles braziliensis	87.696	KP994156.1	CTTTTTTGAGCCTTSTGTSTCGGTTTTTGTTCSTGTTGTGGTGTGATCACACCATGTGAACGTTCSTTGCTTCRGGGTACGTTTGATTTCTTCTCTCCTCTTWCGGTATCRCAAAKACTGACCGTGAGGGAARTGGCTGGGACTTCCACATCGGGGCTATCTTGCACAGGTCGCTGGGGATTGTGACTTGACGGCCCACCGCTCTGTTTGTGATGCCARAKAGAAGATCGTATTAAGCAGCACGACTCWYACGGWGCACCACCACACGCCACARYCCTTCAATGCTTGACTAACRCWCCGGGGGGGTTAATCAATCMTCRKTGCGCACCARASCAAASCCTCRCTASTTGGTTCTGCGGYGAATGTGGGCACTCAAAAATGTGTACATCGCACTAAATC…	Anopheles braziliensis	90.278	KP994156.1
GA18	GA	2020	10	13	17	NCNNNATGAAGCATATTGCGCATTGCACGACTTAGTGCGATGTACACATTTTTGAGTGCCCACATTCACCGCAGAACCAACTAGCGAGGCTTTGCTTTGCTGCGTACTGATGATTGATTAACCCCCCCGGTGTGTTAGTCAAGCATTGAAGGACTGTGGCGTGTGGTGGTGCACCGTGTGAGTCGTGTTGCTTAATACGATCTTCTCTCTGGCATCACAAACAGAGCGGTGGGCTGTCAAGTCACAATCCCCAGCGACCTGTGCAAGATAGCCCCGATGTGGAAGTCCAAGCGACTTCCCTCACGGTCAGTCTTTGTGATACCGTACACCGAGAGAAGAAATCAAACGTACCCTGAAGCAACRAACGTTCACATGGTGTGATCACACCACAACACGAAC…	Anopheles braziliensis	98.018	KP994156.1	AWTTTTTTTARGGCCCTTTMTGTGTCGGTTTTTGTTCGTGTTGTGGTGTGATCACACCATGTGAACGTTCGTTGCTTCAGGGTACGTTTGATTTCTTCTCTCGGTGTACGGTATCACAAARACTGACCGTGAGGGAAGTCSCTTGGACTTCCACATCGGGGCTATCTTGCACAGGTCGCTGGGGATTGTGACTTGACAGCCCACCGCTCTGTTTGTGATGCCAGARAGAAGATCGTATTAAGCAACACGACTCACACGGKGCACCACCACACSCCACAGTCCTTCAATGCTTGACTAACACACCGGGGGGGTTAATCAATCATCAGTACGCAGCAAAGCAAAGCCTCSCTAGTTGGTTCTGCGGTGAATGTGGGCACTCAAAAATGTGTACATCSCACT…	Anopheles braziliensis	98.402	KP994156.1
GA19	GA	2020	10	13	17	CCCCCATGAAGCATATTGCGCATTGCACGACTTAGTGCGATGTACACATTTTTGAGTGCCCACATTCACCGCAGAACCAACTAGCGAGGCTTTGCTTTGCTGCGTACTGATGATTGATTAACCCCCCCGGTGTGTTAGTCAAGCATTGAAGGACTGTGGCGTGTGGTGGTGCACCGTGTGAGTCGTGTTGCTTAATACGATCTTCTCTCTGGCATCACAAACAGAGCGGTGGGCTGTCAAGTCACAATCCCCAGCGACCTGTGCAAGATAGCCCCGATGTGGAAGTCCAAGCGACTTCCCTCACGGTCAGTCTTTGTGATACCGTACACCGAGAGAAGAAATCAAACGTACCCTGAAGCAACGAACGTTCACATGGTGTGATCACACCACAACACGAAC…	Anopheles braziliensis	99.78	KP994156.1	CCCCATTTTTGAGGCCACTTTCATGTGTCGGTTTTTGTTCGTGTTGTGGTGTGATCACACCATGTGAACGTTCGTTGCTTCAGGGTACGTTTGATTTCTTCTCTCGGTGTACGGTATCACAAAGACTGACCGTGAGGGAAGTCGCTTGGACTTCCACATCGGGGCTATCTTGCACAGGTCGCTGGGGATTGTGACTTGACAGCCCACCGCTCTGTTTGTGATGCCAAAGAGAAGATCGTATTAAGCAACACGACTCACACGGTGCACCACCACACGCCACAGTCCTTCAATGCTTGACTAACACACCGGGGGGGTTAATCAATCATCAGTACGCAGCAAAGCAAAGCCTCGCTAGTTGGTTCTGCGGTGAATGTGGGCACTCAAAAATGTGTACATCGC…	Anopheles braziliensis	98.92	KP994156.1
GA20	GA	2020	10	13	17	CCCCATKAMGCATATTGCGCATTGCACGACTTAGTGCGATGTACACATTTTTGAGTGCCCACATTCACCGCAGAACCAACTAGCGAGGCTTTGCTTTGCTGCGTACTGATGATTGATTAACCCCCCCGGTGTGTTAGTCAAGCATTGAAGGACTGTGGCGTGTGGTGGTGCACCGTGTGAGTCGTGTTGCTTAATACGATCTTCTCTCTGGCATCACAAACAGAGCGGTGGGCTGTCAAGTCACAATCCCCAGCGACCTGTGCAAGATAGCCCCGATGTGGAAGTCCAAGCGACTTCCCTCACGGTCAGTCTTTGTGATACCGTACACCGAGAGAAGAAATCAAACGTACCCTGAAGCAACGAACGTTCACATGGTGTGATCACACCACAACACGAACA…	Anopheles braziliensis	100	KP994156.1	CMTATTTTTGATGCCTTMTGTGTCGGTTTTTGTTCGTGTTGTGGTGTGATCACACCATGTGAACGTTCGTTGCTTCAGGGTACGTTTGATTTCTTCTCTCGGTGTACGGTATCACAAAGACTGACCGTGAGGGAAGTCGCTTGGACTTCCACATCGGGGCTATCTTGCACAGGTCGCTGGGGATTGTGACTTGACAGCCCACCGCTCTGTTTGTGATGCCAGAGAGAAGATCGTATTAAGCAACACGACTCACACGGTGCACCACCACACGCCACAGTCCTTCAATGCTTGACTAACACACCGGGGGGGTTAATCAATCATCAGTACGCAGCAAAGCAAAGCCTCGCTAGTTGGTTCTGCGGTGAATGTGGGCACTCAAAAATGTGTACATCGCACTAA…	Anopheles braziliensis	100	KP994156.1
GA21	GA	2020	10	13	17	CCCCCATTANGCATATTTGCGCATTGCACGACTTAGTGCGATGTACACATTTTTGAGTGCCCACATTCACCGCAGAACCAACTAGCGAGGCTTTGCTTTGCTGCGTACTGATGATTGATTAACCCCCCCGGTGTGTTAGTCAAGCATTGAAGGACTGTGGCGTGTGGTGGTGCACCGTGTGAGTCGTGTTGCTTAATACGATCTTCTCTCTGGCATCACAAACAGAGCGGTGGGCTGTCAAGTCACAATCCCCAGCGACCTGTGCAAGATAGCCCCGATGTGGAAGTCCAAGCGACTTCCCTCACGGTCAGTCTTTGTGATACCGTACACCGAGAGAAGAAATCAAACGTACCCTGAAGCAACGAACGTTCACATGGTGTGATCACACCACAACACGAA…	Anopheles braziliensis	99.558	KP994156.1	CCCATTTTNGAGGCCACTTTCATGTGTCGGTTTTTGTTCGTGTTGTGGTGTGATCACACCATGTGAACGTTCGTTGCTTCAGGGTACGTTTGATTTCTTCTCTCGGTGTACGGTATCACAAAAACTGACCGTGAGGGAAGTCGCTTGGACTTCCACATCGGGGCTATCTTGCACAGGTCGCTGGGGATTGTGACTTGACAGCCCACCGCTCTGTTTGTGATGCCAAAGAGAAGATCGTATTAAGCAACACGACTCACACGGTGCACCACCACACGCCACAGTCCTTCAATGCTTGACTAACACACCGGGGGGGTTAATCAATCATCAGTACGCAGCAAAGCAAAGCCTCGCTAGTTGGTTCTGCGGTGAATGTGGGCACTCAAAAATGTGTACATCGCA…	Anopheles braziliensis	98.488	KP994156.1
GA22	GA	2020	10	13	17	CCCCAANGANGCATATTTGCGCATTGCACGACTTAGTGCGATGTACACATTTTTGAGTGCCCACATTCACCGCAGAACCAACTAGCGAGGCTTTGCTTTGCTGCGTACTGATGATTGATTAACCCCCCCGGTGTGTTAGTCAAGCATTGAAGGACTGTGGCGTGTGGTGGTGCACCGTGTGAGTCGTGTTGCTTAATACGATCTTCTCTCTGGCATCACAAACAGAGCGGTGGGCTGTCAAGTCACAATCCCCAGCGACCTGTGCAAGATAGCCCCGATGTGGAAGTCCAAGCGACTTCCCTCACGGTCAGTCTTTGTGATACCGTACACCGAGARAAGAAATCAAACGTACCCTGAAGCAACGAACGTTCACATGGTGTGATCACACCACAACACGAA…	Anopheles braziliensis	99.557	KP994156.1	CATATTTTGCGCCTTMTGTGTCGGTTTTTGTTCGTGTTGTGGTGTGATCACACCATGTGAACGTTCGTTGCTTCAGGGTACGTTTGATTTCTTCTCTCGGTGTACGGTATCACAAAGACTGACCGTGAGGGAAGTCGCTTGGACTTCCACATCGGGGCTATCTTGCACAGGTCGCTGGGGATTGTGACTTGACAGCCCACCGCTCTGTTTGTGATGCCARAGAGAAGATCGTATTAAGCAACACGACTCACACGGTGCACCACCACACGCCACAGTCCTTCAATGCTTGACTAACACACCGGGGGGGTTAATCAATCATCAKTACGCASCAAAGCAAASCCTCGCTAGTTGGTTCTGCGGTGAATGTGGGCACTCAAAAATGTGTACATCGCACTAAGT…	Anopheles braziliensis	99.091	KP994156.1
GA23	GA	2020	10	13	17	CCCCNTTAAGCATATTGCGCATTGCACGACTTAGTGCGATGTACACATTTTTGAGTGCCCACATTCACCGCAGAACCAACTAGCGAGGCTTTGCTTTGCTGCGTACTGATGATTGATTAACCCCCCCGGTGTGTTAGTCAAGCATTGAAGGACTGTGGCGTGTGGTGGTGCACCGTGTGAGTCGTGTTGCTTAATACGATCTTCTCTCTGGCATCACAAACAGAGCGGTGGGCTGTCAAGTCACAATCCCCAGCGACCTGTGCAAGATAGCCCCGATGTGGAAGTCCAAGCGACTTCCCTCACGGTCAGTCTTTGTGATACCGTACACCGAGAGAAGAAATCAAACGTACCCTGAAGCAACGAACGTTCACATGGTGTGATCACACCACAACACGAACA…	Anopheles braziliensis	100	KP994156.1	TGCCATTTTTGAGGCCCTTTCTGTGTCGGTTTTTGTTCGGTGTTGTGGTGTGATCACACCATGTGAACGTTCGTTGCTTCAGGGTACGTTTGATTTCTTCTCTCGGTGTACGGTATCACAAAAACTGACCGTGAGGGAAGTCGCTTGGACTTCCACATCGGGGCTATCTTGCACAGGTCGCTGGGGATTGTGACTTGACAGCCCACCGCTCTGTTTGTGATGCCAAAGAAAAAATCGTATTAAGCAACACAACTCACACGGTGCACCACCACACGCCACAGTCCTTCAATGCTTGACTAACACACCGGGGGGGTTAATCAATCATCAGTACGCAGCAAAGCAAAGCCTCGCTAGTTGGTTCTGCGGTGAATGTGGGCACTCAAAAATGTGTACATCGCA…	Anopheles braziliensis	97.835	KP994156.1
GA24	GA	2020	10	13	17	CCCNNTTTAAGCGNNTTGGGCGCATTGCACGACTTAGTGCGGATGTACACAGTTTTTGAGGTGCCCACATTCACCGGCAGAACCAACTAGCGAGGCTTTGCTTTGCTGCGTACTGATGATTGATTAACCCCCCCGGTGTGTTAGTCAAGCATTGAAGGACTGTGGCGTGTGGTGGTGCACCGTGTGAGTCGTGTTGCTTAATACGATCTTCTCTCTGGCATCACAAACAGAGCGGTGGGCTGTCAAGTCACAATCCCCAGCGACCTGTGCAAGATAGCCCCGATGTGGAAGTCCAAGCGACTTCCCTCACGGTCAGTCTTTGTGATACCGTACACCGAGAGAAGAAATCAAACGTACCCTGAAGCAACGAACGTTCACATGGTGTGATCACACCACAAC…	Anopheles braziliensis	99.105	KP994156.1	CCCATTTTTGGGGCCCTTTCTGGTGTCGGTTTTTGTTCGTGTTGTGGGTGTGATCACACCATGTGAACGTTCGTTGCTTCAGGGTACGTTTGATTTCTTCTCTCGGTGTACGGTATCACAAAAACTGACCGTGAGGGAAGTCGCTTGGACTTCCACATCGGGGCTATCTTGCACAGGTCGCTGGGGATTGTGACTTGACAGCCCACCGCTCTGTTTGTGATGCCAAAGAGAAAATCGTATTAAGCAACACAACTCACACGGTGCACCACCACACGCCACAGTCCTTCAATGCTTGACTAACACACCGGGGGGGTTAATCAATCATCAGTACGCAGCAAAGCAAAGCCTCGCTAGTTGGTTCTGCGGTGAATGTGGGCACTCAAAAATGTGTACATCGCA…	Anopheles braziliensis	97.619	KP994156.1
GA25	GA	2020	10	13	17	CCNCNATGAAGCATATTTGCGCATTGCACGACTTAGTGCGATGTACACATTTTTGAGTGCCCACATTCACCGCAGAACCAACTAGCGAGGCTTTGCTTTGCTGCGTACTGATGATTGATTAACCCCCCCGGTGTGTTAGTCAAGCATTGAAGGACTGTGGCGTGTGGTGGTGCACCGTGTGAGTCGTGTTGCTTAATACAATCTTCTCTCTGGCATCACAAACAGAGCGGTGGGCTGTCAAGTCACAATCCCCAGCGACCTGTGCAAGATAGCCCCGATGTGGAAGTCCAAGCGACTTCCCTCACGGTCAGTCTTTGTGATACCGTACACCGAGAGAAGAAATCAAACGTACCCTGAAGCAACGAACGTTCACATGGTGTGATCACACCACAACACGAA…	Anopheles braziliensis	99.342	KP994156.1	CCCATTTTTNGGCCACGTTGCATGTGTCGGTTTTTGTTCGTGTTGTGGTGTGATCACACCATGTGAACGTTCGGTTGCTTCAGGGTACGTTTGATTTCTTCTCTCGGTGTACGGTATCACAAAGACTGACCGTGAGGGAAGTCGCTTGGACTTCCACATCGGGGCTATCTTGCACAGGTCGCTGGGGATTGTGACTTGACAGCCCACCGCTCTGTTTGTGATGCCAAAGAGAAGATCGTATTAAGCAACACAACTCACACGGTGCACCACCACACGCCACAGTCCTTCAATGCTTGACTAACACACCGGGGGGGTTAATCAATCATCAGTACGCAGCAAAGCAAAGCCTCGCTAGTTGGTTCTGCGGTGAATGTGGGCACTCAAAAATGTGTACATCGC…	Anopheles braziliensis	98.891	KP994156.1
GA26	GA	2020	10	13	17	NCNNNTTAAGCATATTGCGCATTGCACGACTTAGTGCGATGTACACATTTTTGAGTGCCCACATTCACCGCAGAACCAACTAGCGAGGCTTTGCTTTGCTGCGTACTGATGATTGATTAACCCCCCCGGTGTGTTAGTCAAGCATTGAAGGACTGTGGCGTGTGGTGGTGCACCGTGTGAGTCGTGTTGCTTAATACGATCTTCTCTCTGGCATCACAAACAGAGCGGTGGGCTGTCAAGTCACAATCCCCAGCGACCTGTGCAAGATAGCCCCGATGTGGAAGTCCAAGCGACTTCCCTCACGGTCAGTCTTTGTGATACCGTACACCGAGAGAAGAAATCAAACGTACCCTGAAGCAACGAACGTTCACATGGTGTGATCACACCACAACACGAACA…	Anopheles braziliensis	100	KP994156.1	CCCATTTTGAGGCCCTTCTTGTGTCGGTTTTTGTTCGTGTTGTGGTGTGATCACACCATGTGAACGTTCGTTGCTTCAGGGTACGTTTGATTTCTTCTCTCGGTGTACGGTATCACAAAAACTGACCGTGAGGGAAGTCGCTTGGACTTCCACATCGGGGCTATCTTGCACAGGTCGCTGGGGATTGTGACTTGACAGCCCACCGCTCTGTTTGTGATGCCAAAAAGAAAATCGTATTAAGCAACACAACTCACACGGTGCACCACCACACGCCACAGTCCTTCAATGCTTGACTAACACACCGGGGGGGTTAATCAATCATCAGTACGCAGCAAAGCAAAGCCTCGCTAGTTGGTTCTGCGGTGAATGTGGGCACTCAAAAATGTGTACATCGCACTA…	Anopheles braziliensis	98.246	KP994156.1
GA27	GA	2020	10	13	17	CCCCATNNNCGNTATGTGGCGCATTGCACGACTTAGTGCGATGTACACATTTTTGAGTGCCCACATTCACCGCAGAACCAACTAGCGAGGCTTTGCTTTGCTGCGTACTGATGATTGATTAACCCCCCCGGTGTGTTAGTCAAGCATTGAAGGACTGTGGCGTGTGGTGGTGCACCGTGTGAGTCGTGTTGCTTAATACAATCTTTCTTTGGGCATCACAAACAGAGCGGTGGGCTGTCAAGTCACAATCCCCAGCGACCTGTGCAAGATAGCCCCGATGTGGAAGTCCAAGCGACTTCCCTCACGGTCAGTCTTTGTGATACCGTACACCGAGAGAAGAAATCAAACGTACCCTGAAGCAACGAACGTTCACATGGTGTGATCACACCACAACACGAA…	Anopheles braziliensis	99.099	KP994156.1	CCCATTTTNGGGCCCTTTCTGGTGGTCGGGTTTTTGGTTCGTGTTGTGGGTGGTGATCACACCATGTGAACGGTCCGTTGCTTCAGGGTACGTTTGATTTCTTCTCTCGGTGTACGGTATCACAAAAACTGACCGTGAGGGAAGTCGCTTGGACTTCCACATCGGGGCTATCTTGCACAGGTCGCTGGGGATTGTGACTTGACAGCCCACCGCTCTGTTTGTGATGCCAAAAAAAAAATCGTATTAAGCAACACGACTCACACGGTGCACCACCACACCCCACAGTCCTTCAATGCTTGACTAACACACCGGGGGGGTTAATCAATCATCAGTACGCAGCAAAGCAAACCCTCCCTAGTTGGTTCTGCGGTGAATGTGGGCACTCAAAAATGTGTACAT…	Anopheles braziliensis	96.833	KP994156.1
GA28	GA	2020	10	29	18	CCCCCNTNAAGTCTTATTTGCGCATTGCACGACTTAGTGCGATGTACACATTTTTGAGTGCCCACATTCACCGCAGAACCAACTAGCGAGGCTTTGCTTTGCTGCGTACTGATGATTGATTAACCCCCCCGGTGTGTTAGTCAAGCATTGAAGGACTGTGGCGTGTGGTGGTGCACCGTGTGAGTCGTGTTGCTTAATACAATCTCTGTTGGGGCATCACAAACAGAGCGGTGGGCTGTCAAGTCACAATCCCCAGCGACCTGTGCAAGATAGCCCCGATGTGGAAGTCCAAGCGACTTCCCTCACGGTCAGTCTTTGTGATACCGTACACCGAGAGAAGAAATCAAACGTACCCTGAAGCAACGAACGTTCACATGGTGTGATCACACCACAACACGA…	Anopheles braziliensis	98.655	KP994156.1	CCCATTTTTGACGGCACTTCCATGTGTCGGTTTTTGTTCGTGTTGTGGTGTGATCACACCATGTGAACGTTCGTTGCTTCAGGGTACGTTTGATTTCTTCTCTCGGTGTACGGTATCACAAAAACTGACCGTGAGGGAAGTCGCTTGGACTTCCACATCGGGGCTATCTTGCACAGGTCGCTGGGGATTGTGACTTGACAGCCCACCGCTCTGTTTGTGATGCCAAAAAGAAAATCGTATTAAGCAACACGACTCACACGGTGCACCACCACACGCCACAGTCCTTCAATGCTTGACTAACACACCGGGGGGGTTAATCAATCATCAGTACGCAGCAAAGCAAAGCCTCGCTAGTTGGTTCTGCGGTGAATGTGGGCACTCAAAAATGTGTACATCGCA…	Anopheles braziliensis	98.052	KP994156.1
GA29	GA	2020	10	29	18	CCCMATKAMGCTATTGCGCATTGCACGACTTAGTGCGATGTACACATTTTTGAGTGCCCACATTCACCGCAGAACCAACTAGCGAGGCTTTGCTTTGCTGCGTACTGATGATTGATTAACCCCCCCGGTGTGTTAKTCAAGCATTGAAGGACTGTGGCGTGTGGTGGTGCACCGTGTGAGTCGTGTTGCTTAATACGATCTTCTCTCTGGCATCACAAACAGAGCGGTGGGCTGTCAAGTCACAATCCCCAGCGACCTGTGCAAGATAGCCCCGATGTGGAAGTCCAAGCGACTTCCCTCACGGTCAGTCTTTGTGATACCGTACACCGAGAGAAGAAATCAAACGTACCCTGAAGCAACGAACGTTCACATGGTGTGATCACACCACAACACRAACAA…	Anopheles braziliensis	99.553	KP994156.1	CTTTTTTGAGCACTTMTGTGTCGGTTTTTGTTCGTGTTGKGGTGTGATCACACCATGTGAACSTTCSTTGCTTCAGGGTACGTTTGATTTCTTCTCTCGGYGTACGGTATCACAAAGACTGACCGTGAGGGAAGTSGCTKGGACTTCCACATCGGGGSTATCTTGCACAGGTCGCTGGGGATTGTGACTTGACAGCCCACCGCTCTGTTTGTGATGCCARAGAGAAGATCGTATTAAGCAACACGACTCACACGGTGCACCACCACACGCCACAGTCCTTCAATGCTTGACTAACACACCGGGGGGGTTAATCAATCATCAKTACGCASCAAAGCAAASCCTCGCTAGTTGGTTCTGCGGTGAATGTGGGCACTCAAAAATGTGTACATCSCACTAAGT…	Anopheles braziliensis	96.644	KP994156.1
GA30	GA	2020	10	29	18	CCCNNTTGAAGCATATTGCGCATTGCACGACTTAGTGCGATGTACACATTTTTGAGTGCCCACATTCACCGCAGAACCAACTAGCGAGGCTTTGCTTTGCTGCGTACTGATGATTGATTAACCCCCCCGGTGTGTTAGTCAAGCATTGAAGGACTGTGGCGTGTGGTGGTGCACCGTGTGAGTCGTGTTGCTTAATACGATCTTCTCTCTGGCATCACAAACAGAGCGGTGGGCTGTCAAGTCACAATCCCCAGCGACCTGTGCAAGATAGCCCCGATGTGGAAGTCCAAGCGACTTCCCTCACGGTCAGTCTTTGTGATACCGTACACCGAGAGAAGAAATCAAACGTACCCTGAAGCAACGAACGTTCACATGGTGTGATCACACCACAACACGAAC…	Anopheles braziliensis	99.781	KP994156.1	CCCATTTTGAGGCCCTTTCTGTGTCGGTTTTTGTTCGTGTTGTGGTGTGATCACACCATGTGAACGTTCGTTGCTTCAGGGTACGTTTGATTTCTTCTCTCGGTGTACGGTATCACAAAAACTGACCGTGAGGGAAGTCGCTTGGACTTCCACATCGGGGCTATCTTGCACAGGTCGCTGGGGATTGTGACTTGACAGCCCACCGCTCTGTTTGTGATGCCAAAAAGAAAATCGTATTAAGCAACACAACTCACACGGTGCACCACCACACGCCACAGTCCTTCAATGCTTGACTAACACACCGGGGGGGTTAATCAATCATCAGTACGCAGCAAAGCAAAGCCTCGCTAGTTGGTTCTGCGGTGAATGTGGGCACTCAAAAATGTGTACATCGCACTA…	Anopheles braziliensis	98.246	KP994156.1
GA31	GA	2020	10	29	18	CCCGCATTAAGCATATTGCGCATTGCACGACTTAGTGCGATGTACACATTTTTGAGTGCCCACATTCACCGCAGAACCAACTAGCGAGGCTTTGCTTTGCTGCGTACTGATGATTGATTAACCCCCCCGGTGTGTTAGTCAAGCATTGAAGGACTGTGGCGTGTGGTGGTGCACCGTGTGAGTCGTGTTGCTTAATACGATCTTCTCTCTGGCATCACAAACAGAGCGGTGGGCTGTCAAGTCACAATCCCCAGCGACCTGTGCAAGATAGCCCCGATGTGGAAGTCCAAGCGACTTCCCTCACGGTCAGTCTTTGTGATACCGTACACCGAGAGAAGAAATCAAACGTACCCTGAAGCAACGAACGTTCACATGGTGTGATCACACCACAACACGAAC…	Anopheles braziliensis	100	KP994156.1	CCCATTTTTGAGGCCCTTTCTGTGTCGGTTTTTGTTCGTGTTGTGGTGTGATCACACCATGTGAACGTTCGTTGCTTCAGGGTACGTTTGATTTCTTCTCTCGGTGTACGGTATCACAAAAACTGACCGTGAGGGAAGTCGCTTGGACTTCCACATCGGGGCTATCTTGCACAGGTCGCTGGGGATTGTGACTTGACAGCCCACCGCTCTGTTTGTGATGCCAAAAAGAAAATCGTATTAAGCAACACAACTCACACGGTGCACCACCACACGCCACAGTCCTTCAATGCTTGACTAACACACCGGGGGGGTTAATCAATCATCAGTACGCAGCAAAGCAAAGCCTCGCTAGTTGGTTCTGCGGTGAATGTGGGCACTCAAAAATGTGTACATCGCACT…	Anopheles braziliensis	98.048	KP994156.1
GA32	GA	2020	10	29	18	GAACRGTKGAACGCTATTGCGCATTGCACGACTTAGTGCGAKGTACACATTTTTGAGTGCCCACATTCACCGCAGAACCAACTASCGAGGYYTTSSTTTGCTSCSTMCTGMTGATTGATTAMCCCCCCCGGTGTGTTATTCAAKCATTGAAGGACTGGGGCGKGTGGTGGTGCACCGCGTGAKTCGTGTTGCTTAATACGATCTTCTCTCTGGCGTGWGAAMCRKAGCGGKGGGCTGTCCAKCCCCCATCCCCWCCGACTTGTGCRGGATASCCCCGATGCGGAASYCCMASCSACTTCCCTCRCGGYSATTCTTTGTGATMCCGTACRCSGAGASAARAAATMRAACSTMCCCTGAAGCAACKAACGTTCACMTGGTGTGATCACACCACAACACRAA…	Anopheles braziliensis	85.558	KP994156.1	TTTTATTTTGAGCCTTSTGTGTCKGTTTTTGTTCGTGKTGKGGKGTGATCACACCATGTGAACCTTCSTTGCTTCRGGGTACGTTTSATTTCTTCTCTCGTCGTWCGGTATCACAAARACTGACCGTGGGGGAARTGGCTGGGACTTCCACATCGGGGGTATCTTGCACRGGTCGCTGGGGATTGTGACTTGACGCCCACCGCTCTGTTTGTGATGCCRAAKAGAAGATCGKATTAAGCAGCACGACTCACACGGYGCACCACCACACGCCMCMRYCCTTCMATGCTTGACTAACRCACCGGGGGGGTTAATCAATCATCSTTACGCACCMRAKCAMACCCTCKCTASTTGGTTCTGCGGYTAATGTGGGCACTCAAAAATGYCTACATCGCCCTCRRT…	Mansonia uniformis	83.75	KU056608.1	CCCCCATGAAGCATATTTGCGCATTGCACGACTTAGTGCGATGTACACATTTTTGAGTGCCCACATTCACCGCAGAACCAACTAGCGAGGCTTTGCTTTGCTGCGTACTGATGATTGATTAACCCCCCCGGTGTGTTAGTCAAGCATTGAAGGACTGTGGCGTGTGGTGGTGCACCGTGTGAGTCGTGTTGCTTAATACGATCTTCTCTCTGGCATCACAAACAGAGCGGTGGGCTGTCAAGTCACAATCCCCAGCGACCTGTGCAAGATAGCCCCGATGTGGAAGTCCAAGCGACTTCCCTCACGGTCAGTCTTTGTGATACCGTACACCGAGAGAAGAAATCAAACGTACCCTGAAGCAACGAACGTTCACATGGTGTGATCACACCACAACACGAA…	Anopheles braziliensis	99.342	KP994156.1	CCCATTTTTGAGGCACTTTCTGTGTCGGTTTTTGTTCGTGTTGTGGTGTGATCACACCATGTGAACGTTCGTTGCTTCAGGGTACGTTTGATTTCTTCTCTCGGTGTACGGTATCACAAAAACTGACCGTGAGGGAAGTCGCTTGGACTTCCACATCGGGGCTATCTTGCACAGGTCGCTGGGGATTGTGACTTGACAGCCCACCGCTCTGTTTGTGATGCCAAAGAGAAAATCGTATTAAGCAACACGACTCACACGGTGCACCACCACACGCCACAGTCCTTCAATGCTTGACTAACACACCGGGGGGGTTAATCAATCATCAGTACGCAGCAAAGCAAAGCCTCGCTAGTTGGTTCTGCGGTGAATGTGGGCACTCAAAAATGTGTACATCGCACT…	Anopheles braziliensis	97.408	KP994156.1
nBL01	BL	2021	11	3	17	GASTTGACGMTATTGCGCCTTGCACGACTCAGTGCGAGGTACACATTTTTGAGTGCCCACATTCACCGCAGAACCAACTAGCGAGGTCGTCGCCGCCGCCGGTCAGCCGGCGCGCGCGGCTTAGCTGCGTACTGATGATTTGATTGACGCGCCGCGTCCCCAACCGGACGCGCCCGTGTGTGGTCAAGCATTGAAGGACTGTGGCGTGGTGGGTGCACCGTGTGTCGTTGCTTAATACGCGACCCTCTCTCCGGTTTCACATCTGGAGCGGGCTATCCAGTCACAATCCCCAGCGAAATGTGCCGATACACGGGTAGCCCCGATGTGGAGATCCAAGCGAGGACCTCCCTCAAAACCATTGTGATGAAACCCCACCACACAAGAGAGAAGAGAGAGAGC…	Anopheles darlingi	99.799	KP994157.1	AATTATTTGAGGCCACTTGAGATCCTAGTTCCTAGATCCGTGTGCGCGCTCGATGAGCTGACAGCGCGTGCGAACGTTGCTTTTGGTCGCTCTCTCTCTTCTCTCTTGTGTGGTGGGGTTTCATCACAATGGTTTTGAGGGAGGTCCTCGCTTGGATCTCCACATCGGGGCTACCCGTGTATCGGCACATTTCGCTGGGGATTGTGACTGGATAGCCCGCTCCAGATGTGAAACCGGAGAGAGGGTCGCGTATTAAGCAACGACACACGGTGCACCCACCACGCCACAGTCCTTCAATGCTTGACCACACACGGGCGCGTCCGGTTGGGGACGCGGCGCGTCAATCAAATCATCAGTACGCAGCTAAGCCGCGCGCGCCGGCTGACCGGCGGCGGCGAC…	Anopheles darlingi	99.421	KP994157.1
nBL05	BL	2021	11	3	17	GACGTTGACGMTATTGCGCATTGCACGACTTAGTGCGATGTACACATTTTTGAGTGCCCACATTCACCGCAGAACCAACTAGCGAGGTCGTCGGCTGGGTCCCCACGCGGGGCCTGTCGCGGCTTAGCTGCGTACTGATGAGTTGATTGACGCCGTCAAACGCGTGTGATCAAGCATTGAAGGACTGTGGCGTGGTGAGTACACTCCGTGTGGGTGTGTCGTTGCTTAATACGACTCCTCTCTCTGGTATCACAACTGGTGCGGGCTACCCCCAGGTCACAATCCCCAGCGACATGTGACGACACAGCTTGCGGTAGCCCCGATGTGGAGGTCCTTGGAAGCGACCTCCCTCAAAGCCAGCCTGTGTGATAGTCCACACACGCACATAGGTGAGAGAGA…	Anopheles triannulatus	99.426	KP994151.1	CCTAATTTGAGGCCACTTGTGATCGGTTCTCTCTCTCGATCGTGCGCTCGATGACTCACACTCCGCCGCGCAAGCGTGTACGTTGGCTTCAGGGTACGTTTGGTCTCTCTCTCTCACCTATGTGCGTGTGTGGACTATCACACAGGCTGGCTTTGAGGGAGGTCGCTTCCAAGGACCTCCACATCGGGGCTACCGCAAGCTGTGTCGTCACATGTCGCTGGGGATTGTGACCTGGGGGTAGCCCGCACCAGTTGTGATACCAGAGAGAGGAGTCGTATTAAGCAACGACACACCCACACGGAGTGTACTCACCACGCCACAGTCCTTCAATGCTTGATCACACGCGTTTGACGGCGTCAATCAACTCATCAGTACGCAGCTAAGCCGCGACAGGCCCCG…	Anopheles triannulatus	99.064	KP994151.1
nBL08	BL	2021	11	3	17	GACGTTGACGMTATTGCGCATTGCACGACTTAGTGCGATGTACACATTTTTGAGTGCCCACATTCACCGCAGAACCAACTAGCGAGGTCGTCGGCTGGGTCCCCACGCGGGGCCTGTCGCGGCTTAGCTGCGTACTGATGAGTTGATTGACGCCGTCAAACGCGTGTGATCAAGCATTGAAGGACTGTGGCGTGGTGAGTACACTCCGTGTGGGTGTGTCGTTGCTTAATACGACTCCTCTCTCTGGTATCACAACTGGTGCGGGCTACCCCCAGGTCACAATCCCCAGCGACATGTGACGACACAGCTTGCGGTAGCCCCGATGTGGAGGTCCTTGGAAGCGACCTCCCTCAAAGCCAGCCTGTGTGATAGTCCACACACGCACATAGGTGAGAGAGA…	Anopheles triannulatus	98.876	KP994151.1	CMTTATTTGAGGCCACTTGTGATCGGTTCTCTCTCTCGATCGTGCGCTCGATGACTCACACTCCGCCGCGCAAGCGTGTACGTTGGCTTCAGGGTACGTTTGGTCTCTCTCTCTCACCTATGTGCGTGTGTGGACTATCACACAGGCTGGCTTTGAGGGAGGTCGCTTCCAAGGACCTCCACATCGGGGCTACCGCAAGCTGTGTCGTCACATGTCGCTGGGGATTGTGACCTGGGGGTAGCCCGCACCAGTTGTGATACCAGAGAGAGGAGTCGTATTAAGCAACGACACACCCACACGGAGTGTACTCACCACGCCACAGTCCTTCAATGCTTGATCACACGCGTTTGACGGCGTCAATCAACTCATCAGTACGCAGCTAAGCCGCGACAGGCCCCG…	Anopheles triannulatus	99.813	KP994151.1
nBL09	BL	2021	11	3	17	GSACGTTGACGMTATTGCGCATTGCACGACTTAGTGCGATGTACACATTTTTGAGTGCCCACATTCACCGCAGAACCAACTAGCGAGGCTTTGCTTTGCTGCGTACTGATGATTGATTAACCCCCCCGGTGTGTTAGTCAAGCATTGAAGGACTGTGGCGTGTGGTGGTGCACCGTGTGAGTCGTGTTGCTTAATACGATCTTCTCTCTGGCATCACAAACAGAGCGGTGGGCTGTCAAGTCACAATCCCCAGCGACCTGTGCAAGATAGCCCCGATGTGGAAGTCCAAGCGACTTCCCTCACGGTCAGTCTTTGTGATACCGTACACCGAGAGAAGAAATCAAACGTACCCTGAAGCAACGAACGTTCACATGGTGTGATCACACCACAACACGAACA…	Anopheles braziliensis	99.329	KP994156.1	CCTTATTTGAGGCCACTTMTGTGTCGGTTTTTGTTCGTGTTGTGGTGTGATCACACCATGTGAACGTTCGTTGCTTCAGGGTACGTTTGATTTCTTCTCTCGGTGTACGGTATCACAAAGACTGACCGTGAGGGAAGTCGCTTGGACTTCCACATCGGGGCTATCTTGCACAGGTCGCTGGGGATTGTGACTTGACAGCCCACCGCTCTGTTTGTGATGCCAGAGAGAAGATCGTATTAAGCAACACGACTCACACGGTGCACCACCACACGCCACAGTCCTTCAATGCTTGACTAACACACCGGGGGGGTTAATCAATCATCAGTACGCAGCAAAGCAAAGCCTCGCTAGTTGGTTCTGCGGTGAATGTGGGCACTCAAAAATGTGTACATCGCACTA…	Anopheles braziliensis	99.13	KP994156.1
nBL11	BL	2021	11	3	17	GSACSATTGACGMTATTGCGCCTTGCACGACTCAGTGCGAGGTACACATTTTTGAGTGCCCACATTCACCGCAGAACCAACTAGCGAGGTCGTCGCCGCCGCCGGTCAGCCGGCGCGCGCGGCTTAGCTGCGTACTGATGATTTGATTGACGCGCCGCGTCCCCAACCGGACGCGCCCGTGTGTGGTCAAGCATTGAAGGACTGTGGCGTGGTGGGTGCACCGTGTGTCGTTGCTTAATACGCGACCCTCTCTCCGGTTTCACATCTGGAGCGGGCTATCCAGTCACAATCCCCAGCGAAATGTGCCGATACACGGGTAGCCCCGATGTGGAGATCCAAGCGAGGACCTCCCTCAAAACCATTGTGATGAAACCCCACCACACAAGAGAGAAGAGAGAG…	Anopheles darlingi	99.404	KP994157.1	CCACTTGAGATCCTAGTTCCTAGATCCGTGTGCGCGCTCGATGAGCTGACAGCGCGTGCGAACGTTGCTTTTGGTCGCTCTCTCTCTTCTCTCTTGTGTGGTGGGGTTTCATCACAATGGTTTTGAGGGAGGTCCTCGCTTGGATCTCCACATCGGGGCTACCCGTGTATCGGCACATTTCGCTGGGGATTGTGACTGGATAGCCCGCTCCAGATGTGAAACCGGARAGAGGGTCGCGTATTAAGCAACGACACACGGTGCACCCACCACGCCACAGTCCTTCAATGCTTGACCACACACGGGCGCGTCCGGTTGGGGACGCGGCGCGTCAATCAAATCATCAGTACGCAGCTAAGCCGCGCGCGCCGGCTGACCGGCGGCGGCGACRACCTCGCTAGT…	Anopheles darlingi	99.596	KP994157.1
nBL13	BL	2021	11	3	17	CSACGTTGACGMTATTGCGCATTGCACGACTCAGTGCGATGTACACATTTTTGAGTGCCCACATTCACCGCAGAACCAACTAGCAAGGTCGAGGCTTTGCTGCGTACTGATGATTTGATTGACCCCGTGTCAGCCAAGCATTGAAGGACTGTGGCGTGGTGGGTGCACCGAGTGTGCGTGTCGTTGCTTAATACGACTCCCTCTGGTATCACATCTGGAGCGGGCTATCCAGTCACAATCCCCAGCGAAATGTGCATCTACGGGTAGCCCCGATGTGGCGGGCCGCGGAATCGCGGACCCTCCCTCAAAGCCAGCTCAYGTGACACCAWAYMMCAAAAGAGAGASARARAGAMCCCWGAWGCCCCGGAKGCMCACACGAGCGTGCAASTGTGCGCGATC…	Anopheles nuneztovari	91.391	KP994154.1	CCTATTTTGATGCACTAGTGATCGGTACTMTCTCTCTTACTGATCGCGATGAGCTGCACACTCGTGTGCGCATCCGTTGCTTCAGGGTACGTTTGGTCTCTCTCTYTYKCTWTKGKGWTATGTGGKCTGGCTTTGAGGGAGGGACGGAGAGTCCGCGATCCCCCRCATCGCGRCATCCCGGATATCCACATTTCCCTGTTTYTTGGGAGTGTGTGACCGGCTCCCCASCTCATAATGTAGGAACMCAGATTATCCAATTACACRCACACTCGCWGCCCCCMCCACCCCACCMCCCTTCAATGCTTGRMTGAYWGGGGGTCAATCGGATCATCAAAACRCAMCAAAGCCTCRACCTTGCTASTTTGTTCTGTGGTGATGGGGGGAACTCGGAAATGTGAA…	Anopheles nuneztovari	77.049	KP994154.1
nBL14	BL	2021	11	3	17	GACGTTGACGMTATTGCGCATTGCACGACTTAGTGCGATGTACACATTTTTGAGTGCCCACATTCACCGCAGAACCAACTAGCGAGGTCGTCGGCTGGGTCCCCACGCGGGGCCTGTCGCGGCTTAGCTGCGTACTGATGAGTTGATTGACGCCGTCAAACGCGTGTGATCAAGCATTGAAGGACTGTGGCGTGGTGAGTACACTCCGTGTGGGTGTGTCGTTGCTTAATACGACTCCTCTCTCTGGTATCACAACTGGTGCGGGCTACCCCCAGGTCACAATCCCCAGCGACATGTGACGACACAGCTTGCGGTAGCCCCGATGTGGAGGTCCTTGGAAGCGACCTCCCTCAAAGCCAGCCTGTGTGATAGTCCACACACGCACATAGGTGAGAGAGA…	Anopheles triannulatus	99.426	KP994151.1	CMTATTTGATGCACTTGTGATCGGTTCTCTCTCTCGATCGTGCGCTCGATGACTCACACTCCGCCGCGCAAGCGTGTACGTTGGCTTCAGGGTACGTTTGGTCTCTCTCTCTCACCTATGTGCGTGTGTGGACTATCACACAGGCTGGCTTTGAGGGAGGTCGCTTCCAAGGACCTCCACATCGGGGCTACCGCAAGCTGTGTCGTCACATGTCGCTGGGGATTGTGACCTGGGGGTAGCCCGCACCAGTTGTGATACCAGAGAGAGGAGTCGTATTAAGCAACGACACACCCACACGGAGTGTACTCACCACGCCACAGTCCTTCAATGCTTGATCACACGCGTTTGACGGCGTCAATCAACTCATCAGTACGCAGCTAAGCCGCGACAGGCCCCGCG…	Anopheles triannulatus	99.438	KP994151.1
nBL22	BL	2021	11	3	21	CACGTTGACGMTATTGCGCCTTGCACGACTCAGTGCGAGGTACACATTTTTGAGTGCCCACATTCACCGCAGAACCAACTAGCGAGGTCGTCGCCGCCGCCGGTCAGCCGGCGCGCGCGGCTTAGCTGCGTACTGATGATTTGATTGACGCGCCGCGTCCCCAACCGGACGCGCCCGTGTGTGGTCAAGCATTGAAGGACTGTGGCGTGGTGGGTGCACCGTGTGTCGTTGCTTAATACGCGACCCTCTCTCCGGTTTCACATCTGGAGCGGGCTATCCAGTCACAATCCCCAGCGAAATGTGCCGATACACGGGTAGCCCCGATGTGGAGATCCAAGCGAGGACCTCCCTCAAAACCATTGTGATGAAACCCCACCACACAAGAGAGAAGAGAGAGAG…	Anopheles darlingi	99.406	KP994157.1	CATWWTTTGAGGCCACTTGAGATCCTAGTTCCTAGATCCGTGTGCGCGCTCGATGAGCTGACAGCGCGTGCGAACGTTGCTTTTGGTCGCTCTCTCTCTTCTCTCTTGTGTGGTGGGGTTTCATCACAATGGTTTTGAGGGAGGTCCTCGCTTGGATCTCCACATCGGGGCTACCCGTGTATCGGCACATTTCGCTGGGGATTGTGACTGGATAGCCCGCTCCAGATGTGAAACCGGAGAGAGGGTCGCGTATTAAGCAACGACACACGGTGCACCCACCACGCCACAGTCCTTCAATGCTTGACCACACACGGGCGCGTCCGGTTGGGGACGCGGCGCGTCAATCAAATCATCAGTACGCAGCTAAGCCGCGCGCGCCGGCTGACCGGCGGCGGCGAC…	Anopheles darlingi	99.612	KP994157.1
nBL28	BL	2021	11	3	21	GASGTTGACGMTATTGCGCCTTGCACGACTCAGTGCGAGGTACACATTTTTTGAGTGCCCACATTCACCGCAGAACCAACTAGCGAGGTCGTCGCCGCCGCCGGTCAGCCGGCGCGCGCGGCTTAGCTGCGTACTGATGATTTGATTGACGCGCCGCGTCCCCAACCGGACGCGCCCGTGTGTGGTCAAGCATTGAAGGACTGTGGCGTGGTGGGTGCACCGTGTGTCGTTGCTTAATACGCGACCCTCTCTCCGGTTTCACATCTGGAGCGGGCTATCCAGTCACAATCCCCAGCGAAATGTGCCGATACACGGGTAGCCCCGATGTGGAGATCCAAGCGAGGACCTCCCTCAAAACCATTGTGATGAAACCCCACCACACAAGAGAGAAGAGAGAGA…	Anopheles darlingi	99.206	KP994157.1	CTTATTTGAGGCCACTTGAGATCCTAGTTCCTAGATCCGTGTGCGCGCTCGATGAGCTGACAGCGCGTGCGAACGTTGCTTTTGGTCGCTCTCTCTCTTCTCTCTTGTGTGGTGGGGTTTCATCACAATGGTTTTGAGGGAGGTCCTCGCTTGGATCTCCACATCGGGGCTACCCGTGTATCGGCACATTTCGCTGGGGATTGTGACTGGATAGCCCGCTCCAGATGTGAAACCGGAGAGAGGGTCGCGTATTAAGCAACGACACACGGTGCACCCACCACGCCACAGTCCTTCAATGCTTGACCACACACGGGCGCGTCCGGTTGGGGACGCGGCGCGTCAATCAAATCATCAGTACGCAGCTAAGCCGCGCGCGCCGGCTGACCGGCGGCGGCGACG…	Anopheles darlingi	99.226	KP994157.1
nBL29	BL	2021	11	3	21	GACGTTGACGMTATTGCGCCTTGCACGACTCAGTGCGAGGTACACATTTTTGAGTGCCCACATTCACCGCAGAACCAACTAGCGAGGTCGTCGCCGCCGCCGGTCAGCCGGCGCGCGCGGCTTAGCTGCGTACTGATGATTTGATTGACGCGCCGCGTCCCCAACCGGACGCGCCCGTGTGTGGTCAAGCATTGAAGGACTGTGGCGTGGTGGGTGCACCGTGTGTCGTTGCTTAATACGCGACCCTCTCTCCGGTTTCACATCTGGAGCGGGCTATCCAGTCACAATCCCCAGCGAAATGTGCCGATACACGGGTAGCCCCGATGTGGAGATCCAAGCGAGGACCTCCCTCAAAACCATTGTGATGAAACCCCACCACACAAGAGAGAAGAGAGAGAG…	Anopheles darlingi	98.828	KP994157.1	AATATTTGAGGCCACTTGAGATCCTAGTTCCTAGATCCGTGTGCGCGCTCGATGAGCTGACAGCGCGTGCGAACGTTGCTTTTGGTCGCTCTCTCTCTTCTCTCTTGTGTGGTGGGGTTTCATCACAATGGTTTTGAGGGAGGTCCTCGCTTGGATCTCCACATCGGGGCTACCCGTGTATCGGCACATTTCGCTGGGGATTGTGACTGGATAGCCCGCTCCAGATGTGAAACCGGAGAGAGGGTCGCGTATTAAGCAACGACACACGGTGCACCCACCACGCCACAGTCCTTCAATGCTTGACCACACACGGGCGCGTCCGGTTGGGGACGCGGCGCGTCAATCAAATCATCAGTACGCAGCTAAGCCGCGCGCGCCGGCTGACCGGCGGCGGCGACG…	Anopheles darlingi	99.802	KP994157.1
nBL31	BL	2021	11	4	17	GAASTTGACGMTATTGCGCCTTGCACGACTCAGTGCGAGGTACACATTTTTGAGTGCCCACATTCACCGCAGAACCAACTAGCGAGGTCGTCGCCGCCGCCGGTCAGCCGGCGCGCGCGGCTTAGCTGCGTACTGATGATTTGATTGACGCGCCGCGTCCCCAACCGGACGCGCCCGTGTGTGGTCAAGCATTGAAGGACTGTGGCGTGGTGGGTGCACCGTGTGTCGTTGCTTAATACGCGACCCTCTCTCCGGTTTCACATCTGGAGCGGGCTATCCAGTCACAATCCCCAGCGAAATGTGCCGATACACGGGTAGCCCCGATGTGGAGATCCAAGCGAGGACCTCCCTCAAAACCATTGTGATGAAACCCCACCACACAAGAGAGAAGAGAGAGAG…	Anopheles darlingi	99.6	KP994157.1	CATAGTTGAGGCCACTTGAGATCCTAGTTCCTAGATCCGTGTGCGCGCTCGATGAGCTGACAGCGCGTGCGAACGTTGCTTTTGGTCGCTCTCTCTCTTCTCTCTTGTGTGGTGGGGTTTCATCACAATGGTTTTGAGGGAGGTCCTCGCTTGGATCTCCACATCGGGGCTACCCGTGTATCGGCACATTTCGCTGGGGATTGTGACTGGATAGCCCGCTCCAGATGTGAAACCGGAGAGAGGGTCGCGTATTAAGCAACGACACACGGTGCACCCACCACGCCACAGTCCTTCAATGCTTGACCACACACGGGCGCGTCCGGTTGGGGACGCGGCGCGTCAATCAAATCATCAGTACGCAGCTAAGCCGCGCGCGCCGGCTGACCGGCGGCGGCGACG…	Anopheles darlingi	99.611	KP994157.1
nBL37	BL	2021	11	4	17	GRSSTTTGGACGMTATTGCGCCTTGCACGACTCAGTGCGAGGTACACATTTTTGAGTGCCCACATTCACCGCAGAACCAACTAGCGAGGTCGTCGCCGCCGCCGGTCAGCCGGCGCGCGCGGCTTAGCTGCGTACTGATGATTTGATTGACGCGCCGCGTCCCCAACCGGACGCGCCCGTGTGTGGTCAAGCATTGAAGGACTGTGGCGTGGTGGGTGCACCGTGTGTCGTTGCTTAATACGCGACCCTCTCTCCGGTTTCACATCTGGAGCGGGCTATCCAGTCACAATCCCCAGCGAAATGTGCCGATACACGGGTAGCCCCGATGTGGAGATCCAAGCGAGGACCTCCCTCAAAACCATTGTGATGAAACCCCACCACACAAGAGAGAAGAGAGAG…	Anopheles darlingi	99.605	KP994157.1	ASTTATTTGAGGCCACTTGAGATCCTAGTTCCTAGATCCGTGTGCGCGCTCGATGAGCTGACAGCGCGTGCGAACGTTGCTTTTGGTCGCTCTCTCTCTTCTCTCTTGTGTGGTGGGGTTTCATCACAATGGTTTTGAGGGAGGTCCTCGCTTGGATCTCCACATCGGGGCTACCCGTGTATCGGCACATTTCGCTGGGGATTGTGACTGGATAGCCCGCTCCAGATGTGAAACCGGAGAGAGGGTCGCGTATTAAGCAACGACACACGGTGCACCCACCACGCCACAGTCCTTCAATGCTTGACCACACACGGGCGCGTCCGGTTGGGGACGCGGCGCGTCAATCAAATCATCAGTACGCAGCTAAGCCGCGCGCGCCGGCTGACCGGCGGCGGCGAC…	Anopheles darlingi	99.807	KP994157.1
nBL40	BL	2021	11	4	17	GSACGTTGACGMTATTGCGCATTGCACGACTTAGTGCGATGTACACATTTTTGAGTGCCCACATTCACCGCAGAACCAACTAGCGAGGTCGTCGGCTGGGTCCCCACGCGGGGCCTGTCGCGGCTTAGCTGCGTACTGATGAGTTGATTGACGCCGTCAAACGCGTGTGATCAAGCATTGAAGGACTGTGGCGTGGTGAGTACACTCCGTGTGGGTGTGTCGTTGCTTAATACGACTCCTCTCTCTGGTATCACAACTGGTGCGGGCTACCCCCAGGTCACAATCCCCAGCGACATGTGACGACACAGCTTGCGGTAGCCCCGATGTGGAGGTCCTTGGAAGCGACCTCCCTCAAAGCCAGCCTGTGTGATAGTCCACACACGCACATAGGTGAGAGAG…	Anopheles triannulatus	98.881	KP994151.1	CCACTTGTGATCGGTTCTCTCTCTCGATCGTGCGCTCGATGACTCACACTCCGCCGCGCAAGCGTGTACGTTGGCTTCAGGGTACGTTTGGTCTCTCTCTCTCACCTATGTGCGTGTGTGGACTATCACACAGGCTGGCTTTGAGGGAGGTCGCTTCCAAGGACCTCCACATCGGGGCTACCGCAAGCTGTGTCGTCACATGTCGCTGGGGATTGTGACCTGGGGGTAGCCCGCACCAGTTGTGATACCAGAGAGAGGAGTCGTATTAAGCAACGACACACCCACACGGAGTGTACTCACCACGCCACAGTCCTTCAATGCTTGATCACACGCGTTTGACGGCGTCAATCAACTCATCAGTACGCAGCTAAGCCGCGACAGGCCCCGCGTGGGGACCCA…	Anopheles triannulatus	99.81	KP994151.1
nBL44	BL	2021	11	4	17	GACGTTGACGMTATTGCGCCTTGCACGACTCAGTGCGAGGTACACATTTTTGAGTGCCCACATTCACCGCAGAACCAACTAGCGAGGTCGTCGCCGCCGCCGGTCAGCCGGCGCGCGCGGCTTAGCTGCGTACTGATGATTTGATTGACGCGCCGCGTCCCCAACCGGACGCGCCCGTGTGTGGTCAAGCATTGAAGGACTGTGGCGTGGTGGGTGCACCGTGTGTCGTTGCTTAATACGCGACCCTCTCTCCGGTTTCACATCTGGAGCGGGCTATCCAGTCACAATCCCCAGCGAAATGTGCCGATACACGGGTAGCCCCGATGTGGAGATCCAAGCGAGGACCTCCCTCAAAACCATTGTGATGAAACCCCACCACACAAGAGAGAAGAGAGAGAG…	Anopheles darlingi	99.023	KP994157.1	AATAAGTTGATGCACTTGAGATCCTAGTTCCTAGATCCGTGTGCGCGCTCGATGAGCTGACAGCGCGTGCGAACGTTGCTTTTGGTCGCTCTCTCTCTTCTCTCTTGTGTGGTGGGGTTTCATCACAATGGTTTTGAGGGAGGTCCTCGCTTGGATCTCCACATCGGGGCTACCCGTGTATCGGCACATTTCGCTGGGGATTGTGACTGGATAGCCCGCTCCAGATGTGAAACCGGAGAGAGGGTCGCGTATTAAGCAACGACACACGGTGCACCCACCACGCCACAGTCCTTCAATGCTTGACCACACACGGGCGCGTCCGGTTGGGGACGCGGCGCGTCAATCAAATCATCAGTACGCAGCTAAGCCGCGCGCGCCGGCTGACCGGCGGCGGCGACG…	Anopheles darlingi	100	KP994157.1
nBL47	BL	2021	11	4	17	GACGTTGACGMTATTGCGCATTGCACGACTTAGTGCGATGTACACATTTTTGAGTGCCCACATTCACCGCAGAACCAACTAGCGAGGCTTTGCTTTGCTGCGTACTGATGATTGATTAACCCCCCCGGTGTGTTAGTCAAGCATTGAAGGACTGTGGCGTGTGGTGGTGCACCGTGTGAGTCGTGTTGCTTAATACGATCTTCTCTCTGGCATCACAAACAGAGCGGTGGGCTGTCAAGTCACAATCCCCAGCGACCTGTGCAAGATAGCCCCGATGTGGAAGTCCAAGCGACTTCCCTCACGGTCAGTCTTTGTGATACCGTACACCGAGAGAAGAAATCAAACGTACCCTGAAGCAACGAACGTTCACATGGTGTGATCACACCACAACACGAACAA…	Anopheles braziliensis	99.329	KP994156.1	CMTATTTGAGGCCACTTMTGTGTCGGTTTTTGTTCGTGTTGTGGTGTGATCACACCATGTGAACGTTCGTTGCTTCAGGGTACGTTTGATTTCTTCTCTCGGTGTACGGTATCACAAAGACTGACCGTGAGGGAAGTCGCTTGGACTTCCACATCGGGGCTATCTTGCACAGGTCGCTGGGGATTGTGACTTGACAGCCCACCGCTCTGTTTGTGATGCCAGAGAGAAGATCGTATTAAGCAACACGACTCACACGGTGCACCACCACACGCCACAGTCCTTCAATGCTTGACTAACACACCGGGGGGGTTAATCAATCATCAGTACGCAGCAAAGCAAAGCCTCGCTAGTTGGTTCTGCGGTGAATGTGGGCACTCAAAAATGTGTACATCGCACTAA…	Anopheles braziliensis	99.345	KP994156.1
nBL49	BL	2021	11	4	17	GAACGTTTGACGMTATTGCGCCTTGCACGACTCAGTGCGAGGTACACATTTTTGAGTGCCCACATTCACCGCAGAACCAACTAGCGAGGTCGTCGCCGCCGCCGGTCAGCCGGCGCGCGCGGCTTAGCTGCGTACTGATGATTTGATTGACGCGCCGCGTCCCCAACCGGACGCGCCCGTGTGTGGTCAAGCATTGAAGGACTGTGGCGTGGTGGGTGCACCGTGTGTCGTTGCTTAATACGCGACCCTCTCTCCGGTTTCACATCTGGAGCGGGCTATCCAGTCACAATCCCCAGCGAAATGTGCCGATACACGGGTAGCCCCGATGTGGAGATCCAAGCGAGGACCTCCCTCAAAACCATTGTGATGAAACCCCACCACACAAGAGAGAAGAGAGAG…	Anopheles darlingi	99.605	KP994157.1	CATTATTTTGAGGCCACTTGAGATCCTAGTTCCTAGATCCGTGTGCGCGCTCGATGAGCTGACAGCGCGTGCGAACGTTGCTTTTGGTCGCTCTCTCTCTTCTCTCTTGTGTGGTGGGGTTTCATCACAATGGTTTTGAGGGAGGTCCTCGCTTGGATCTCCACATCGGGGCTACCCGTGTATCGGCACATTTCGCTGGGGATTGTGACTGGATAGCCCGCTCCAGATGTGAAACCGGAGAGAGGGTCGCGTATTAAGCAACGACACACGGTGCACCCACCACGCCACAGTCCTTCAATGCTTGACCACACACGGGCGCGTCCGGTTGGGGACGCGGCGCGTCAATCAAATCATCAGTACGCAGCTAAGCCGCGCGCGCCGGCTGACCGGCGGCGGCGA…	Anopheles darlingi	99.423	KP994157.1
nBL50	BL	2021	11	4	21	GAACGTTTGACGMTATTGCGCTTGCACGACTTAKTGCGATGTACACATTTTTGAGTGCCCACATTCACCGCAGAACCAACTAGCGAGGCTTTGCTTTGCTGCGTACTGATGATTGATTAACCCCCCCGGTGTGTTAGTCAAGCATTGAAGGACTGTGGCGTGTGGTGGTGCACCGTGTGAGTCGTGTTGCTTAATACRATCTTCTCTCTGGCATCACAAACAGAGCGGTGGGCTGTCAAGTCACAATCCCCASCGACCTGTGCAAGATAGCCCCGATGTGGAAGTCCAAGCSACTTCCCTCACGGTCAGTCTTTGTGATACCGYACACCGAGARAARAAATCAAACGTACCCTGAAGCAACGAACGTTCACATGGTGTGATCACACCACAACACRAACA…	Anopheles braziliensis	97.987	KP994156.1	ACTTCTGTGTCGGTTTTTGTTCGTGTGGGGGTGTGATCACACCATGAGAACGTTCGTTGCTTCAGGGTACGTTTGATTTCTTCTCTCGGTGTACGGTATCGCAAAGACTGACCGTGAGGGAAGTCGCTTGGACTTCCACATCGGGGCTATCTTGCACAGGTCGCTGGGGATTGTGACTTGACAGCCCACCGCTCTGTTTGTGATGCCANAAAGAAGATCNTATTAAGCAACACGACTCACACGGTGCACCACCACACGCCACAGTCCTTCAATGCTTGACTAACACACCGGGGGGGTTAATCAATCATCAGTACGCAGCAAAGCAAAGCCTCGCTATTTGKTTCTGCGGTGAATGTGGGCACTCAAAAATGTGTACATCGCACTAAGTCGTGCAATGCG…	Anopheles braziliensis	97.309	KP994156.1
nBL56	BL	2021	11	4	21	GACGTTTGACGMTATTGCGCCTTGCACGACTYAGTGCGAKGTACACATTTTTGAGTGCCCACATTCACCGCAGAACCAACTAGCGAGGYTTTGSTTTGCTGCGGWCTGMTGATTGGTTCGCCCCCCCTGCGTGTTGATGATTTGATGGACGACTGKGGTCCCCGGTGGACACCCCCGTGTGTGGGTTGCTTTGAAGGACTGTGGTCTGGTGGGTGCACCGKGTGTCTGTGCTTAATACTCRACCCTCTCTCCGGTTTGTGTCTGGAGCCCCSTATCCRAACTCCATCCCCCTTCCCTCGTGGCSATTCTTTGTGATCCCCKATGTGGAGATACRARMTARGACCTCCCTCGAARCCATTGWGATGAACCCGCWGCGATCACRACASAASASAAASARCA…	Anopheles darlingi	79.447	KP994157.1	CMTATTTGAGGCCACTTCTGTGCTAGGTTTTAGTTCCKTGTGCGCTCTCKATCACCTGGCGAACCTTGCKAACGTTGCTTTTGGTCKGTCTTCTTCTCCTCTCTTGYGGGGTGGGGTTTACTGACAATGGTTTTAATGGATGGCACTTCTTGGATCTCCCTATCTTGCCTACCCGTGTATCGATTCTTTTTTGTGGGGATTGTGACTGGTTTGCCCGCTCCAATGTGATACCGGAAAGAGGGTCGAGTATTACGCAGCRACACCACGYGCACCCACCCTTCCATGSTCCTTCAATGCTCGAGGGGGGTTAATCGCTTCCGGTTGGGGACCCGACGCGACCCTCAAATCATGGTTCTGCGGCTAAKCCGGGCGCTCCGAAAGACCGGCGGCGGCRACAAC…	Anopheles darlingi	77.93	OX030913.1	ATTGCGCMTTGCACGACTYAGTGCGAKGTACACATTTTTGAGTGCCCACATTCACCGCAGAACCAACTAGCGAGGYTTTGSTTTGCTGCGGWCTGMTGATTGATTAACCCCCCCTGYGTGCTGATGATTTGATTGACGACTGGGGYCCCCGGTGGTGCRCCCCCGTGTGTGGGTTGCTTTGACGGACTGTCTCTCTGGYGTCWGCACCRKAKGGCKGTGCTTAATACKCRACCCTCTCTCCGACCTGTGTCTATAGCCCCSTATCGGAACWCCATCCCCCTTCCCTCGCGGCCATWCTTTGKGATMCCCKATGCGGAGATACRAAMTARGACCTCCCTTGAARCCATTGAGATGAACCTGCWGCGATCACRACACAACASAAACAAMAACCRACACMTG…	Anopheles braziliensis	97.872	KP994156.1	AAWCGTGCAAGGCGCAATATGCGTTCAACGTGTCGGTGTTCATGTGTCCTGCAG	Anopheles darlingi	100	XR_007469302.1
nBL64	BL	2021	11	4	21	GASGTTGACGMTATTGCGCCTTGCACGACTCAGTGCGAGGTACACATTTTTGAGTGCCCACATTCACCGCAGAACCAACTAGCGAGGTCGTCGCCGCCGCCGGTCAGCCGGCGCGCGCGGCTTAGCTGCGTACTGATGATTTGATTGACGCGCCGCGTCCCCAACCGGACGCGCCCGTGTGTGGTCAAGCATTGAAGGACTGTGGCGTGGTGGGTGCACCGTGTGTCGTTGCTTAATACGCGACCCTCTCTCCGGTTTCACATCTGGAGCGGGCTATCCAGTCACAATCCCCAGCGAAATGTGCCGATACACGGGTAGCCCCGATGTGGAGATCCAAGCGAGGACCTCCCTCAAAACCATTGTGATGAAACCCCACCACACAAGAGAGAAGAGAGAGAG…	Anopheles darlingi	99.02	KP994157.1	CATWATTTGAGGCCACTTGAGATCCTAGTTCCTAGATCCGTGTGCGCGCTCGATGAGCTGACAGCGCGTGCGAACGTTGCTTTTGGTCGCTCTCTCTCTTCTCTCTTGTGTGGTGGGGTTTCATCACAATGGTTTTGAGGGAGGTCCTCGCTTGGATCTCCACATCGGGGCTACCCGTGTATCGGCACATTTCGCTGGGGATTGTGACTGGATAGCCCGCTCCAGATGTGAAACCGGAGAGAGGGTCGCGTATTAAGCAACGACACACGGTGCACCCACCACGCCACAGTCCTTCAATGCTTGACCACACACGGGCGCGTCCGGTTGGGGACGCGGCGCGTCAATCAAATCATCAGTACGCAGCTAAGCCGCGCGCGCCGGCTGACCGGCGGCGGCGAC…	Anopheles darlingi	99.423	KP994157.1
nBL73	BL	2021	11	4	21	CACGATTGACGMTATTGCGCATTGCACGACTCAGTGCGATGTACACATTTTTGAGTGCCCACATTCACCGCAGAACCAACTAGCATAGCCGTCGAAAGCTTTGCTGCGTACTGATGATTGGTTGACCATGTGCCAACCAAGCATTGAAGGACTGTGGCGTGGTGGGTGCACCGTGTGTGTGTCGTTGCTTAATACGACTCATTCTCTGGTATCACATCTGGAGCGGGCTATCCAGTCACAATCCCCAGCGACCTGTGCACAGATAGCCCCGATGTGGAGGACCATCCTCCCTCAAAGCCAGCCCATGTGATACACACAAACGGAGCGAGACCAAACGTACCCTGAAGCAACGTATGCGCACACGCGTGCAACTCATTCTCAAGCGCACAMGATCGAAAG…	Anopheles oswaldoi	98.23	KC970074.1	CCACTTGATCGGTTCTCTTTCGATCGTGTGCGCTTGAGAATGAGTTGCACGCGTGTGCGCATACGTTGCTTCAGGGTACGTTTGGTCTCGCTCCGTTTGTGTGTATCACATGGGCTGGCTTTGAGGGAGGATGGTCCTCCACATCGGGGCTATCTGTGCACAGGTCGCTGGGGATTGTGACTGGATAGCCCGCTCCAGATGTGATACCAGAGAATGAGTCGTATTAAGCAACGACACACACACGGTGCACCCACCACGCCACAGTCCTTCAATGCTTGGTTGGCACATGGTCAACCAATCATCAGTACGCAGCAAAGCTTTCGACGGCTATGCTAGTTGGTTCTGCGGTGAATGTGGGCACTCAAAAATGTGTACATCGCACTGAGTCGTGCAATGCGC…	Anopheles oswaldoi	99.552	MG263754.1
nBL79	BL	2021	11	4	21	GSACGTTGACGMTATTGCGCCTTGCACGACTCAGTGCGAGGTACACATTTTTTGAGTGCCCACATTCACCGCAGAACCAACTAGCGAGGTCGTCGCCGCCGCCGGTCAGCCGGCGCGCGCGGCTTAGCTGCGTACTGATGATTTGATTGACGCGCCGCGTCCCCAACCGGACGCGCCCGTGTGTGGTCAAGCATTGAAGGACTGTGGCGTGGTGGGTGCACCGTGTGTCGTTGCTTAATACGCGACCCTCTCTCCGGTTTCACATCTGGAGCGGGCTATCCAGTCACAATCCCCAGCGAAATGTGCCGATACACGGGTAGCCCCGATGTGGAGATCCAAGCGAGGACCTCCCTCAAAACCATTGTGATGAAACCCCACCACACAAGAGAGAAGAGAGAG…	Anopheles darlingi	98.646	KP994157.1	CCACTTGAGATCCTAGTTCCTAGATCCGTGTGCGCGCTCGATGAGCTGACAGCGCGTGCGAACGTTGCTTTTGGTCGCTCTCTCTCTTCTCTCTTGTGTGGTGGGGTTTCATCACAATGGTTTTGAGGGAGGTCCTCGCTTGGATCTCCACATCGGGGCTACCCGTGTATCGGCACATTTCGCTGGGGATTGTGACTGGATAGCCCGCTCCAGATGTGAAACCGGAGAGAGGGTCGCGTATTAAGCAACGACACACGGTGCACCCACCACGCCACAGTCCTTCAATGCTTGACCACACACGGGCGCGTCCGGTTGGGGACGCGGCGCGTCAATCAAATCATCAGTACGCAGCTAAGCCGCGCGCGCCGGCTGACCGGCGGCGGCGACRACCTCGCTAGT…	Anopheles darlingi	99.798	KP994157.1
nBL80	BL	2021	11	4	21	GSACGTTGACGMTATTGCGCCTTGCACGACTCAGTGCGAGGTACACATTTTTTGAGTGCCCACATTCACCGCAGAACCAACTAGCGAGGTCGTCGCCGCCGCCGGTCAGCCGGCGCGCGCGGCTTAGCTGCGTACTGATGATTTGATTGACGCGCCGCGTCCCCAACCGGACGCGCCCGTGTGTGGTCAAGCATTGAAGGACTGTGGCGTGGTGGGTGCACCGTGTGTCGTTGCTTAATACGCGACCCTCTCTCCGGTTTCACATCTGGAGCGGGCTATCCAGTCACAATCCCCAGCGAAATGTGCCGATACACGGGTAGCCCCGATGTGGAGATCCAAGCGAGGACCTCCCTCAAAACCATTGTGATGAAACCCCACCACACAAGAGAGAAGAGAGAG…	Anopheles darlingi	98.643	KP994157.1	CATATTTGATGCACTTGAGATCCTAGTTCCTAGATCCGTGTGCGCGCTCGATGAGCTGACAGCGCGTGCGAACGTTGCTTTTGGTCGCTCTCTCTCTTCTCTCTTGTGTGGTGGGGTTTCATCACAATGGTTTTGAGGGAGGTCCTCGCTTGGATCTCCACATCGGGGCTACCCGTGTATCGGCACATTTCGCTGGGGATTGTGACTGGATAGCCCGCTCCAGATGTGAAACCGGAGAGAGGGTCGCGTATTAAGCAACGACACACGGTGCACCCACCACGCCACAGTCCTTCAATGCTTGACCACACACGGGCGCGTCCGGTTGGGGACGCGGCGCGTCAATCAAATCATCAGTACGCAGCTAAGCCGCGCGCGCCGGCTGACCGGCGGCGGCGACGA…	Anopheles darlingi	99.211	KP994157.1
nBL82	BL	2021	11	4	21	GSACGTTGACGMTATTGCGCCTTGCACGACTCAGTGCGAGGTACACATTTTTGAGTGCCCACATTCACCGCAGAACCAACTAGCGAGGTCGTCGCCGCCGCCGGTCAGCCGGCGCGCGCGGCTTAGCTGCGTACTGATGATTTGATTGACGCGCCGCGTCCCCAACCGGACGCGCCCGTGTGTGGTCAAGCATTGAAGGACTGTGGCGTGGTGGGTGCACCGTGTGTCGTTGCTTAATACGCGACCCTCTCTCCGGTTTCACATCTGGAGCGGGCTATCCAGTCACAATCCCCAGCGAAATGTGCCGATACACGGGTAGCCCCGATGTGGAGATCCAAGCGAGGACCTCCCTCAAAACCATTGTGATGAAACCCCACCACACAAGAGAGAAGAGAGAGA…	Anopheles darlingi	99.406	KP994157.1	AATTATTTGAGGCCACTTGAGATCCTAGTTCCTAGATCCGTGTGCGCGCTCGATGAGCTGACAGCGCGTGCGAACGTTGCTTTTGGTCGCTCTCTCTCTTCTCTCTTGTGTGGTGGGGTTTCATCACAATGGTTTTGAGGGAGGTCCTCGCTTGGATCTCCACATCGGGGCTACCCGTGTATCGGCACATTTCGCTGGGGATTGTGACTGGATAGCCCGCTCCAGATGTGAAACCGGAGAGAGGGTCGCGTATTAAGCAACGACACACGGTGCACCCACCACGCCACAGTCCTTCAATGCTTGACCACACACGGGCGCGTCCGGTTGGGGACGCGGCGCGTCAATCAAATCATCAGTACGCAGCTAAGCCGCGCGCGCCGGCTGACCGGCGGCGGCGAC…	Anopheles darlingi	99.228	KP994157.1
nBL85	BL	2021	11	8	17	GACGTTGACGMTATTGCGCATTGCACGACTCAGTGCGATGTACACATTTTTGAGTGCCCACATTCACCGCAGAACCAACTAGCATAGCCGTCGAAAGCTTTGCTGCGTACTGATGATTGGTTGACCATGTGCCAACCAAGCATTGAAGGACTGTGGCGTGGTGGGTGCACCGTGTGTGTGTCGTTGCTTAATACGACTCATTCTCTGGTATCACATCTGGAGCGGGCTATCCAGTCACAATCCCCAGCGACCTGTGCACAGATAGCCCCGATGTGGAGGACCATCCTCCCTCAAAGCCAGCCCATGTGATACACACAAACGGAGCGAGACCAAACGTACCCTGAAGCAACGTATGCGCACACGCGTGCAACTCATTCTCAAGCGCACACGATCGAAAGA…	Anopheles oswaldoi	98.889	KC970074.1	CCTATTTTGAGGCCACTTGATCGGTTCTCTTTCGATCGTGTGCGCTTGAGAATGAGTTGCACGCGTGTGCGCATACGTTGCTTCAGGGTACGTTTGGTCTCGCTCCGTTTGTGTGTATCACATGGGCTGGCTTTGAGGGAGGATGGTCCTCCACATCGGGGCTATCTGTGCACAGGTCGCTGGGGATTGTGACTGGATAGCCCGCTCCAGATGTGATACCAGAGAATGAGTCGTATTAAGCAACGACACACACACGGTGCACCCACCACGCCACAGTCCTTCAATGCTTGGTTGGCACATGGTCAACCAATCATCAGTACGCAGCAAAGCTTTCGACGGCTATGCTAGTTGGTTCTGCGGTGAATGTGGGCACTCAAAAATGTGTACATCGCACTGAGT…	Anopheles oswaldoi	99.779	KC970074.1
nBL87	BL	2021	11	8	21	CAAGTTGACGMTATTGCGCATTGCACGACTTAGTGCGATGTACACATTTTTGAGTGCCCACATTCACCGCAGAACCAACTAGCGAGGTCGTCGGCTGGGTCCCCACGCGGGGCCTGTCGCGGCTTAGCTGCGTACTGATGAGTTGATTGACGCCGTCAAACGCGTGTGATCAAGCATTGAAGGACTGTGGCGTGGTGAGTACACTCCGTGTGGGTGTGTCGTTGCTTAATACGACTCCTCTCTCTGGTATCACAACTGGTGCGGGCTACCCCCAGGTCACAATCCCCAGCGACATGTGACGACACAGCTTGCGGTAGCCCCGATGTGGAGGTCCTTGGAAGCGACCTCCCTCAAAGCCAGCCTGTGTGATAGTCCACACACGCACATAGGTGAGAGAGA…	Anopheles triannulatus	98.689	KP994151.1	CCTATTTGAGGCCACTTGTGATCGGTTCTCTCTCTCGATCGTGCGCTCGATGACTCACACTCCGCCGCGCAAGCGTGTACGTTGGCTTCAGGGTACGTTTGGTCTCTCTCTCTCACCTATGTGCGTGTGTGGACTATCACACAGGCTGGCTTTGAGGGAGGTCGCTTCCAAGGACCTCCACATCGGGGCTACCGCAAGCTGTGTCGTCACATGTCGCTGGGGATTGTGACCTGGGGGTAGCCCGCACCAGTTGTGATACCAGAGAGAGGAGTCGTATTAAGCAACGACACACCCACACGGAGTGTACTCACCACGCCACAGTCCTTCAATGCTTGATCACACGCGTTTGACGGCGTCAATCAACTCATCAGTACGCAGCTAAGCCGCGACAGGCCCCGC…	Anopheles triannulatus	99.065	KP994151.1
nBL88	BL	2021	11	8	21	GACGTTGACGMTATTGCGCATTGCACGACTCAGTGCGATGTACACATTTTTGAGTGCCCACATTCACCGCAGAACCAACTAGCAAGGTCGAGGCTTTGCTGCGTACTGATGATTTGATTGACCCCGTGTCAGCCAAGCATTGAAGGACTGTGGCGTGGTGGGTGCACCGAGTGTGCGTGTCGTTGCTTAATACGACTCCCTCTGGTATCACATCTGGAGCGGGCTATCCAGTCACAATCCCCAGCGAAATGTGCATCTACGGGTAGCCCCGATGTGGCGGGCCGCGGAATCGCGGACCCTCCCTCAAAGCCAGCTCACGTGACACCATACCAAAARAGAGAGACCAAACGTACCCTGAAGCAMCGGATGCGCACACGAGTGTGCAGCTCAKCGCGATCA…	Anopheles nuneztovari	98.249	KP994154.1	CACTAGTGATCGGTACTCTCTCTCTTACTGATCGCGATGAGCTGCACACTCGTGTGCGCATCCGTTGCTTCAGGGTACGTTTGGTCTCTCTCTTTTGGTATGGTGTCACGTGAGCTGGCTTTGAGGGAGGGTCCGCGATTCCGCGGCCCGCCACATCGGGGCTACCCGTAGATGCACATTTCGCTGGGGATTGTGACTGGATAGCCCGCTCCAGATGTGATACCAGAGGGAGTCGTATTAAGCAACGACACGCACACTCGGTGCACCCACCACGCCACAGTCCTTCAATGCTTGGCTGACACGGGGTCAATCAAATCATCAGTACGCAGCAAAGCCTCGACCTTGCTAGTTGGTTCTGCGGTGAATGTGGGCACTCAAAAATGTGTACATCGCACTGAG…	Anopheles nuneztovari	99.127	KP994154.1
nBL89	BL	2021	11	8	21	GASGTTGACGMTATTGCGCATTGCACGACTTAGTGCGATGTACACATTTTTGAGTGCCCACATTCACCGCAGAACCAACTAGCGAGGTCGTCGGCTGGGTCCCCACGCGGGGCCTGTCGCGGCTTAGCTGCGTACTGATGAGTTGATTGACGCCGTCAAACGCGTGTGATCAAGCATTGAAGGACTGTGGCGTGGTGAGTACACTCCGTGTGGGTGTGTCGTTGCTTAATACGACTCCTCTCTCTGGTATCACAACTGGTGCGGGCTACCCCCAGGTCACAATCCCCAGCGACATGTGACGACACAGCTTGCGGTAGCCCCGATGTGGAGGTCCTTGGAAGCGACCTCCCTCAAAGCCAGCCTGTGTGATAGTCCACACACGCACATAGGTGAGAGAGA…	Anopheles triannulatus	99.424	KP994151.1	AATWTTGAGGCCACTTGTGATCGGTTCTCTCTCTCGATCGTGCGCTCGATGACTCACACTCCGCCGCGCAAGCGTGTACGTTGGCTTCAGGGTACGTTTGGTCTCTCTCTCTCACCTATGTGCGTGTGTGGACTATCACACAGGCTGGCTTTGAGGGAGGTCGCTTCCAAGGACCTCCACATCGGGGCTACCGCAAGCTGTGTCGTCACATGTCGCTGGGGATTGTGACCTGGGGGTAGCCCGCACCAGTTGTGATACCAGAGAGAGGAGTCGTATTAAGCAACGACACACCCACACGGAGTGTACTCACCACGCCACAGTCCTTCAATGCTTGATCACACGCGTTTGACGGCGTCAATCAACTCATCAGTACGCAGCTAAGCCGCGACAGGCCCCGCG…	Anopheles triannulatus	99.431	KP994151.1
nBL90	BL	2021	11	8	21	CACGTTGACGMTATTGCGCATTGCACGACTTAGTGCGATGTACACATTTTTGAGTGCCCACATTCACCGCAGAACCAACTAGCGAGGTCGTCGGCTGGGTCCCCACGCGGGGCCTGTCGCGGCTTAGCTGCGTACTGATGAGTTGATTGACGCCGTCAAACGCGTGTGATCAAGCATTGAAGGACTGTGGCGTGGTGAGTACACTCCGTGTGGGTGTGTCGTTGCTTAATACGACTCCTCTCTCTGGTATCACAACTGGTGCGGGCTACCCCCAGGTCACAATCCCCAGCGACATGTGACGACACAGCTTGCGGTAGCCCCGATGTGGAGGTCCTTGGAAGCGACCTCCCTCAAAGCCAGCCTGTGTGATAGTCCACACACGCACATAGGTGAGAGAGA…	Anopheles triannulatus	99.058	KP994151.1	CCACTTGTGATCGGTTCTCTCTCTCGATCGTGCGCTCGATGACTCACACTCCGCCGCGCAAGCGTGTACGTTGGCTTCAGGGTACGTTTGGTCTCTCTCTCTCACCTATGTGCGTGTGTGGACTATCACACAGGCTGGCTTTGAGGGAGGTCGCTTCCAAGGACCTCCACATCGGGGCTACCGCAAGCTGTGTCGTCACATGTCGCTGGGGATTGTGACCTGGGGGTAGCCCGCACCAGTTGTGATACCAGAGAGAGGAGTCGTATTAAGCAACGACACACCCACACGGAGTGTACTCACCACGCCACAGTCCTTCAATGCTTGATCACACGCGTTTGACGGCGTCAATCAACTCATCAGTACGCAGCTAAGCCGCGACAGGCCCCGCGTGGGGACCCA…	Anopheles triannulatus	99.429	KP994151.1
nBL92	BL	2021	11	8	21	GSACSGTTGACGMTATTGCGCCTTGCACGACTCAGTGCGAGGTACACATTTTTGAGTGCCCACATTCACCGCAGAACCAACTAGCGAGGTCGTCGCCGCCGCCGGTCAGCCGGCGCGCGCGGCTTAGCTGCGTACTGATGATTTGATTGACGCGCCGCGTCCCCAACCGGACGCGCCCGTGTGTGGTCAAGCATTGAAGGACTGTGGCGTGGTGGGTGCACCGTGTGTCGTTGCTTAATACGCGACCCTCTCTCCGGTTTCACATCTGGAGCGGGCTATCCAGTCACAATCCCCAGCGAAATGTGCCGATACACGGGTAGCCCCGATGTGGAGATCCAAGCGAGGACCTCCCTCAAAACCATTGTGATGAAACCCCACCACACAAGAGAGAAGAGAGAG…	Anopheles darlingi	99.402	KP994157.1	CCACTTGAAGATCCTAGTTCCTAGATCCGTGTGCGCGCTCGATGAGCTGACAGCGCGTGCGAACGTTGCTTTTGGTCGCTCTCTCTCTTCTCTCTTGTGTGGTGGGGTTTCATCACAATGGTTTTGAGGGAGGTCCTCGCTTGGATCTCCACATCGGGGCTACCCGTGTATCGGCACATTTCGCTGGGGATTGTGACTGGATAGCCCGCTCCAGATGTGAAACCGGAGAGAGGGTCGCGTATTAAGCAACGACACACGGTGCACCCACCACGCCACAGTCCTTCAATGCTTGACCACACACGGGCGCGTCCGGTTGGGGACGCGGCGCGTCAATCAAATCATCAGTACGCAGCTAAGCCGCGCGCGCCGGCTGACCGGCGGCGGCGACRACCTCGCTAG…	Anopheles darlingi	99.399	KP994157.1
nBL93	BL	2021	11	8	21	GACGTTGACGMTATTGCGCCTTGCACGACTCAGTGCGAGGTACACATTTTTGAGTGCCCACATTCACCGCAGAACCAACTAGCGAGGTCGTCGCCGCCGCCGGTCAGCCGGCGCGCGCGGCTTAGCTGCGTACTGATGATTTGATTGACGCGCCGCGTCCCCAACCGGACGCGCCCGTGTGTGGTCAAGCATTGAAGGACTGTGGCGTGGTGGGTGCACCGTGTGTCGTTGCTTAATACGCGACCCTCTCTCCGGTTTCACATCTGGAGCGGGCTATCCAGTCACAATCCCCAGCGAAATGTGCCGATACACGGGTAGCCCCGATGTGGAGATCCAAGCGAGGACCTCCCTCAAAACCATTGTGATGAAACCCCACCACACAAGAGAGAAGAGAGAGAG…	Anopheles darlingi	98.835	KP994157.1	AATATTTGATGCACTTGAGATCCTAGTTCCTAGATCCGTGTGCGCGCTCGATGAGCTGACAGCGCGTGCGAACGTTGCTTTTGGTCGCTCTCTCTCTTCTCTCTTGTGTGGTGGGGTTTCATCACAATGGTTTTGAGGGAGGTCCTCGCTTGGATCTCCACATCGGGGCTACCCGTGTATCGGCACATTTCGCTGGGGATTGTGACTGGATAGCCCGCTCCAGATGTGAAACCGGAGAGAGGGTCGCGTATTAAGCAACGACACACGGTGCACCCACCACGCCACAGTCCTTCAATGCTTGACCACACACGGGCGCGTCCGGTTGGGGACGCGGCGCGTCAATCAAATCATCAGTACGCAGCTAAGCCGCGCGCGCCGGCTGACCGGCGGCGGCGACGA…	Anopheles darlingi	99.405	KP994157.1
nBL94	BL	2021	11	8	21	GASGTTGGACGMTATTGCGCATTGCACGACTCAGTGCGATGTACACATTTTTGAGTGCCCACATTCACCGCAGAACCAACTAGCATAGCCGTCGAAAGCTTTGCTGCGTACTGATGATTGGTTGACCATGTGCCAACCAAGCATTGAAGGACTGTGGCGTGGTGGGTGCACCGTGTGTGTGTCGTTGCTTAATACGACTCATTCTCTGGTATCACATCTGGAGCGGGCTATCCAGTCACAATCCCCAGCGACCTGTGCACAGATAGCCCCGATGTGGAGGACCATCCTCCCTCAAAGCCAGCCCATGTGATACACACAAACGGAGCGAGACCAAACGTACCCTGAAGCAACGTATGCGCACACGCGTGCARCTCATTCTCAMGCGCACACKATCRAAAG…	Anopheles oswaldoi	97.309	KC970075.1	CCTTATTTGAGGCCACTTGATCGGTTCTCTTTCGATCGTGTGCGCTTGAKARTGAKKTGCACGCGTGTGCGCATACKTTGYTTCRGGGTACKTTTGSTCTCKCTCCKTTTGTGTGTATCAYRTGGGCTGGYTTTGAGGGAGGATGGYCCTCCACMTCGGGGCTATCTGTGCACRGGTCKSTGGGGATTGWGACTGGATMCCCCKCTCCAKATGTGATACCAGAAAATGASTCRTATTAARCAACSACACACACACGGYGCACCCACCACSCCACASTCCTTCAGTGCTTGGTTGGCACGTGGTCAACCAATCATCARTACRCARCARATCTTTCSACGGMTATKCTAKTTGGTTCTGCGGWGAATGTGGGCACTCAAAAATGTGTACMTCRCASTGAST…	Anopheles oswaldoi	87.22	KC970074.1
nBL98	BL	2021	11	9	21	GACGTTGACGMTATTGCGCCTTGCACGACTCAGTGCGAGGTACACATTTTTGAGTGCCCACATTCACCGCAGAACCAACTAGCGAGGTCGTCGCCGCCGCCGGTCAGCCGGCGCGCGCGGCTTAGCTGCGTACTGATGATTTGATTGACGCGCCGCGTCCCCAACCGGACGCGCCCGTGTGTGGTCAAGCATTGAAGGACTGTGGCGTGGTGGGTGCACCGTGTGTCGTTGCTTAATACGCGACCCTCTCTCCGGTTTCACATCTGGAGCGGGCTATCCAGTCACAATCCCCAGCGAAATGTGCCGATACACGGGTAGCCCCGATGTGGAGATCCAAGCGAGGACCTCCCTCAAAACCATTGTGATGAAACCCCACCACACAAGAGAGAAGAGAGAGAG…	Anopheles darlingi	99.406	KP994157.1	CATWTTTTGAGGCCACTTGAGATCCTAGTTCCTAGATCCGTGTGCGCGCTCGATGAGCTGACAGCGCGTGCGAACGTTGCTTTTGGTCGCTCTCTCTCTTCTCTCTTGTGTGGTGGGGTTTCATCACAATGGTTTTGAGGGAGGTCCTCGCTTGGATCTCCACATCGGGGCTACCCGTGTATCGGCACATTTCGCTGGGGATTGTGACTGGATAGCCCGCTCCAGATGTGAAACCGGAGAGAGGGTCGCGTATTAAGCAACGACACACGGTGCACCCACCACGCCACAGTCCTTCAATGCTTGACCACACACGGGCGCGTCCGGTTGGGGACGCGGCGCGTCAATCAAATCATCAGTACGCAGCTAAGCCGCGCGCGCCGGCTGACCGGCGGCGGCGAC…	Anopheles darlingi	99.419	KP994157.1
nCE02	CE	2021	11	2	18	AMAMTTRAAGMTATTGCGCCTTGCACGACTCAGTGCGAGGTACACATTTTTGAGTGCCCACATTCACCGCAGAACCAACTAGCGAGGTCGTCGCCGCCGCCGGTCAGCCGGCGCGCGCGGCTTAGCTGCGTACTGATGATTTGATTGACGCGCCGCGTCCCCAACCGGACGCGCCCGTGTGTGGTCAAGCATTGAAGGACTGTGGSGTGGTGGGTGCACCGTGTGTCGTTGCTTAATACGCGACCCTCTCTCCGGTTTCACATCTGGAGCGGGCTATCCAGTCACAATCCCCAGCGAAATGTGCCGATACACGGGTAGCCCCGATGTGGAGATCCAAGCGAGGACCTCCCTCAAAACCATTGTGATGAAACCCCACCACACAAGAGAGAAGAGAGAGAG…	Anopheles darlingi	99.605	KP994157.1	CCMTTTTTTTGRCGCACTTGAKATCCTAGTTCCTAGATSCGTGTGCGCGCTCGATGAGCTGACAGCGCGTGCGAACGTTGCTTTTGGTCSCTCTCTCTCTTCTCTCTKGKGKGGKGGGGTTTCATCACAATGGTTTKGAGGGAGGTCCTCGCTTGGATCTCCACATCGGGGCTACCCGTGTATCGGCACATTTCGCTGGGGATTGTGACTGGATAGCCCGCTCCARATGTGAAACCGGAGAGAGGGTCGCKTATTAASCAACGACACACGGTGCACCCACCACSCCWCAKTCCTTCAATGCTTGACCACACACGGGCGCGTCCGGTTGGGGACSCGGCGCKTCAATCAAATCATCASTACGCAGCTAAGCCGCSCGCSCCGGCTGACCGGCGGMGGMSA…	Anopheles darlingi	95.248	KP994157.1
nCE10	CE	2021	11	2	18	TTGTCGMATTGMCGACTCAGTGCGATGTACACATTTTTGAGTGCCCACATTCACCGCAGAACCAACTAGCAAGGTCGAGGCTTTGCTGCGTACTGATGATTTGATTGACCCCGTGCCAATCAAGCATTGAAGGACTGTGGCGTGGTGGGTGCACCGTGTGTGTCGCGTTGCTTAATACGACTCCCTCTGGTATCACATCTGGAGCGGGCTATCCAGTCACAATCCCCAGCGAAATGTGCAGCTMAGGTAGCCCCGATGTGGAGGACCATGCTCCTCCCTCAAMGCCAGTCCATGTGATACACACCAAACGGAGCGAGAGATGAAAAACGTACCCTGAAGCAACGTGTGCGCGCGCACGGGTGTAACTCTGCTTGAGCTCAGCTCGTGAACGAGATCAAG…	Anopheles aquasalis	98.394	OX030885.1	CCACTTGATCTCGTTCACGAGCTGAGCTCAAGCAGAGTTACACCCGTGCGCGCGCACACGTTGCTTCAGGGTACGTTTTTCATCTCTCGCTCCGTTTGGTGTGTATCACATGGACTGGCTTTGAGGGAGGAGCATGGTCCTCCACATCGGGGCTACCTTAGCTGCACATTTCGCTGGGGATTGTGACTGGATAGCCCGCTCCAGATGTGATACCAGAGGGAGTCGTATTAAGCAACGCGACACACACGGTGCACCCACCACGCCACAGTCCTTCAATGCTTGATTGGCACGGGGTCAATCAAATCATCAGTACGCAGCAAAGCCTCGACCTTGCTAGTTGGTTCTGCGGTGAATGTGGGCACTCAAAAATGTGTACATCGCACTGAGTCGTGCAATGCG…	Anopheles aquasalis	99.105	KP994162.1
nCE107	CE	2021	11	18	18	GSAACGTTGACGMTATTGCGCATTGCACGACTTAGTGCGATGTACACATTTTTGAGTGCCCACATTCACCGCAGAACCAACTAGCGAGGCTTTGCTTTGCTGCGTACTGATGATTGATTAACCCCCCCGGTGTGTTAGTCAAGCATTGAAGGACTGTGGCGTGTGGTGGTGCACCGTGTGAGTCGTGTTGCTTAATACGATCTTCTCTCTGGCATCACAAACAGAGCGGTGGGCTGTCAAGTCACAATCCCCAGCGACCTGTGCAAGATAGCCCCGATGTGGAAGTCCAAGCGACTTCCCTCACGGTCAGTCTTTGTGATACCGTACACCGAGAGAAGAAATCAAACGTACCCTGAAGCAACGAACGTTCACATGGTGTGATCACACCACAACACGAAC…	Anopheles braziliensis	98.913	KP994156.1	CATTATTTTGAGGCCACTTMTGTGTCGGTTTTTGTTCGTGTTGTGGTGTGATCACACCATGTGAACGTTCGTTGCTTCAGGGTACGTTTGATTTCTTCTCTCGGTGTACGGTATCACAAAGACTGACCGTGAGGGAAGTCGCTTGGACTTCCACATCGGGGCTATCTTGCACAGGTCGCTGGGGATTGTGACTTGACAGCCCACCGCTCTGTTTGTGATGCCAGAGAGAAGATCGTATTAAGCAACACGACTCACACGGTGCACCACCACACGCCACAGTCCTTCAATGCTTGACTAACACACCGGGGGGGTTAATCAATCATCAGTACGCAGCAAAGCAAAGCCTCGCTAGTTGGTTCTGCGGTGAATGTGGGCACTCAAAAATGTGTACATCGCACT…	Anopheles braziliensis	99.134	KP994156.1
nCE109	CE	2021	11	18	18	GSAMCGTTKGASGMTATTGCGCCTTGCACGACTCAGTGCGAGGTACACATTTTTGAGTGCCCACATTCACCGCAGAACCAACTAGCGAGGTCGTCGCCGCCGCCGGTCAGCCGGCGCGCGCGGCTTAGCTGCGTACTGATGATTTGATTGACGCGCCGCGTCCCCAACCGGACGCGCCCGTGTGTGGTCAAGCATTGAAGGACTGTGGCGTGGTGGGTGCACCGTGTGTCGTTGCTTAATACGCGACCCTCTCTCCGGTTTCACATCTGGAGCGGGCTATCCAGTCACAATCCCCAGCGAAATGTGCCGATACACGGGTAGCCCCGATGTGGAGATCCAAGCGAGGACCTCCCTCAAAACCATTGTGATGAAACCCCACCACACAAGAGAGAAGAGAGA…	Anopheles darlingi	99.605	KP994157.1	CCACTTGAGATCCTAGTTCCTAGATCCGTGTGCGCGCTCGATGAGCTGACAGCGCGTGCGAACGTTGCTTTTGGTCGCTCTCTCTCTTCTCTCTTGTGTGGTGGGGTTTCATCACAATGGTTTTGAGGGAGGTCCTCGCTTGGATCTCCACATCGGGGCTACCCGTGTATCGGCACATTTCGCTGGGGATTGTGACTGGATAGCCCGCTCCAGATGTGAAACCGGAGAGAGGGTCGCGTATTAAGCAACGACACACGGTGCACCCACCACGCCACAGTCCTTCAATGCTTGACCACACACGGGCGCGTCCGGTTGGGGACGCGGCGCGTCAATCAAATCATCAGTACGCAGCTAAGCCGCGCGCGCCGGCTGACCGGCGGCGGCGACGACCTCGCTAGT…	Anopheles darlingi	100	KP994157.1
nCE111	CE	2021	11	18	18	GARCGTTGACGMTATTGCGCCTTGCACGACTCAGTGCGAGGTACACWTTTTTGAGTGCCCACWTTCACCGCARAACCAACTAGCGAGGTCGTCGCCGCCGCCGGTCAGCCGGCGCGCGCGGCTTAGCTGCGTACTGATGATTTGATTGACGCGCCGCGTCCCCAACCGGACGCGCCCGTGTGTGGTCAAGCATTGAAGGACTGTGGCGTGGTGGGTGCACCGTGTGTCGTTGCTTAATACGCGACCCTCTCTCCGGTTTCACATCTGGAGCGGGCTATCCAGTCACAATCCCCAGCGAAATGTGCCGATACACGGGTAGCCCCGATGTGGAGATCCAAGCGAGGACCTCCCTCAAAACCATTGTGATGAAACCCCACCACACAAGAGAGAAGAGAGAGA…	Anopheles darlingi	98.453	KP994157.1	ACTTATTTGAGGCACTTGAGATCCTAGTTCCTAGATCCGTGTGCGCGCTCGATGAGCTGACAGCGCGTGCGAACGTTGCTTTTGGTCGCTCTCTCTCTTCTCTCTTGTGTGGTGGGGTTTCATCACAATGGTTTTGAGGGAGGTCCTCGCTTGGATCTCCACATCGGGGCTACCCGTGTATCGGCACATTTCGCTGGGGATTGTGACTGGATAGCCCGCTCCAGATGTGAAACCGGAGAGAGGGTCGCGTATTAAGCAACGACACACGGTGCACCCACCACGCCACAGTCCTTCAATGCTTGACCACACACGGGCGCGTCCGGTTGGGGACGCGGCGCGTCAATCAAATCATCAGTACGCAGCTAAGCCGCGCGCGCCGGCTGACCGGCGGCGGCGACG…	Anopheles darlingi	99.613	KP994157.1
nCE123	CE	2021	11	18	18	GACGTTTGACGMTATTGCGCCTTGCACGACTCAGTGCGAGGTACACATTTTTGAGTGCCCACATTCACCGCAGAACCAACTAGCGAGGTCGTCGCCGCCGCCGGTCAGCCGGCGCGCGCGGCTTAGCTGCGTACTGATGATTTGATTGACGCGCCGCGTCCCCAACCGGACGCGCCCGTGTGTGGTCAAGCATTGAAGGACTGTGGCGTGGTGGGTGCACCGTGTGTCGTTGCTTAATACGCGACCCTCTCTCCGGTTTCACATCTGGAGCGGGCTATCCAGTCACAATCCCCAGCGAAATGTGCCGATACACGGGTAGCCCCGATGTGGAGATCCAAGCGAGGACCTCCCTCAAAACCATTGTGATGAAACCCCACCACACAAGAGAGAAGAGAGAGA…	Anopheles darlingi	100	KP994157.1	CMTWTTTGAGGCCACTTGAGATCCTAGTTCCTAGATCCGTGTGCGCGCTCGATGAGCTGACAGCGCGTGCGAACGTTGCTTTTGGTCGCTCTCTCTCTTCTCTCTTGTGTGGTGGGGTTTCATCACAATGGTTTTGAGGGAGGTCCTCGCTTGGATCTCCACATCGGGGCTACCCGTGTATCGGCACATTTCGCTGGGGATTGTGACTGGATAGCCCGCTCCAGATGTGAAACCGGAGAGAGGGTCGCGTATTAAGCAACGACACACGGTGCACCCACCACGCCACAGTCCTTCAATGCTTGACCACACACGGGCGCGTCCGGTTGGGGACGCGGCGCGTCAATCAAATCATCAGTACGCAGCTAAGCCGCGCGCGCCGGCTGACCGGCGGCGGCGACG…	Anopheles darlingi	99.802	KP994157.1
nCE124	CE	2021	11	18	18	GACGTTGACGMTATTGCGCCTTGCACGACTCAGTGCGAGGTACACATTTTTGAGTGCCCACATTCACCGCAGAACCAACTAGCGAGGTCGTCGCCGCCGCCGGTCAGCCGGCGCGCGCGGCTTAGCTGCGTACTGATGATTTGATTGACGCGCCGCGTCCCCAACCGGACGCGCCCGTGTGTGGTCAAGCATTGAAGGACTGTGGCGTGGTGGGTGCACCGTGTGTCGTTGCTTAATACGCGACCCTCTCTCCGGTTTCACATCTGGAGCGGGCTATCCAGTCACAATCCCCAGCGAAATGTGCCGATACACGGGTAGCCCCGATGTGGAGATCCAAGCGAGGACCTCCCTCAAAACCATTGTGATGAAACCCCACCACACAAGAGAGAAGAGAGAGAG…	Anopheles darlingi	99.406	KP994157.1	CATWTTTTGAGGCCACTTGAGATCCTAGTTCCTAGATCCGTGTGCGCGCTCGATGAGCTGACAGCGCGTGCGAACGTTGCTTTTGGTCGCTCTCTCTCTTCTCTCTTGTGTGGTGGGGTTTCATCACAATGGTTTTGAGGGAGGTCCTCGCTTGGATCTCCACATCGGGGCTACCCGTGTATCGGCACATTTCGCTGGGGATTGTGACTGGATAGCCCGCTCCAGATGTGAAACCGGAGAGAGGGTCGCGTATTAAGCAACGACACACGGTGCACCCACCACGCCACAGTCCTTCAATGCTTGACCACACACGGGCGCGTCCGGTTGGGGACGCGGCGCGTCAATCAAATCATCAGTACGCAGCTAAGCCGCGCGCGCCGGCTGACCGGCGGCGGCGAC…	Anopheles darlingi	99.612	KP994157.1
nCE129	CE	2021	11	18	18	GASGTTKGACGMTATTGCGCCTTGCACGACTCAGTGCGAGGTACACATTTTTGAGTGCCCACATTCACCGCAGAACCAACTAGCGAGGTCGTCGCCGCCGCCGGTCAGCCGGCGCGCGCGGCTTAGCTGCGTACTGATGATTTGATTGACGCGCCGCGTCCCCAACCGGACGCGCCCGTGTGTGGTCAAGCATTGAAGGACTGTGGCGTGGTGGGTGCACCGTGTGTCGTTGCTTAATACGCGACCCTCTCTCCGGTTTCACATCTGGAGCGGGCTATCCAGTCACAATCCCCAGCGAAATGTGCCGATACACGGGTAGCCCCGATGTGGAGATCCAAGCGAGGACCTCCCTCAAAACCATTGTGATGAAACCCCACCACACAAGAGAGAAGAGAGAGA…	Anopheles darlingi	100	KP994157.1	CATATTTTGAGGCCACTTGAGATCCTAGTTCCTAGATCCGTGTGCGCGCTCGATGAGCTGACAGCGCGTGCGAACGTTGCTTTTGGTCGCTCTCTCTCTTCTCTCTTGTGTGGTGGGGTTTCATCACAATGGTTTTGAGGGAGGTCCTCGCTTGGATCTCCACATCGGGGCTACCCGTGTATCGGCACATTTCGCTGGGGATTGTGACTGGATAGCCCGCTCCAGATGTGAAACCGGAGAGAGGGTCGCGTATTAAGCAACGACACACGGTGCACCCACCACGCCACAGTCCTTCAATGCTTGACCACACACGGGCGCGTCCGGTTGGGGACGCGGCGCGTCAATCAAATCATCAGTACGCAGCTAAGCCGCGCGCGCCGGCTGACCGGCGGCGGCGAC…	Anopheles darlingi	99.222	KP994157.1
nCE133	CE	2021	11	18	18	GAASGTTGACGMTATTGCGCCTTGCACGACTCAGTGCGAGGTACACATTTTTGAGTGCCCACATTCACCGCAGAACCAACTAGCGAGGTCGTCGCCGCCGCCGGTCAGCCGGCGCGCGCGGCTTAGCTGCGTACTGATGATTTGATTGACGCGCCGCGTCCCCAACCGGACGCGCCCGTGTGTGGTCAAGCATTGAAGGACTGTGGCGTGGTGGGTGCACCGTGTGTCGTTGCTTAATACGCGACCCTCTCTCCGGTTTCACATCTGGAGCGGGCTATCCAGTCACAATCCCCAGCGAAATGTGCCGATACACGGGTAGCCCCGATGTGGAGATCCAAGCGAGGACCTCCCTCAAAACCATTGTGATGAAACCCCACCACACAAGAGAGAAGAGAGAGA…	Anopheles darlingi	99.404	KP994157.1	AATTTTTTGAGGCCACTTGAGATCCTAGTTCCTAGATCCGTGTGCGCGCTCGATGAGCTGACAGCGCGTGCGAACGTTGCTTTTGGTCGCTCTCTCTCTTCTCTCTTGTGTGGTGGGGTTTCATCACAATGGTTTTGAGGGAGGTCCTCGCTTGGATCTCCACATCGGGGCTACCCGTGTATCGGCACATTTCGCTGGGGATTGTGACTGGATAGCCCGCTCCAGATGTGAAACCGGAGAGAGGGTCGCGTATTAAGCAACGACACACGGTGCACCCACCACGCCACAGTCCTTCAATGCTTGACCACACACGGGCGCGTCCGGTTGGGGACGCGGCGCGTCAATCAAATCATCAGTACGCAGCTAAGCCGCGCGCGCCGGCTGACCGGCGGCGGCGAC…	Anopheles darlingi	99.035	KP994157.1
nCE134	CE	2021	11	18	18	GACGTTGACGMTATTGCGCCTTGCACGACTCAGTGCGAGGTACACATTTTTGAGTGCCCACATTCACCGCAGAACCAACTAGCGAGGTCGTCGCCGCCGCCGGTCAGCCGGCGCGCGCGGCTTAGCTGCGTACTGATGATTTGATTGACGCGCCGCGTCCCCAACCGGACGCGCCCGTGTGTGGTCAAGCATTGAAGGACTGTGGCGTGGTGGGTGCACCGTGTGTCGTTGCTTAATACGCGACCCTCTCTCCGGTTTCACATCTGGAGCGGGCTATCCAGTCACAATCCCCAGCGAAATGTGCCGATACACGGGTAGCCCCGATGTGGAGATCCAAGCGAGGACCTCCCTCAAAACCATTGTGATGAAACCCCACCACACAAGAGAGAAGAGAGAGAG…	Anopheles darlingi	99.023	KP994157.1	AATTATTTGAGGCCACTTGAGATCCTAGTTCCTAGATCCGTGTGCGCGCTCGATGAGCTGACAGCGCGTGCGAACGTTGCTTTTGGTCGCTCTCTCTCTTCTCTCTTGTGTGGTGGGGTTTCATCACAATGGTTTTGAGGGAGGTCCTCGCTTGGATCTCCACATCGGGGCTACCCGTGTATCGGCACATTTCGCTGGGGATTGTGACTGGATAGCCCGCTCCAGATGTGAAACCGGAGAGAGGGTCGCGTATTAAGCAACGACACACGGTGCACCCACCACGCCACAGTCCTTCAATGCTTGACCACACACGGGCGCGTCCGGTTGGGGACGCGGCGCGTCAATCAAATCATCAGTACGCAGCTAAGCCGCGCGCGCCGGCTGACCGGCGGCGGCGAC…	Anopheles darlingi	99.802	KP994157.1
nCE136	CE	2021	11	18	18	GSACGTTGACGMTATTGCGCCTTGCACGACTCAGTGCGAGGTACACATTTTTGAGTGCCCACATTCACCGCAGAACCAACTAGCGAGGTCGTCGCCGCCGCCGGTCAGCCGGCGCGCGCGGCTTAGCTGCGTACTGATGATTTGATTGACGCGCCGCGTCCCCAACCGGACGCGCCCGTGTGTGGTCAAGCATTGAAGGACTGTGGCGTGGTGGGTGCACCGTGTGTCGTTGCTTAATACGCGACCCTCTCTCCGGTTTCACATCTGGAGCGGGCTATCCAGTCACAATCCCCAGCGAAATGTGCCGATACACGGGTAGCCCCGATGTGGAGATCCAAGCGAGGACCTCCCTCAAAACCATTGTGATGAAACCCCACCACACAAGAGAGAAGAGAGAGA…	Anopheles darlingi	99.406	KP994157.1	CCACTTGAAGATCCTAGTTCCTAGATCCGTGTGCGCGCTCGATGAGCTGACAGCGCGTGCGAACGTTGCTTTTGGTCGCTCTCTCTCTTCTCTCTTGTGTGGTGGGGTTTCATCACAATGGTTTTGAGGGAGGTCCTCGCTTGGATCTCCACATCGGGGCTACCCGTGTATCGGCACATTTCGCTGGGGATTGTGACTGGATAGCCCGCTCCAGATGTGAAACCGGAGAGAGGGTCGCGTATTAAGCAACGACACACGGTGCACCCACCACGCCACAGTCCTTCAATGCTTGACCACACACGGGCGCGTCCGGTTGGGGACGCGGCGCGTCAATCAAATCATCAGTACGCAGCTAAGCCGCGCGCGCCGGCTGACCGGCGGCGGCGACRACCTCGCTAG…	Anopheles darlingi	99.399	KP994157.1
nCE137	CE	2021	11	18	18	CACGTTGACGMTATTGCGCCTTGCACGACTCAGTGCGAGGTACACATTTTTTGAGTGCCCACATTCACCGCAGAACCAACTAGCGAGGTCGTCGCCGCCGCCGGTCAGCCGGCGCGCGCGGCTTAGCTGCGTACTGATGATTTGATTGACGCGCCGCGTCCCCAACCGGACGCGCCCGTGTGTGGTCAAGCATTGAAGGACTGTGGCGTGGTGGGTGCACCGTGTGTCGTTGCTTAATACGCGACCCTCTCTCCGGTTTCACATCTGGAGCGGGCTATCCAGTCACAATCCCCAGCGAAATGTGCCGATACACGGGTAGCCCCGATGTGGAGATCCAAGCGAGGACCTCCCTCAAAACCATTGTGATGAAACCCCACCACACAAGAGAGAAGAGAGAGA…	Anopheles darlingi	98.833	KP994157.1	CATTATTTGAGGCACTTGAGATCCTAGTTCCTAGATCCGTGTGCGCGCTCGATGAGCTGACAGCGCGTGCGAACGTTGCTTTTGGTCGCTCTCTCTCTTCTCTCTTGTGTGGTGGGGTTTCATCACAATGGTTTTGAGGGAGGTCCTCGCTTGGATCTCCACATCGGGGCTACCCGTGTATCGGCACATTTCGCTGGGGATTGTGACTGGATAGCCCGCTCCAGATGTGAAACCGGAGAGAGGGTCGCGTATTAAGCAACGACACACGGTGCACCCACCACGCCACAGTCCTTCAATGCTTGACCACACACGGGCGCGTCCGGTTGGGGACGCGGCGCGTCAATCAAATCATCAGTACGCAGCTAAGCCGCGCGCGCCGGCTGACCGGCGGCGGCGACG…	Anopheles darlingi	99.606	KP994157.1
nCE138	CE	2021	11	18	18	GAACGTTKACGMTATTGCGCCTTGCACGACTCAGTGCGAGGTACACATTTTTGAGTGCCCACATTCACCGCAGAACCAACTAGCGAGGTCGTCGCCGCCGCCGGTCAGCCGGCGCGCGCGGCTTAGCTGCGTACTGATGATTTGATTGACGCGCCGCGTCCCCAACCGGACGCGCCCGTGTGTGGTCAAGCATTGAAGGACTGTGGCGTGGTGGGTGCACCGTGTGTCGTTGCTTAATACGCGACCCTCTCTCCGGTTTCACATCTGGAGCGGGCTATCCAGTCACAATCCCCAGCGAAATGTGCCGATACACGGGTAGCCCCGATGTGGAGATCCAAGCGAGGACCTCCCTCAAAACCATTGTGATGAAACCCCACCACACAAGAGAGAAGAGAGAGA…	Anopheles darlingi	99.6	KP994157.1	AATAATTCGAGGCCACTTGAGATCCTAGTTCCTAGATCCGTGTGCGCGCTCGATGAGCTGACAGCGCGTGCGAACGTTGCTTTTGGTCGCTCTCTCTCTTCTCTCTTGTGTGGTGGGGTTTCATCACAATGGTTTTGAGGGAGGTCCTCGCTTGGATCTCCACATCGGGGCTACCCGTGTATCGGCACATTTCGCTGGGGATTGTGACTGGATAGCCCGCTCCAGATGTGAAACCGGAGAGAGGGTCGCGTATTAAGCAACGACACACGGTGCACCCACCACGCCACAGTCCTTCAATGCTTGACCACACACGGGCGCGTCCGGTTGGGGACGCGGCGCGTCAATCAAATCATCAGTACGCAGCTAAGCCGCGCGCGCCGGCTGACCGGCGGCGGCGAC…	Anopheles darlingi	99.419	KP994157.1
nCE140	CE	2021	11	18	18	GACGTTGACGMTATTGCGCCTTGCACGACTCAGTGCGAGGTACACATTTTTGAGTGCCCACATTCACCGCAGAACCAACTAGCGAGGTCGTCGCCGCCGCCGGTCAGCCGGCGCGCGCGGCTTAGCTGCGTACTGATGATTTGATTGACGCGCCGCGTCCCCAACCGGACGCGCCCGTGTGTGGTCAAGCATTGAAGGACTGTGGCGTGGTGGGTGCACCGTGTGTCGTTGCTTAATACGCGACCCTCTCTCCGGTTTCACATCTGGAGCGGGCTATCCAGTCACAATCCCCAGCGAAATGTGCCGATACACGGGTAGCCCCGATGTGGAGATCCAAGCGAGGACCTCCCTCAAAACCATTGTGATGAAACCCCACCACACAAGAGAGAAGAGAGAGAG…	Anopheles darlingi	98.835	KP994157.1	CATTWTTTTGAGGCCACTTGAGATCCTAGTTCCTAGATCCGTGTGCGCGCTCGATGAGCTGACAGCGCGTGCGAACGTTGCTTTTGGTCGCTCTCTCTCTTCTCTCTTGTGTGGTGGGGTTTCATCACAATGGTTTTGAGGGAGGTCCTCGCTTGGATCTCCACATCGGGGCTACCCGTGTATCGGCACATTTCGCTGGGGATTGTGACTGGATAGCCCGCTCCAGATGTGAAACCGGAGAGAGGGTCGCGTATTAAGCAACGACACACGGTGCACCCACCACGCCACAGTCCTTCAATGCTTGACCACACACGGGCGCGTCCGGTTGGGGACGCGGCGCGTCAATCAAATCATCAGTACGCAGCTAAGCCGCGCGCGCCGGCTGACCGGCGGCGGCGA…	Anopheles darlingi	99.801	KP994157.1
nCE18	CE	2021	11	2	18	CAMAWTRAAGYTWTTGCGCCTTGCACGACTCAGTGCGAGGTACACWTTTTTGAGTGCCCACATTCACCGCASAACCAACTAGCGAGGTCGTCGCCGCCGCCGGTCAGCCGGCGCGCGCGGCTTAGCTGCGTACTGATGATTTGATTGACGCGCCGCGTCCCCAACCGGACGCGCCCGTGTGTGGTCAAGCATTGAAGGACTGTGGCGTGGTGGGTGCACCGTGTGTCGTTGCTTAATACSCGACCCTCTCTCCGGTTTCACATCTGGAGCGGGCTATCCAGTCACAATCCCCAGCGAAATGTGCCGATACACGGGTAGCCCCGATGTGGAGATCCAAGCGAGGACCTCCCTCAAAACCATTGTGATGAAACCCCACCACACAAGAGAGAAGAGAGAGAG…	Anopheles darlingi	99.206	KP994157.1	TATTATTTTGAGGCCACTTGAGATCCTAGTTCCTAGATCCGTGTGCGCGCTCGATGAGCTGACAGCGCGTGCGAACGTTGCTTTTGGTCGCTCTCTCTCTTCTCTCTTGTGTGGTGGGGTTTCATCACAATGGTTTTGAGGGAGGTCCTCGCTTGGATCTCCACATCGGGGCTACCCGTGTATCGGCACATTTCGCTGGGGATTGTGACTGGATAGCCCGCTCCAGATGTGAAACCGGAGAGAGGGTCGCGTATTAAGCAACGACACACGGTGCACCCACCACGCCACAGTCCTTCAATGCTTGACCACACACGGGCGCGTCCGGTTGGGGACGCGGCGCGTCAATCAAATCATCAGTACGCAGCTAAGCCGCGCGCGCCGGCTGACCGGCGGCGGCGA…	Anopheles darlingi	99.615	KP994157.1
nCE26	CE	2021	11	2	18	ACTAGAACGMTATTGCGCCTTGCACGACTCAGTGCGAGGTACACATTTTTGAGTGCCCACATTCACCGCAGAACCAACTAGCGAGGTCGTCGCCGCCGCCGGTCAGCCGGCGCGCGCGGCTTAGCTGCGTACTGATGATTTGATTGACGCGCCGCGTCCCCAACCGGACGCGCCCGTGTGTGGTCAAGCATTGAAGGACTGTGGCGTGGTGGGTGCACCGTGTGTCGTTGCTTAATACGCGACCCTCTCTCCGGTTTCACATCTGGAGCGGGCTATCCAGTCACAATCCCCAGCGAAATGTGCCGATACACGGGTAGCCCCGATGTGGAGATCCAAGCGAGGACCTCCCTCAAAACCATTGTGATGAAACCCCACCACACAAGAGAGAAGAGAGAGAGC…	Anopheles darlingi	99.22	KP994157.1	AATWATTTGAGGCCACTTGAGATCCTAGTTCCTAGATCCGTGTGCGCGCTCGATGAGCTGACAGCGCGTGCGAACGTTGCTTTTGGTCGCTCTCTCTCTTCTCTCTTGTGTGGTGGGGTTTCATCACAATGGTTTTGAGGGAGGTCCTCGCTTGGATCTCCACATCGGGGCTACCCGTGTATCGGCACATTTCGCTGGGGATTGTGACTGGATAGCCCGCTCCAGATGTGAAACCGGAGAGAGGGTCGCGTATTAAGCAACGACACACGGTGCACCCACCACGCCACAGTCCTTCAATGCTTGACCACACACGGGCGCGTCCGGTTGGGGACGCGGCGCGTCAATCAAATCATCAGTACGCAGCTAAGCCGCGCGCGCCGGCTGACCGGCGGCGGCGAC…	Anopheles darlingi	99.614	KP994157.1
nCE27	CE	2021	11	2	18	GAGTAGAAGMTTTTGCGCCTTGCACGACTCAGTGCGAGGTACACATTTTTGAGTGCCCACATTCACCGCAGAACCAACTAGCGAGGTCGTCGCCGCCGCCGGTCAGCCGGCGCGCGCGGCTTAGCTGCGTACTGATGATTTGATTGACGCGCCGCGTCCCCAACCGGACGCGCCCGTGTGTGGTCAAGCATTGAAGGACTGTGGCGTGGTGGGTGCACCGTGTGTCGTTGCTTAATACGCGACCCTCTCTCCGGTTTCACATCTGGAGCGGGCTATCCAGTCACAATCCCCAGCGAAATGTGCCGATACACGGGTAGCCCCGATGTGGAGATCCAAGCGAGGACCTCCCTCAAAACCATTGTGATGAAACCCCACCACACAAGAGAGAAGAGAGAGAGC…	Anopheles darlingi	99.802	KP994157.1	CATTATTTGAGGCCACTTGAGATCCTAGTTCCTAGATCCGTGTGCGCGCTCGATGAGCTGACAGCGCGTGCGAACGTTGCTTTTGGTCGCTCTCTCTCTTCTCTCTTGTGTGGTGGGGTTTCATCACAATGGTTTTGAGGGAGGTCCTCGCTTGGATCTCCACATCGGGGCTACCCGTGTATCGGCACATTTCGCTGGGGATTGTGACTGGATAGCCCGCTCCAGATGTGAAACCGGAGAGAGGGTCGCGTATTAAGCAACGACACACGGTGCACCCACCACGCCACAGTCCTTCAATGCTTGACCACACACGGGCGCGTCCGGTTGGGGACGCGGCGCGTCAATCAAATCATCAGTACGCAGCTAAGCCGCGCGCGCCGGCTGACCGGCGGCGGCGAC…	Anopheles darlingi	99.807	KP994157.1
nCE37	CE	2021	11	2	18	AAGATGACGMTATTGCGCCTTGCACGACTCAGTGCGAGGTACACATTTTTGAGTGCCCACATTCACCGCAGAACCAACTAGCGAGGTCGTCGCCGCCGCCGGTCAGCCGGCGCGCGCGGCTTAGCTGCGTACTGATGATTTGATTGACGCGCCGCGTCCCCAACCGGACGCGCCCGTGTGTGGTCAAGCATTGAAGGACTGTGGCGTGGTGGGTGCACCGTGTGTCGTTGCTTAATACGCGACCCTCTCTCCGGTTTCACATCTGGAGCGGGCTATCCAGTCACAATCCCCAGCGAAATGTGCCGATACACGGGTAGCCCCGATGTGGAGATCCAAGCGAGGACCTCCCTCAAAACCATTGTGATGAAACCCCACCACACAAGAGAGAAGAGAGAGAGC…	Anopheles darlingi	100	KP994157.1	CMTTATTTGAGGCCACTTGAGATCCTAGTTCCTAGATCCGTGTGCGCGCTCGATGAGCTGACAGCGCGTGCGAACGTTGCTTTTGGTCGCTCTCTCTCTTCTCTCTTGTGTGGTGGGGTTTCATCACAATGGTTTTGAGGGAGGTCCTCGCTTGGATCTCCACATCGGGGCTACCCGTGTATCGGCACATTTCGCTGGGGATTGTGACTGGATAGCCCGCTCCAGATGTGAAACCGGAGAGAGGGTCGCGTATTAAGCAACGACACACGGTGCACCCACCACGCCACAGTCCTTCAATGCTTGACCACACACGGGCGCGTCCGGTTGGGGACGCGGCGCGTCAATCAAATCATCAGTACGCAGCTAAGCCGCGCGCGCCGGCTGACCGGCGGCGGCGAC…	Anopheles darlingi	99.228	KP994157.1
nCE44	CE	2021	11	2	18	CGMMWATTGCGCCTTGCACGACTCAGTGCGAGGTACACATTTTTGAGTGCCCACATTCACCGCAGAACCAACTAGCGAGGTCGTCGCCGCCGCCGGTCAGCCGGCGCGCGCGGCTTAGCTGCGTACTGATGATTTGATTGACGCGCCGCGTCCCCAACCGGACGCGCCCGTGTGTGGTCAAGCATTGAAGGACTGTGGCGTGGTGGGTGCACCGTGTGTCGTTGCTTAATACGCGACCCTCTCTCCGGTTTCACATCTGGAGCGGGCTATCCAGTCACAATCCCCAGCGAAATGTGCCGATACACGGGTAGCCCCGATGTGGAGATCCAAGCGAGGACCTCCCTCAAAACCATTGTGATGAAACCCCACCACACAAGAGAGAAGAGAGAGAGCGACCAA…	Anopheles darlingi	100	KP994157.1	CCACTTGAGAATCCTAGTTCCTAGATCCGTGTGCGCGCTCGATGAGCTGACAGCGCGTGCGAACGTTGCTTTTGGTCGCTCTCTCTCTTCTCTCTTGTGTGGTGGGGTTTCATCACAATGGTTTTGAGGGAGGTCCTCGCTTGGATCTCCACATCGGGGCTACCCGTGTATCGGCACATTTCGCTGGGGATTGTGACTGGATAGCCCGCTCCAGATGTGAAACCGGAGAGAGGGTCGCGTATTAAGCAACGACACACGGTGCACCCACCACGCCACAGTCCTTCAATGCTTGACCACACACGGGCGCGTCCGGTTGGGGACGCGGCGCGTCAATCAAATCATCAGTACGCAGCTAAGCCGCGCGCGCCGGCTGACCGGCGGCGGCRACRACCTCGCTAG…	Anopheles darlingi	99.395	KP994157.1
nCE45	CE	2021	11	2	18	GSASTTGACGMTATTGCGCCTTGCACGACTCAGTGCGAGGTACACATTTTTGAGTGCCCACATTCACCGCAGAACCAACTAGCGAGGTCGTCGCCGCCGCCGGTCAGCCGGCGCGCGCGGCTTAGCTGCGTACTGATGATTTGATTGACGCGCCGCGTCCCCAACCGGACGCGCCCGTGTGTGGTCAAGCATTGAAGGACTGTGGCGTGGTGGGTGCACCGTGTGTCGTTGCTTAATACGCGACCCTCTCTCCGGTTTCACATCTGGAGCGGGCTATCCAGTCACAATCCCCAGCGAAATGTGCCGATACACGGGTAGCCCCGATGTGGAGATCCAAGCGAGGACCTCCCTCAAAACCATTGTGATGAAACCCCACCACACAAGAGAGAAGAGAGAGAG…	Anopheles darlingi	100	KP994157.1	AATTAWTTTGATGCACTTGAGATCCTAGTTCCTAGATCCGTGTGCGCGCTCGATGAGCTGACAGCGCGTGCGAACGTTGCTTTTGGTCGCTCTCTCTCTTCTCTCTTGTGTGGTGGGGTTTCATCACAATGGTTTTGAGGGAGGTCCTCGCTTGGATCTCCACATCGGGGCTACCCGTGTATCGGCACATTTCGCTGGGGATTGTGACTGGATAGCCCGCTCCAGATGTGAAACCGGAGAGAGGGTCGCGTATTAAGCAACGACACACGGTGCACCCACCACGCCACAGTCCTTCAATGCTTGACCACACACGGGCGCGTCCGGTTGGGGACGCGGCGCGTCAATCAAATCATCAGTACGCAGCTAAGCCGCGCGCGCCGGCTGACCGGCGGCGGCGAC…	Anopheles darlingi	99.211	KP994157.1
nCE49	CE	2021	11	2	18	GAASGTTGACGMTATTGCGCCTTGCACGACTCAGTGCGAGGTACACATTTTTGAGTGCCCACATTCACCGCAGAACCAACTAGCGAGGTCGTCGCCGCCGCCGGTCAGCCGGCGCGCGCGGCTTAGCTGCGTACTGATGATTTGATTGACGCGCCGCGTCCCCAACCGGACGCGCCCGTGTGTGGTCAAGCATTGAAGGACTGTGGCGTGGTGGGTGCACCGTGTGTCGTTGCTTAATACGCGACCCTCTCTCCGGTTTCACATCTGGAGCGGGCTATCCAGTCACAATCCCCAGCGAAATGTGCCGATACACGGGTAGCCCCGATGTGGAGATCCAAGCGAGGACCTCCCTCAAAACCATTGTGATGAAACCCCACCACACAAGAGAGAAGAGAGAGA…	Anopheles darlingi	99.213	KP994157.1	AATATTTTGATGCACTTGAGATCCTAGTTCCTAGATCCGTGTGCGCGCTCGATGAGCTGACAGCGCGTGCGAACGTTGCTTTTGGTCGCTCTCTCTCTTCTCTCTTGTGTGGTGGGGTTTCATCACAATGGTTTTGAGGGAGGTCCTCGCTTGGATCTCCACATCGGGGCTACCCGTGTATCGGCACATTTCGCTGGGGATTGTGACTGGATAGCCCGCTCCAGATGTGAAACCGGAGAGAGGGTCGCGTATTAAGCAACGACACACGGTGCACCCACCACGCCACAGTCCTTCAATGCTTGACCACACACGGGCGCGTCCGGTTGGGGACGCGGCGCGTCAATCAAATCATCAGTACGCAGCTAAGCCGCGCGCGCCGGCTGACCGGCGGCGGCGACG…	Anopheles darlingi	100	KP994157.1
nCE51	CE	2021	11	2	18	GAASGTTGACGMTATTGCGCCTTGCACGACTCAGTGCGAGGTACACATTTTTGAGTGCCCACATTCACCGCAGAACCAACTAGCGAGGTCGTCGCCGCCGCCGGTCAGCCGGCGCGCGCGGCTTAGCTGCGTACTGATGATTTGATTGACGCGCCGCGTCCCCAACCGGACGCGCCCGTGTGTGGTCAAGCATTGAAGGACTGTGGCGTGGTGGGTGCACCGTGTGTCGTTGCTTAATACGCGACCCTCTCTCCGGTTTCACATCTGGAGCGGGCTATCCAGTCACAATCCCCAGCGAAATGTGCCGATACACGGGTAGCCCCGATGTGGAGATCCAAGCGAGGACCTCCCTCAAAACCATTGTGATGAAACCCCACCACACAAGAGAGAAGAGAGAGA…	Anopheles darlingi	99.404	KP994157.1	CATATTTTGAGGCCACTTGAGATCCTAGTTCCTAGATCCGTGTGCGCGCTCGATGAGCTGACAGCGCGTGCGAACGTTGCTTTTGGTCGCTCTCTCTCTTCTCTCTTGTGTGGTGGGGTTTCATCACAATGGTTTTGAGGGAGGTCCTCGCTTGGATCTCCACATCGGGGCTACCCGTGTATCGGCACATTTCGCTGGGGATTGTGACTGGATAGCCCGCTCCAGATGTGAAACCGGAGAGAGGGTCGCGTATTAAGCAACGACACACGGTGCACCCACCACGCCACAGTCCTTCAATGCTTGACCACACACGGGCGCGTCCGGTTGGGGACGCGGCGCGTCAATCAAATCATCAGTACGCAGCTAAGCCGCGCGCGCCGGCTGACCGGCGGCGGCGAC…	Anopheles darlingi	99.412	KP994157.1
nCE52	CE	2021	11	2	18	GASGTTGACGMTATTGCGCCTTGCACGACTCAGTGCGAGGTACACATTTTTGAGTGCCCACATTCACCGCAGAACCAACTAGCGAGGTCGTCGCCGCCGCCGGTCAGCCGGCGCGCGCGGCTTAGCTGCGTACTGATGATTTGATTGACGCGCCGCGTCCCCAACCGGACGCGCCCGTGTGTGGTCAAGCATTGAAGGACTGTGGCGTGGTGGGTGCACCGTGTGTCGTTGCTTAATACGCGACCCTCTCTCCGGTTTCACATCTGGAGCGGGCTATCCAGTCACAATCCCCAGCGAAATGTGCCGATACACGGGTAGCCCCGATGTGGAGATCCAAGCGAGGACCTCCCTCAAAACCATTGTGATGAAACCCCACCACACAAGAGAGAAGAGAGAGAG…	Anopheles darlingi	99.02	KP994157.1	CMTWTTTGAGGCCACTTGAGATCCTAGTTCCTAGATCCGTGTGCGCGCTCGATGAGCTGACAGCGCGTGCGAACGTTGCTTTTGGTCGCTCTCTCTCTTCTCTCTTGTGTGGTGGGGTTTCATCACAATGGTTTTGAGGGAGGTCCTCGCTTGGATCTCCACATCGGGGCTACCCGTGTATCGGCACATTTCGCTGGGGATTGTGACTGGATAGCCCGCTCCAGATGTGAAACCGGAGAGAGGGTCGCGTATTAAGCAACGACACACGGTGCACCCACCACGCCACAGTCCTTCAATGCTTGACCACACACGGGCGCGTCCGGTTGGGGACGCGGCGCGTCAATCAAATCATCAGTACGCAGCTAAGCCGCGCGCGCCGGCTGACCGGCGGCGGCGACG…	Anopheles darlingi	99.611	KP994157.1
nCE54	CE	2021	11	2	18	GACGTTGACGMTATTGCGCATTGCACGACTTAGTGCGATGTACACATTTTTGAGTGCCCACATTCACCGCAGAACCAACTAGCGAGGCTTTGCTTTGCTGCGTACTGATGATTGATTAACCCCCCCGGTGTGTTAGTCAAGCATTGAAGGACTGTGGCGTGTGGTGGTGCACCGTGTGAGTCGTGTTGCTTAATACGATCTTCTCTCTGGCATCACAAACAGAGCGGTGGGCTGTCAAGTCACAATCCCCAGCGACCTGTGCAAGATAGCCCCGATGTGGAAGTCCAAGCGACTTCCCTCACGGTCAGTCTTTGTGATACCGTACACCGAGAGAAGAAATCAAACGTACCCTGAAGCAACGAACGTTCACATGGTGTGATCACACCAYAACACGAACAA…	Anopheles braziliensis	98.894	KP994156.1	CCTWTTTTTGAGGCCACTTMTGTGTCGGTTTTTGTTCGTGTTGTGGTGTGATCACACCATGTGAACGTTCGTTGCTTCAGGGTACGTTTGATTTCTTCTCTCGGTGTACGGTATCACAAAGACTGACCGTGAGGGAAGTCGCTTGGACTTCCACATCGGGGCTATCTTGCACAGGTCGCTGGGGATTGTGACTTGACAGCCCACCGCTCTGTTTGTGATGCCAGAGAGAAGATCGTATTAAGCAACACGACTCACACGGTGCACCACCACACGCCACAGTCCTTCAATGCTTGACTAACACACCGGGGGGGTTAATCAATCATCAGTACGCAGCAAAGCAAAGCCTCGCTAGTTGGTTCTGCGGTGAATGTGGGCACTCAAAAATGTGTACATCGCACT…	Anopheles braziliensis	99.125	KP994156.1
nCE63	CE	2021	11	18	18	GAASGATTGACGMTATTGCGCCTTGCACGACTCAGTGCGAGGTACACATTTTTGAGTGCCCACATTCACCGCAGAACCAACTAGCGAGGTCGTCGCCGCCGCCGGTCAGCCGGCGCGCGCGGCTTAGCTGCGTACTGATGATTTGATTGACGCGCCGCGTCCCCAACCGGACGCGCCCGTGTGTGGTCAAGCATTGAAGGACTGTGGCGTGGTGGGTGCACCGTGTGTCGTTGCTTAATACGCGACCCTCTCTCCGGTTTCACATCTGGAGCGGGCTATCCAGTCACAATCCCCAGCGAAATGTGCCGATACACGGGTAGCCCCGATGTGGAGATCCAAGCGAGGACCTCCCTCAAAACCATTGTGATGAAACCCCACCACACAAGAGAGAAGAGAGAG…	Anopheles darlingi	99.407	KP994157.1	CATTATTTGAGGCCACTTGAGATCCTAGTTCCTAGATCCGTGTGCGCGCTCGATGAGCTGACAGCGCGTGCGAACGTTGCTTTTGGTCGCTCTCTCTCTTCTCTCTTGTGTGGTGGGGTTTCATCACAATGGTTTTGAGGGAGGTCCTCGCTTGGATCTCCACATCGGGGCTACCCGTGTATCGGCACATTTCGCTGGGGATTGTGACTGGATAGCCCGCTCCAGATGTGAAACCGGAGAGAGGGTCGCGTATTAAGCAACGACACACGGTGCACCCACCACGCCACAGTCCTTCAATGCTTGACCACACACGGGCGCGTCCGGTTGGGGACGCGGCGCGTCAATCAAATCATCAGTACGCAGCTAAGCCGCGCGCGCCGGCTGACCGGCGGCGGCGAC…	Anopheles darlingi	99.615	KP994157.1
nCE65	CE	2021	11	18	18	GACGTTTGACGMTATTGCGCCTTGCACGACTCAGTGCGAGGTACACATTTTTGAGTGCCCACATTCACCGCAGAACCAACTAGCGAGGTCGTCGCCGCCGCCGGTCAGCCGGCGCGCGCGGCTTAGCTGCGTACTGATGATTTGATTGACGCGCCGCGTCCCCAACCGGACGCGCCCGTGTGTGGTCAAGCATTGAAGGACTGTGGCGTGGTGGGTGCACCGTGTGTCGTTGCTTAATACGCGACCCTCTCTCCGGTTTCACATCTGGAGCGGGCTATCCAGTCACAATCCCCAGCGAAATGTGCCGATACACGGGTAGCCCCGATGTGGAGATCCAAGCGAGGACCTCCCTCAAAACCATTGTGATGAAACCCCACCACACAAGAGAGAAGAGAGAGA…	Anopheles darlingi	99.6	KP994157.1	CCTTATTTGAGGCCACTTGAGATCCTAGTTCCTAGATCCGTGTGCGCGCTCGATGAGCTGACAGCGCGTGCGAACGTTGCTTTTGGTCGCTCTCTCTCTTCTCTCTTGTGTGGTGGGGTTTCATCACAATGGTTTTGAGGGAGGTCCTCGCTTGGATCTCCACATCGGGGCTACCCGTGTATCGGCACATTTCGCTGGGGATTGTGACTGGATAGCCCGCTCCAGATGTGAAACCGGAGAGAGGGTCGCGTATTAAGCAACGACACACGGTGCACCCACCACGCCACAGTCCTTCAATGCTTGACCACACACGGGCGCGTCCGGTTGGGGACGCGGCGCGTCAATCAAATCATCAGTACGCAGCTAAGCCGCGCGCGCCGGCTGACCGGCGGCGGCGAC…	Anopheles darlingi	99.614	KP994157.1
nCE66	CE	2021	11	18	18	GGACGTTGACGMTATTGCGCCTTGCACGACTCAGTGCGAGGTACACATTTTTGAGTGCCCACATTCACCGCAGAACCAACTAGCGAGGTCGTCGCCGCCGCCGGTCAGCCGGCGCGCGCGGCTTAGCTGCGTACTGATGATTTGATTGACGCGCCGCGTCCCCAACCGGACGCGCCCGTGTGTGGTCAAGCATTGAAGGACTGTGGCGTGGTGGGTGCACCGTGTGTCGTTGCTTAATACGCGACCCTCTCTCCGGTTTCACATCTGGAGCGGGCTATCCAGTCACAATCCCCAGCGAAATGTGCCGATACACGGGTAGCCCCGATGTGGAGATCCAAGCGAGGACCTCCCTCAAAACCATTGTGATGAAACCCCACCACACAAGAGAGAAGAGAGAGA…	Anopheles darlingi	99.023	KP994157.1	CCACTTGAAGATCCTAGTTCCTAGATCCGTGTGCGCGCTCGATGAGCTGACAGCGCGTGCGAACGTTGCTTTTGGTCGCTCTCTCTCTTCTCTCTTGTGTGGTGGGGTTTCATCACAATGGTTTTGAGGGAGGTCCTCGCTTGGATCTCCACATCGGGGCTACCCGTGTATCGGCACATTTCGCTGGGGATTGTGACTGGATAGCCCGCTCCAGATGTGAAACCGGAGAGAGGGTCGCGTATTAAGCAACGACACACGGTGCACCCACCACGCCACAGTCCTTCAATGCTTGACCACACACGGGCGCGTCCGGTTGGGGACGCGGCGCGTCAATCAAATCATCAGTACGCAGCTAAGCCGCGCGCGCCGGCTGACCGGCGGCGGCGACRACCTCGCTAG…	Anopheles darlingi	99.598	KP994157.1
nCE67	CE	2021	11	18	18	GSACGTTTGACGMTATTGCGCCTTGCACGACTCAGTGCGAGGTACACATTTTTGAGTGCCCACATTCACCGCAGAACCAACTAGCGAGGTCGTCGCCGCCGCCGGTCAGCCGGCGCGCGCGGCTTAGCTGCGTACTGATGATTTGATTGACGCGCCGCGTCCCCAACCGGACGCGCCCGTGTGTGGTCAAGCATTGAAGGACTGTGGCGTGGTGGGTGCACCGTGTGTCGTTGCTTAATACGCGACCCTCTCTCCGGTTTCACATCTGGAGCGGGCTATCCAGTCACAATCCCCAGCGAAATGTGCCGATACACGGGTAGCCCCGATGTGGAGATCCAAGCGAGGACCTCCCTCAAAACCATTGTGATGAAACCCCACCACACAAGAGAGAAGAGAGAG…	Anopheles darlingi	100	KP994157.1	CATAATTTTGAGGCACTTGAGATCCTAGTTCCTAGATCCGTGTGCGCGCTCGATGAGCTGACAGCGCGTGCGAACGTTGCTTTTGGTCGCTCTCTCTCTTCTCTCTTGTGTGGTGGGGTTTCATCACAATGGTTTTGAGGGAGGTCCTCGCTTGGATCTCCACATCGGGGCTACCCGTGTATCGGCACATTTCGCTGGGGATTGTGACTGGATAGCCCGCTCCAGATGTGAAACCGGAGAGAGGGTCGCGTATTAAGCAACGACACACGGTGCACCCACCACGCCACAGTCCTTCAATGCTTGACCACACACGGGCGCGTCCGGTTGGGGACGCGGCGCGTCAATCAAATCATCAGTACGCAGCTAAGCCGCGCGCGCCGGCTGACCGGCGGCGGCGAC…	Anopheles darlingi	99.417	KP994157.1
nCE71	CE	2021	11	18	18	GASGTKGACGMTATTGCGCCTTGCACGACTCAGTGCGAGGTACACATTTTTGAGTGCCCACATTCACCGCAGAACCAACTAGCGAGGTCGTCGCCGCCGCCGGTCAGCCGGCGCGCGCGGCTTAGCTGCGTACTGATGATTTGATTGACGCGCCGCGTCCCCAACCGGACGCGCCCGTGTGTGGTCAAGCATTGAAGGACTGTGGCGTGGTGGGTGCACCGTGTGTCGTTGCTTAATACGCGACCCTCTCTCCGGTTTCACATCTGGAGCGGGCTATCCAGTCACAATCCCCAGCGAAATGTGCCGATACACGGGTAGCCCCGATGTGGAGATCCAAGCGAGGACCTCCCTCAAAACCATTGTGATGAAACCCCACCACACAAGAGAGAAGAGAGAGAG…	Anopheles darlingi	99.6	KP994157.1	CMTWTTTTGATGCACTTGAGATCCTAGTTCCTAGATCCGTGTGCGCGCTCGATGAGCTGACAGCGCGTGCGAACGTTGCTTTTGGTCGCTCTCTCTCTTCTCTCTTGTGTGGTGGGGTTTCATCACAATGGTTTTGAGGGAGGTCCTCGCTTGGATCTCCACATCGGGGCTACCCGTGTATCGGCACATTTCGCTGGGGATTGTGACTGGATAGCCCGCTCCAGATGTGAAACCGGAGAGAGGGTCGCGTATTAAGCAACGACACACGGTGCACCCACCACGCCACAGTCCTTCAATGCTTGACCACACACGGGCGCGTCCGGTTGGGGACGCGGCGCGTCAATCAAATCATCAGTACGCAGCTAAGCCGCGCGCGCCGGCTGACCGGCGGCGGCGACG…	Anopheles darlingi	100	KP994157.1
nCE73	CE	2021	11	18	18	GGASGTTKGACGMTATTGCGCCTTGCACGACTCAGTGCGAGGTACACATTTTTGAGTGCCCACATTCACCGCAGAACCAACTAGCGAGGTCGTCGCCGCCGCCGGTCAGCCGGCGCGCGCGGCTTAGCTGCGTACTGATGATTTGATTGACGCGCCGCGTCCCCAACCGGACGCGCCCGTGTGTGGTCAAGCATTGAAGGACTGTGGCGTGGTGGGTGCACCGTGTGTCGTTGCTTAATACGCGACCCTCTCTCCGGTTTCACATCTGGAGCGGGCTATCCAGTCACAATCCCCAGCGAAATGTGCCGATACACGGGTAGCCCCGATGTGGAGATCCAAGCGAGGACCTCCCTCAAAACCATTGTGATGAAACCCCACCACACAAGAGAGAAGAGAGAG…	Anopheles darlingi	100	KP994157.1	CATAWTTTGAGGCCACTTGAGATCCTAGTTCCTAGATCCGTGTGCGCGCTCGATGAGCTGACAGCGCGTGCGAACGTTGCTTTTGGTCGCTCTCTCTCTTCTCTCTTGTGTGGTGGGGTTTCATCACAATGGTTTTGAGGGAGGTCCTCGCTTGGATCTCCACATCGGGGCTACCCGTGTATCGGCACATTTCGCTGGGGATTGTGACTGGATAGCCCGCTCCAGATGTGAAACCGGAGAGAGGGTCGCGTATTAAGCAACGACACACGGTGCACCCACCACGCCACAGTCCTTCAATGCTTGACCACACACGGGCGCGTCCGGTTGGGGACGCGGCGCGTCAATCAAATCATCAGTACGCAGCTAAGCCGCGCGCGCCGGCTGACCGGCGGCGGCGAC…	Anopheles darlingi	99.416	KP994157.1
nCE75	CE	2021	11	18	18	GASGTTGACGMTATTGCGCATTGCACGACTCAGTGCGATGTACACATTTTTGAGTGCCCACATTCACCGCAGAACCAACTAGCAAGGTCGAGGCTTTGCTGCGTACTGATGATTTGATTGACCCCGTGCCAATCAAGCATTGAAGGACTGTGGCGTGGTGGGTGCACCGTGTGTGTCGCGTTGCTTAATACGACTCCCTCTGGTATCACATCTGGAGCGGGCTATCCAGTCACAATCCCCAGCGAAATGTGCAGCTAAGGTAGCCCCGATGTGGAGGACCATGCTCCTCCCTCAACGCCAGTCCATGTGATACACACCAAACGGAGCGAGAGATGAAAAACGTACCCTGAAGCAACGTGTGCGCGCGCACGGGTGTAACTCTGCTTGAGCTCAGCTCGT…	Anopheles aquasalis	99.105	OX030885.1	CCTAATTTGAGGCCACTTGATCTCGTTCCGAGCTGAGCTCAAGCAGAGTTACACCCGTGCGCGCGCACACGTTGCTTCRGGGTACGTTTTTCATCTCTCGCTCCGTTTGGTGTGTATCACATGGACTGGCGTTGAGGGAGGAGCATGGYCCTCCACATCGGGGCTACCTTAGCTGCACATTTCGCTGGGGATTGTGACTGGATASCCCGCTCCAGATGTGATACCAGAGGGAGTCGTATTAAGCAACGCGACACACACGGTGCMCCCMCCACSCCACASTCCTTCAATGCTTGATTGGCACGGGGTCAATCAAATCATCARTACGCARCAAASCCTCSACCTTGCTAKTTGGTTCTGCGGWGAATGTGGGCACTCAAAAATGTGTACATCGCACTGAGT…	Anopheles aquasalis	96.614	KP994162.1
nCE77	CE	2021	11	18	18	GSACGATGACGMTATTGCGCMTTGCACGACTCAGTGCGAKGTACACATTTTTGAGTGCCCACATTCACCGCAGAACCAACTAGCRAGGTCGASGCTTTCCTGSGTAATGCGGATTTGACGGACCCCCTGCCTACTGATGATTTGATGGACGCGCCGCGTCGCCTGCCCCACGCGCCCGTGTGTGCTCAATACTTGTCCGACTGTGGTCWGGTGGGGGCACCGYGTGCCRTTCCTTATCCCCCGACCCTCTCTCCGGTTTCGCATCCGGAATGGGSAAGACCRTGCTCCTCCCCARMMAAATGTGCCTGTAATCGGGTAGCCCCGATGTGAAAATCCAAAAAAGGACCTCCCTCAAAACCGTTGTGATGAAACCCCGCCACTCTGSATAAAATARASACA…	Anopheles darlingi	77.626	KP994157.1	CMTTATTTGAGGCACTTGATATCCTATCTTCMTMKATCCKYGTGCAGCACTCSAYGAGCTGACMGCGCGWGCKAACGTTGCTTTTGGTTTTTCTTTCTCTTCTCTCTTGGGTGTGGGGGTTTCGTCCCAATGGTTTTGGAGGAGGTCCTCCCTTGAATTTCCACATTACGGGCTACCCATGTTTCGSCACATTTCGCTGGGGATTGKGACTGGATAGCCCKCTCCCMATAKGAAACCGKAWAAAGGGWCGCGAATYAARCAGCGACCCCCCGWGCCCCCACCCCTCCACTGTCCTTTAATGCTTGACCACACACGGGCGCGTCCGGKTGGGGACGCCGCGCCCTTATCAAATCATCCTTACGCAAATAAGCCCCCCCCAACGGGTGACCGGCGGMGGGA…	Anopheles darlingi	81.382	KP994157.1
nCE78	CE	2021	11	18	18	GACGTTGACGMTATTGCGCCTTGCACGACTCAGTGCGAGGTACACATTTTTGAGTGCCCACATTCACCGCAGAACCAACTAGCGAGGTCGTCGCCGCCGCCGGTCAGCCGGCGCGCGCGGCTTAGCTGCGTACTGATGATTTGATTGACGCGCCGCGTCCCCAACCGGACGCGCCCGTGTGTGGTCAAGCATTGAAGGACTGTGGCGTGGTGGGTGCACCGTGTGTCGTTGCTTAATACGCGACCCTCTCTCCGGTTTCACATCTGGAGCGGGCTATCCAGTCACAATCCCCAGCGAAATGTGCCGATACACGGGTAGCCCCGATGTGGAGATCCAAGCGAGGACCTCCCTCAAAACCATTGTGATGAAACCCCACCACACAAGAGAGAAGAGAGAGAG…	Anopheles darlingi	99.406	KP994157.1	AATAWTTTTGAGGCCACTTGAGATCCTAGTTCCTAGATCCGTGTGCGCGCTCGATGAGCTGACAGCGCGTGCGAACGTTGCTTTTGGTCGCTCTCTCTCTTCTCTCTTGTGTGGTGGGGTTTCATCACAATGGTTTTGAGGGAGGTCCTCGCTTGGATCTCCACATCGGGGCTACCCGTGTATCGGCACATTTCGCTGGGGATTGTGACTGGATAGCCCGCTCCAGATGTGAAACCGGAGAGAGGGTCGCGTATTAAGCAACGACACACGGTGCACCCACCACGCCACAGTCCTTCAATGCTTGACCACACACGGGCGCGTCCGGTTGGGGACGCGGCGCGTCAATCAAATCATCAGTACGCAGCTAAGCCGCGCGCGCCGGCTGACCGGCGGCGGCGA…	Anopheles darlingi	99.805	KP994157.1
nCE83	CE	2021	11	18	18	GRRSGTTGACGMTATTGCGCCTTGCACGACTCAGTGCGAGGTACACATTTTTGAGTGCCCACATTCACCGCAGAACCAACTAGCGAGGTCGTCGCCGCCGCCGGTCAGCCGGCGCGCGCGGCTTAGCTGCGTACTGATGATTTGATTGACGCGCCGCGTCCCCAACCGGACGCGCCCGTGTGTGGTCAAGCATTGAAGGACTGTGGCGTGGTGGGTGCACCGTGTGTCGTTGCTTAATACGCGACCCTCTCTCCGGTTTCACATCTGGAGCGGGCTATCCAGTCACAATCCCCAGCGAAATGTGCCGATACACGGGTAGCCCCGATGTGGAGATCCAAGCGAGGACCTCCCTCAAAACCATTGTGATGAAACCCCACCACACAAGAGAGAAGAGAGAGA…	Anopheles darlingi	99.404	KP994157.1	CTTWTTTTGAGGCACTTGAGATCCTAGTTCCTAGATCCGTGTGCGCGCTCGATGAGCTGACAGCGCGTGCGAACGTTGCTTTTGGTCGCTCTCTCTCTTCTCTCTTGTGTGGTGGGGTTTCATCACAATGGTTTTGAGGGAGGTCCTCGCTTGGATCTCCACATCGGGGCTACCCGTGTATCGGCACATTTCGCTGGGGATTGTGACTGGATAGCCCGCTCCAGATGTGAAACCGGAGAGAGGGTCGCGTATTAAGCAACGACACACGGTGCACCCACCACGCCACAGTCCTTCAATGCTTGACCACACACGGGCGCGTCCGGTTGGGGACGCGGCGCGTCAATCAAATCATCAGTACGCAGCTAAGCCGCGCGCGCCGGCTGACCGGCGGCGGCGACG…	Anopheles darlingi	99.416	KP994157.1
nCE84	CE	2021	11	18	18	GSASGTTGACGMTATTGCGCCTTGCACGACTCAGTGCGAGGTACACATTTTTGAGTGCCCACATTCACCGCAGAACCAACTAGCGAGGTCGTCGCCGCCGCCGGTCAGCCGGCGCGCGCGGCTTAGCTGCGTACTGATGATTTGATTGACGCGCCGCGTCCCCAACCGGACGCGCCCGTGTGTGGTCAAGCATTGAAGGACTGTGGCGTGGTGGGTGCACCGTGTGTCGTTGCTTAATACGCGACCCTCTCTCCGGTTTCACATCTGGAGCGGGCTATCCAGTCACAATCCCCAGCGAAATGTGCCGATACACGGGTAGCCCCGATGTGGAGATCCAAGCGAGGACCTCCCTCAAAACCATTGTGATGAAACCCCACCACACAAGAGAGAAGAGAGAGA…	Anopheles darlingi	99.213	KP994157.1	CCACTTGAGATCCTAGTTCCTAGATCCGTGTGCGCGCTCGATGAGCTGACAGCGCGTGCGAACGTTGCTTTTGGTCGCTCTCTCTCTTCTCTCTTGTGTGGTGGGGTTTCATCACAATGGTTTTGAGGGAGGTCCTCGCTTGGATCTCCACATCGGGGCTACCCGTGTATCGGCACATTTCGCTGGGGATTGTGACTGGATAGCCCGCTCCAGATGTGAAACCGGAGAGAGGGTCGCGTATTAAGCAACGACACACGGTGCACCCACCACGCCACAGTCCTTCAATGCTTGACCACACACGGGCGCGTCCGGTTGGGGACGCGGCGCGTCAATCAAATCATCAGTACGCAGCTAAGCCGCGCGCGCCGGCTGACCGGCGGCGGCGACGACCTCGCTAGT…	Anopheles darlingi	99.803	KP994157.1
nCE88	CE	2021	11	18	18	GSACGATTGAACGMTATTGCGCCTTGCACGACTCAGTGCGAGGTACACATTTTTGAGTGCCCACATTCACCGCAGAACCAACTAGCGAGGTCGTCGCCGCCGCCGGTCAGCCGGCGCGCGCGGCTTAGCTGCGTACTGATGATTTGATTGACGCGCCGCGTCCCCAACCGGACGCGCCCGTGTGTGGTCAAGCATTGAAGGACTGTGGCGTGGTGGGTGCACCGTGTGTCGTTGCTTAATACGCGACCCTCTCTCCGGTTTCACATCTGGAGCGGGCTATCCAGTCACAATCCCCAGCGAAATGTGCCGATACACGGGTAGCCCCGATGTGGAGATCCAAGCGAGGACCTCCCTCAAAACCATTGTGATGAAACCCCACCACACAAGAGAGAAGAGAGA…	Anopheles darlingi	99.413	KP994157.1	ACTATTTTGAGGCCACTTGAGATCCTAGTTCCTAGATCCGTGTGCGCGCTCGATGAGCTGACAGCGCGTGCGAACGTTGCTTTTGGTCGCTCTCTCTCTTCTCTCTTGTGTGGTGGGGTTTCATCACAATGGTTTTGAGGGAGGTCCTCGCTTGGATCTCCACATCGGGGCTACCCGTGTATCGGCACATTTCGCTGGGGATTGTGACTGGATAGCCCGCTCCAGATGTGAAACCGGAGAGAGGGTCGCGTATTAAGCAACGACACACGGTGCACCCACCACGCCACAGTCCTTCAATGCTTGACCACACACGGGCGCGTCCGGTTGGGGACGCGGCGCGTCAATCAAATCATCAGTACGCAGCTAAGCCGCGCGCGCCGGCTGACCGGCGGCGGCGAC…	Anopheles darlingi	99.805	KP994157.1
nCE93	CE	2021	11	18	18	GACGTTGACGMTATTGCGCATTGCACGACTCAGTGCGATGTACACATTTTTGAGTGCCCACATTCACCGCAGAACCAACTAGCAAGGTCGAGGCTTTGCTGCGTACTGATGATTTGATTGACCCCGTGCCAATCAAGCATTGAAGGACTGTGGCGTGGTGGGTGCACCGTGTGTGTCGCGTTGCTTAATACGACTCCCTCTGGTATCACATCTGGAGCGGGCTATCCAGTCACAATCCCCAGCGAAATGTGCAGCTAAGGTAGCCCCGATGTGGAGGACCATGCTCCTCCCTCAACGCCAGTCCATGTGATACACACCAAACGGAGCGAGAGATGAAAAACGTACCCTGAAGCAACGTGTGCGCGCGCACGGGTGTAACTCTGCTTGAGCTCAGCTCGT…	Anopheles aquasalis	99.109	OX030885.1	CNCTTGATCTCGTTCCGAGCTGAGCTCAAGCAGAGTTACACCCGTGCGCGCGCACACGTTGCTTCAGGGTACGTTTTTCATCTCTCGCTCCGTTTGGTGTGTATCACATGGACTGGCGTTGAGGGAGGAGCATGGTCCTCCACATCGGGGCTACCTTAGCTGCACATTTCGCTGGGGATTGTGACTGGATAGCCCGCTCCAGATGTGATACCAGAGGGAGTCGTATTAAGCAACGCGACACACACGGTGCACCCACCACGCCACAGTCCTTCAATGCTTGATTGGCACGGGGTCAATCAAATCATCAGTACGCAGCAAAGCCTCGACCTTGCTAGTTGGTTCTGCGGTGAATGTGGGCACTCAAAAATGTGTACATCGCACTGAGTCGTGCAATGCGCA…	Anopheles aquasalis	99.099	KP994162.1
nCE94	CE	2021	11	18	18	GMRSGTTKKACGGMTATTGCGCCTTGCACGACTCAGTGCGAGGTACACATTTTTGAGTGCCCACATTCACCGCAGAACCAACTAGCGAGGTCGTCGCCGCCGCCGGTCAGCCGGCGCGCGCGGCTTAGCTGCGTACTGATGATTTGATTGACGCGCCGCGTCCCCAACCGGACGCGCCCGTGTGTGGTCAAGCATTGAAGGACTGTGGCGTGGTGGGTGCACCGTGTGTCGTTGCTTAATACGCGACCCTCTCTCCGGTTTCACATCTGGAGCGGGCTATCCAGTCACAATCCCCAGCGAAATGTGCCGATACACGGGTAGCCCCGATGTGGAGATCCAAGCGAGGACCTCCCTCAAAACCATTGTGATGAAACCCCACCACACAAGAGAGAAGAGAGA…	Anopheles darlingi	99.802	KP994157.1	AATTATTTTGAGGCCACTTGAGATCCTAGTTCCTAGATCCGTGTGCGCGCTCGATGAGCTGACAGCGCGTGCGAACGTTGCTTTTGGTCGCTCTCTCTCTTCTCTCTTGTGTGGTGGGGTTTCATCACAATGGTTTTGAGGGAGGTCCTCGCTTGGATCTCCACATCGGGGCTACCCGTGTATCGGCACATTTCGCTGGGGATTGTGACTGGATAGCCCGCTCCAGATGTGAAACCGGAGAGAGGGTCGCGTATTAAGCAACGACACACGGTGCACCCACCACGCCACAGTCCTTCAATGCTTGACCACACACGGGCGCGTCCGGTTGGGGACGCGGCGCGTCAATCAAATCATCAGTACGCAGCTAAGCCGCGCGCGCCGGCTGACCGGCGGCGGCGA…	Anopheles darlingi	99.615	KP994157.1
nCE95	CE	2021	11	18	18	GAACGTTGACGMTATTGCGCCTTGCACGACTCAGTGCGAGGTACACATTTTTGAGTGCCCACATTCACCGCAGAACCAACTAGCGAGGTCGTCGCCGCCGCCGGTCAGCCGGCGCGCGCGGCTTAGCTGCGTACTGATGATTTGATTGACGCGCCGCGTCCCCAACCGGACGCGCCCGTGTGTGGTCAAGCATTGAAGGACTGTGGCGTGGTGGGTGCACCGTGTGTCGTTGCTTAATACGCGACCCTCTCTCCGGTTTCACATCTGGAGCGGGCTATCCAGTCACAATCCCCAGCGAAATGTGCCGATACACGGGTAGCCCCGATGTGGAGATCCAAGCGAGGACCTCCCTCAAAACCATTGTGATGAAACCCCACCACACAAGAGAGAAGAGAGAGA…	Anopheles darlingi	99.035	KP994157.1	CCTTATTTGGAGGCCACTTGAGATCCTAGTTCCTAGATCCGTGTGCGCGCTCGATGAGCTGACAGCGCGTGCGAACGTTGCTTTTGGTCGCTCTCTCTCTTCTCTCTTGTGTGGTGGGGTTTCATCACAATGGTTTTGAGGGAGGTCCTCGCTTGGATCTCCACATCGGGGCTACCCGTGTATCGGCACATTTCGCTGGGGATTGTGACTGGATAGCCCGCTCCAGATGTGAAACCGGAGAGAGGGTCGCGTATTAAGCAACGACACACGGTGCACCCACCACGCCACAGTCCTTCAATGCTTGACCACACACGGGCGCGTCCGGTTGGGGACGCGGCGCGTCAATCAAATCATCAGTACGCAGCTAAGCCGCGCGCGCCGGCTGACCGGCGGCGGCGA…	Anopheles darlingi	99.614	KP994157.1
nCE97	CE	2021	11	18	18	GARSGTTTGACGMTATTGCGCCTTGCACGACTCAGTGCGAGGTACACATTTTTGAGTGCCCACATTCACCGCAGAACCAACTAGCGAGGTCGTCGCCGCCGCCGGTCAGCCGGCGCGCGCGGCTTAGCTGCGTACTGATGATTTGATTGACGCGCCGCGTCCCCAACCGGACGCGCCCGTGTGTGGTCAAGCATTGAAGGACTGTGGCGTGGTGGGTGCACCGTGTGTCGTTGCTTAATACGCGACCCTCTCTCCGGTTTCACATCTGGAGCGGGCTATCCAGTCACAATCCCCAGCGAAATGTGCCGATACACGGGTAGCCCCGATGTGGAGATCCAAGCGAGGACCTCCCTCAAAACCATTGTGATGAAACCCCACCACACAAGAGAGAAGAGAGAG…	Anopheles darlingi	99.605	KP994157.1	CATWATTTTGAGGCCACTTGAGATCCTAGTTCCTAGATCCGTGTGCGCGCTCGATGAGCTGACAGCGCGTGCGAACGTTGCTTTTGGTCGCTCTCTCTCTTCTCTCTTGTGTGGTGGGGTTTCATCACAATGGTTTTGAGGGAGGTCCTCGCTTGGATCTCCACATCGGGGCTACCCGTGTATCGGCACATTTCGCTGGGGATTGTGACTGGATAGCCCGCTCCAGATGTGAAACCGGAGAGAGGGTCGCGTATTAAGCAACGACACACGGTGCACCCACCACGCCACAGTCCTTCAATGCTTGACCACACACGGGCGCGTCCGGTTGGGGACGCGGCGCGTCAATCAAATCATCAGTACGCAGCTAAGCCGCGCGCGCCGGCTGACCGGCGGCGGCGA…	Anopheles darlingi	99.805	KP994157.1
nCE98	CE	2021	11	18	18	GAASGTTGGACGMTATTGCGCCTTGCACGACTCAGTGCGAGGTACACATTTTTGAGTGCCCACATTCACCGCAGAACCAACTAGCGAGGTCGTCGCCGCCGCCGGTCAGCCGGCGCGCGCGGCTTAGCTGCGTACTGATGATTTGATTGACGCGCCGCGTCCCCAACCGGACGCGCCCGTGTGTGGTCAAGCATTGAAGGACTGTGGCGTGGTGGGTGCACCGTGTGTCGTTGCTTAATACGCGACCCTCTCTCCGGTTTCACATCTGGAGCGGGCTATCCAGTCACAATCCCCAGCGAAATGTGCCGATACACGGGTAGCCCCGATGTGGAGATCCAAGCGAGGACCTCCCTCAAAACCATTGTGATGAAACCCCACCACACAAGAGAGAAGAGAGAG…	Anopheles darlingi	99.404	KP994157.1	CMTTATTTGAGGCCACTTGAGATCCTAGTTCCTAGATCCGTGTGCGCGCTCGATGAGCTGACAGCGCGTGCGAACGTTGCTTTTGGTCGCTCTCTCTCTTCTCTCTTGTGTGGTGGGGTTTCATCACAATGGTTTTGAGGGAGGTCCTCGCTTGGATCTCCACATCGGGGCTACCCGTGTATCGGCACATTTCGCTGGGGATTGTGACTGGATAGCCCGCTCCARATGTGAAACCGGARAGAGGGTCGCGTATTAAGCAACGACACACGGTGCACCCACCACGCCACAGTCCTTCAATGCTTGACCACACACGGGCGCGTCCGGTTGGGGACGCGGCGCGTCAATCAAATCATCAGTACGCAGCTAAGCCGCGCGCGCCGGCTGACCGGCGGCGGCGAC…	Anopheles darlingi	99.033	KP994157.1

## Sheet: ROUTINE
ID	place	year	month	day	hour
aBL05	BL	2019	11	6	19
aBL08	BL	2019	11	6	19
aBL16	BL	2019	11	6	19
aBL18	BL	2019	11	6	19
aBL19	BL	2019	11	6	19
aBL37	BL	2019	11	7	19
aBL38	BL	2019	11	7	19
aCA137	CA	2019	7	22	21
aCA143	CA	2019	9	10	8
aCA145	CA	2019	9	11	21
aCA150	CA	2019	9	12	8
aCA151	CA	2019	9	12	8
aCA154	CA	2019	9	9	21
aCA161	CA	2019	9	9	21
aCA164	CA	2019	9	11	21
aCA165	CA	2019	9	11	21
aCA179	CA	2019	9	12	21
aCA186	CA	2019	9	12	21
aCA72	CA	2019	9	11	21
BL03	BL	2020	9	28	17
BL05	BL	2020	9	28	17
[truncated: 351 more rows]
