# Supplementary material for: Using capillary electrophoresis to identify Anopheline species in routine sampling sites
Source: Ecol Evol. 2024 Mar 12;14(3):e10782. doi: 10.1002/ece3.10782 (PMC10933085; doi:10.1002/ece3.10782)
Supplement: Supplementary file 3 — Data S2 [file ECE3-14-e10782-s001.txt]

CLUSTAL O(1.2.4) multiple sequence alignment - Anopheles braziliensis
OR149217.1 aBL09
OR149218.1 aBL14
OR149219.1 aBL29
OR149220.1 BL50
OR149221.1 GA10
OR149222.1 GA16
OR149223.1 GA19
OR149224.1 GA22

KP994156.1      TGTGAACTGCAGGACACATGAACACCGACACGTTGAACGCATATTGCGCATTGCACGACT	60
OR149217.1      TGTGAACTGCAGGACACATGAACACCGACACGTTGAACGCATATTGCGCATTGCACGACT	60
OR149218.1      TGTGAACTGCAGGACACATGAACACCGACACGTTGAACGCATATTGCGCATTGCACGACT	60
OR149219.1      TGTGAACTGCAGGACACATGAACACCGACACGTTGAACGCATATTGCGCATTGCACGACT	60
OR149220.1      TGTGAACTGCAGGACACATGAACACCGACACGTTGAACGCATATTGCGCATTGCACGACT	60
OR149221.1      TGTGAACTGCAGGACACATGAACACCGACACGTTGAACGCATATTGCGCATTGCACGACT	60
OR149222.1      TGTGAACTGCAGGACACATGAACACCGACACGTTGAACGCATATTGCGCATTGCACGACT	60
OR149223.1      TGTGAACTGCAGGACACATGAACACCGACACGTTGAACGCATATTGCGCATTGCACGACT	60
OR149224.1      TGTGAACTGCAGGACACATGAACACCGACACGTTGAACGCATATTGCGCATTGCACGACT	60
                ************************************************************

KP994156.1      TAGTGCGATGTACACATTTTTGAGTGCCCACATTCACCGCAGAACCAACTAGCGAGGCTT	120
OR149217.1      TAGTGCGATGTACACATTTTTGAGTGCCCACATTCACCGCAGAACCAACTAGCGAGGCTT	120
OR149218.1      TAGTGCGATGTACACATTTTTGAGTGCCCACATTCACCGCAGAACCAACTAGCGAGGCTT	120
OR149219.1      TAGTGCGATGTACACATTTTTGAGTGCCCACATTCACCGCAGAACCAACTAGCGAGGCTT	120
OR149220.1      TAGTGCGATGTACACATTTTTGAGTGCCCACATTCACCGCAGAACCAACTAGCGAGGCTT	120
OR149221.1      TAGTGCGATGTACACATTTTTGAGTGCCCACATTCACCGCAGAACCAACTAGCGAGGCTT	120
OR149222.1      TAGTGCGATGTACACATTTTTGAGTGCCCACATTCACCGCAGAACCAACTAGCGAGGCTT	120
OR149223.1      TAGTGCGATGTACACATTTTTGAGTGCCCACATTCACCGCAGAACCAACTAGCGAGGCTT	120
OR149224.1      TAGTGCGATGTACACATTTTTGAGTGCCCACATTCACCGCAGAACCAACTAGCGAGGCTT	120
                ************************************************************

KP994156.1      TGCTTTGCTGCGTACTGATGATTGATTAACCCCCCCGGTGTGTTAGTCAAGCATTGAAGG	180
OR149217.1      TGCTTTGCTGCGTACTGATGATTGATTAACCCCCCCGGTGTGTTAGTCAAGCATTGAAGG	180
OR149218.1      TGCTTTGCTGCGTACTGATGATTGATTAACCCCCCCGGTGTGTTAGTCAAGCATTGAAGG	180
OR149219.1      TGCTTTGCTGCGTACTGATGATTGATTAACCCCCCCGGTGTGTTAGTCAAGCATTGAAGG	180
OR149220.1      TGCTTTGCTGCGTACTGATGATTGATTAACCCCCCCGGTGTGTTAGTCAAGCATTGAAGG	180
OR149221.1      TGCTTTGCTGCGTACTGATGATTGATTAACCCCCCCGGTGTGTTAGTCAAGCATTGAAGG	180
OR149222.1      TGCTTTGCTGCGTACTGATGATTGATTAACCCCCCCGGTGTGTTAGTCAAGCATTGAAGG	180
OR149223.1      TGCTTTGCTGCGTACTGATGATTGATTAACCCCCCCGGTGTGTTAGTCAAGCATTGAAGG	180
OR149224.1      TGCTTTGCTGCGTACTGATGATTGATTAACCCCCCCGGTGTGTTAGTCAAGCATTGAAGG	180
                ************************************************************

KP994156.1      ACTGTGGCGTGTGGTGGTGCACCGTGTGAGTCGTGTTGCTTAATACGATCTTCTCTCTGG	240
OR149217.1      ACTGTGGCGTGTGGTGGTGCACCGTGTGAGTCGTGTTGCTTAATACGATCTTCTCTCTGG	240
OR149218.1      ACTGTGGCGTGTGGTGGTGCACCGTGTGAGTCGTGTTGCTTAATACGATCTTCTCTCTGG	240
OR149219.1      ACTGTGGCGTGTGGTGGTGCACCGTGTGAGTCGTGTTGCTTAATACGATCTTCTCTCTGG	240
OR149220.1      ACTGTGGCGTGTGGTGGTGCACCGTGTGAGTCGTGTTGCTTAATACGATCTTCTCTCTGG	240
OR149221.1      ACTGTGGCGTGTGGTGGTGCACCGTGTGAGTCGTGTTGCTTAATACGATCTTCTCTCTGG	240
OR149222.1      ACTGTGGCGTGTGGTGGTGCACCGTGTGAGTCGTGTTGCTTAATACGATCTTCTCTCTGG	240
OR149223.1      ACTGTGGCGTGTGGTGGTGCACCGTGTGAGTCGTGTTGCTTAATACGATCTTCTCTCTGG	240
OR149224.1      ACTGTGGCGTGTGGTGGTGCACCGTGTGAGTCGTGTTGCTTAATACGATCTTCTCTCTGG	240
                ************************************************************

KP994156.1      CATCACAAACAGAGCGGTGGGCTGTCAAGTCACAATCCCCAGCGACCTGTGCAAGATAGC	300
OR149217.1      CATCACAAACAGAGCGGTGGGCTGTCAAGTCACAATCCCCAGCGACCTGTGCAAGATAGC	300
OR149218.1      CATCACAAACAGAGCGGTGGGCTGTCAAGTCACAATCCCCAGCGACCTGTGCAAGATAGC	300
OR149219.1      CATCACAAACAGAGCGGTGGGCTGTCAAGTCACAATCCCCAGCGACCTGTGCAAGATAGC	300
OR149220.1      CATCACAAACAGAGCGGTGGGCTGTCAAGTCACAATCCCCAGCGACCTGTGCAAGATAGC	300
OR149221.1      CATCACAAACAGAGCGGTGGGCTGTCAAGTCACAATCCCCAGCGACCTGTGCAAGATAGC	300
OR149222.1      CATCACAAACAGAGCGGTGGGCTGTCAAGTCACAATCCCCAGCGACCTGTGCAAGATAGC	300
OR149223.1      CATCACAAACAGAGCGGTGGGCTGTCAAGTCACAATCCCCAGCGACCTGTGCAAGATAGC	300
OR149224.1      CATCACAAACAGAGCGGTGGGCTGTCAAGTCACAATCCCCAGCGACCTGTGCAAGATAGC	300
                ************************************************************

KP994156.1      CCCGATGTGGAAGTCCAAGCGACTTCCCTCACGGTCAGTCTTTGTGATACCGTACACCGA	360
OR149217.1      CCCGATGTGGAAGTCCAAGCGACTTCCCTCACGGTCAGTCTTTGTGATACCGTACACCGA	360
OR149218.1      CCCGATGTGGAAGTCCAAGCGACTTCCCTCACGGTCAGTCTTTGTGATACCGTACACCGA	360
OR149219.1      CCCGATGTGGAAGTCCAAGCGACTTCCCTCACGGTCAGTCTTTGTGATACCGTACACCGA	360
OR149220.1      CCCGATGTGGAAGTCCAAGCGACTTCCCTCACGGTCAGTCTTTGTGATACCGTACACCGA	360
OR149221.1      CCCGATGTGGAAGTCCAAGCGACTTCCCTCACGGTCAGTCTTTGTGATACCGTACACCGA	360
OR149222.1      CCCGATGTGGAAGTCCAAGCGACTTCCCTCACGGTCAGTCTTTGTGATACCGTACACCGA	360
OR149223.1      CCCGATGTGGAAGTCCAAGCGACTTCCCTCACGGTCAGTCTTTGTGATACCGTACACCGA	360
OR149224.1      CCCGATGTGGAAGTCCAAGCGACTTCCCTCACGGTCAGTCTTTGTGATACCGTACACCGA	360
                ************************************************************

KP994156.1      GAGAAGAAATCAAACGTACCCTGAAGCAACGAACGTTCACATGGTGTGATCACACCACAA	420
OR149217.1      GAGAAGAAATCAAACGTACCCTGAAGCAACGAACGTTCACATGGTGTGATCACACCACAA	420
OR149218.1      GAGAAGAAATCAAACGTACCCTGAAGCAACGAACGTTCACATGGTGTGATCACACCACAA	420
OR149219.1      GAGAAGAAATCAAACGTACCCTGAAGCAACGAACGTTCACATGGTGTGATCACACCACAA	420
OR149220.1      GAGAAGAAATCAAACGTACCCTGAAGCAACGAACGTTCACATGGTGTGATCACACCACAA	420
OR149221.1      GAGAAGAAATCAAACGTACCCTGAAGCAACGAACGTTCACATGGTGTGATCACACCACAA	420
OR149222.1      GAGAAGAAATCAAACGTACCCTGAAGCAACGAACGTTCACATGGTGTGATCACACCACAA	420
OR149223.1      GAGAAGAAATCAAACGTACCCTGAAGCAACGAACGTTCACATGGTGTGATCACACCACAA	420
OR149224.1      GAGAAGAAATCAAACGTACCCTGAAGCAACGAACGTTCACATGGTGTGATCACACCACAA	420
                ************************************************************

KP994156.1      CACGAACAAAAACCGACACATGAAGTGGGCCTCAAATAATGTGTGACTACCCCCTGAATT	480
OR149217.1      CACGAACAAAAACCGACACATGAAGTGGGCCTCAAATAATGTGTGACTACCCCCTGAATT	480
OR149218.1      CACGAACAAAAACCGACACATGAAGTGGGCCTCAAATAATGTGTGACTACCCCCTGAATT	480
OR149219.1      CACGAACAAAAACCGACACATGAAGTGGGCCTCAAATAATGTGTGACTACCCCCTGAATT	480
OR149220.1      CACGAACAAAAACCGACACATGAAGTGGGCCTCAAATAATGTGTGACTACCCCCTGAATT	480
OR149221.1      CACGAACAAAAACCGACACATGAAGTGGGCCTCAAATAATGTGTGACTACCCCCTGAATT	480
OR149222.1      CACGAACAAAAACCGACACATGAAGTGGGCCTCAAATAATGTGTGACTACCCCCTGAATT	480
OR149223.1      CACGAACAAAAACCGACACATGAAGTGGGCCTCAAATAATGTGTGACTACCCCCTGAATT	480
OR149224.1      CACGAACAAAAACCGACACATGAAGTGGGCCTCAAATAATGTGTGACTACCCCCTGAATT	480
                ************************************************************

KP994156.1      TAAGCATA	488
OR149217.1      TAAGCATA	488
OR149218.1      TAAGCATA	488
OR149219.1      TAAGCATA	488
OR149220.1      TAAGCATA	488
OR149221.1      TAAGCATA	488
OR149222.1      TAAGCATA	488
OR149223.1      TAAGCATA	488
OR149224.1      TAAGCATA	488
                ********
----------------
CLUSTAL O(1.2.4) multiple sequence alignment - Anopheles darlingi
OR149225.1 aBL13
OR149226.1 aBL34
OR149227.1 aCA10
OR149228.1 CA42
OR149229.1 CA66
OR149230.1 nCE44
OR149231.1 nCE63

KP994157.1      TGTGAACTGCAGGACACATGAACACCGACACGTTGAACGCATATTGCGCCTTGCACGACT	60
OR149225.1      TGTGAACTGCAGGACACATGAACACCGACACGTTGAACGCATATTGCGCCTTGCACGACT	60
OR149226.1      TGTGAACTGCAGGACACATGAACACCGACACGTTGAACGCATATTGCGCCTTGCACGACT	60
OR149227.1      TGTGAACTGCAGGACACATGAACACCGACACGTTGAACGCATATTGCGCCTTGCACGACT	60
OR149228.1      TGTGAACTGCAGGACACATGAACACCGACACGTTGAACGCATATTGCGCCTTGCACGACT	60
OR149229.1      TGTGAACTGCAGGACACATGAACACCGACACGTTGAACGCATATTGCGCCTTGCACGACT	60
OR149230.1      TGTGAACTGCAGGACACATGAACACCGACACGTTGAACGCATATTGCGCCTTGCACGACT	60
OR149231.1      TGTGAACTGCAGGACACATGAACACCGACACGTTGAACGCATATTGCGCCTTGCACGACT	60
                ************************************************************

KP994157.1      CAGTGCGAGGTACACATTTTTGAGTGCCCACATTCACCGCAGAACCAACTAGCGAGGTCG	120
OR149225.1      CAGTGCGAGGTACACATTTTTGAGTGCCCACATTCACCGCAGAACCAACTAGCGAGGTCG	120
OR149226.1      CAGTGCGAGGTACACATTTTTGAGTGCCCACATTCACCGCAGAACCAACTAGCGAGGTCG	120
OR149227.1      CAGTGCGAGGTACACATTTTTGAGTGCCCACATTCACCGCAGAACCAACTAGCGAGGTCG	120
OR149228.1      CAGTGCGAGGTACACATTTTTGAGTGCCCACATTCACCGCAGAACCAACTAGCGAGGTCG	120
OR149229.1      CAGTGCGAGGTACACATTTTTGAGTGCCCACATTCACCGCAGAACCAACTAGCGAGGTCG	120
OR149230.1      CAGTGCGAGGTACACATTTTTGAGTGCCCACATTCACCGCAGAACCAACTAGCGAGGTCG	120
OR149231.1      CAGTGCGAGGTACACATTTTTGAGTGCCCACATTCACCGCAGAACCAACTAGCGAGGTCG	120
                ************************************************************

KP994157.1      TCGCCGCCGCCGGTCAGCCGGCGCGCGCGGCTTAGCTGCGTACTGATGATTTGATTGACG	180
OR149225.1      TCGCCGCCGCCGGTCAGCCGGCGCGCGCGGCTTAGCTGCGTACTGATGATTTGATTGACG	180
OR149226.1      TCGCCGCCGCCGGTCAGCCGGCGCGCGCGGCTTAGCTGCGTACTGATGATTTGATTGACG	180
OR149227.1      TCGCCGCCGCCGGTCAGCCGGCGCGCGCGGCTTAGCTGCGTACTGATGATTTGATTGACG	180
OR149228.1      TCGCCGCCGCCGGTCAGCCGGCGCGCGCGGCTTAGCTGCGTACTGATGATTTGATTGACG	180
OR149229.1      TCGCCGCCGCCGGTCAGCCGGCGCGCGCGGCTTAGCTGCGTACTGATGATTTGATTGACG	180
OR149230.1      TCGCCGCCGCCGGTCAGCCGGCGCGCGCGGCTTAGCTGCGTACTGATGATTTGATTGACG	180
OR149231.1      TCGCCGCCGCCGGTCAGCCGGCGCGCGCGGCTTAGCTGCGTACTGATGATTTGATTGACG	180
                ************************************************************

KP994157.1      CGCCGCGTCCCCAACCGGACGCGCCCGTGTGTGGTCAAGCATTGAAGGACTGTGGCGTGG	240
OR149225.1      CGCCGCGTCCCCAACCGGACGCGCCCGTGTGTGGTCAAGCATTGAAGGACTGTGGCGTGG	240
OR149226.1      CGCCGCGTCCCCAACCGGACGCGCCCGTGTGTGGTCAAGCATTGAAGGACTGTGGCGTGG	240
OR149227.1      CGCCGCGTCCCCAACCGGACGCGCCCGTGTGTGGTCAAGCATTGAAGGACTGTGGCGTGG	240
OR149228.1      CGCCGCGTCCCCAACCGGACGCGCCCGTGTGTGGTCAAGCATTGAAGGACTGTGGCGTGG	240
OR149229.1      CGCCGCGTCCCCAACCGGACGCGCCCGTGTGTGGTCAAGCATTGAAGGACTGTGGCGTGG	240
OR149230.1      CGCCGCGTCCCCAACCGGACGCGCCCGTGTGTGGTCAAGCATTGAAGGACTGTGGCGTGG	240
OR149231.1      CGCCGCGTCCCCAACCGGACGCGCCCGTGTGTGGTCAAGCATTGAAGGACTGTGGCGTGG	240
                ************************************************************

KP994157.1      TGGGTGCACCGTGTGTCGTTGCTTAATACGCGACCCTCTCTCCGGTTTCACATCTGGAGC	300
OR149225.1      TGGGTGCACCGTGTGTCGTTGCTTAATACGCGACCCTCTCTCCGGTTTCACATCTGGAGC	300
OR149226.1      TGGGTGCACCGTGTGTCGTTGCTTAATACGCGACCCTCTCTCCGGTTTCACATCTGGAGC	300
OR149227.1      TGGGTGCACCGTGTGTCGTTGCTTAATACGCGACCCTCTCTCCGGTTTCACATCTGGAGC	300
OR149228.1      TGGGTGCACCGTGTGTCGTTGCTTAATACGCGACCCTCTCTCCGGTTTCACATCTGGAGC	300
OR149229.1      TGGGTGCACCGTGTGTCGTTGCTTAATACGCGACCCTCTCTCCGGTTTCACATCTGGAGC	300
OR149230.1      TGGGTGCACCGTGTGTCGTTGCTTAATACGCGACCCTCTCTCCGGTTTCACATCTGGAGC	300
OR149231.1      TGGGTGCACCGTGTGTCGTTGCTTAATACGCGACCCTCTCTCCGGTTTCACATCTGGAGC	300
                ************************************************************

KP994157.1      GGGCTATCCAGTCACAATCCCCAGCGAAATGTGCCGATACACGGGTAGCCCCGATGTGGA	360
OR149225.1      GGGCTATCCAGTCACAATCCCCAGCGAAATGTGCCGATACACGGGTAGCCCCGATGTGGA	360
OR149226.1      GGGCTATCCAGTCACAATCCCCAGCGAAATGTGCCGATACACGGGTAGCCCCGATGTGGA	360
OR149227.1      GGGCTATCCAGTCACAATCCCCAGCGAAATGTGCCGATACACGGGTAGCCCCGATGTGGA	360
OR149228.1      GGGCTATCCAGTCACAATCCCCAGCGAAATGTGCCGATACACGGGTAGCCCCGATGTGGA	360
OR149229.1      GGGCTATCCAGTCACAATCCCCAGCGAAATGTGCCGATACACGGGTAGCCCCGATGTGGA	360
OR149230.1      GGGCTATCCAGTCACAATCCCCAGCGAAATGTGCCGATACACGGGTAGCCCCGATGTGGA	360
OR149231.1      GGGCTATCCAGTCACAATCCCCAGCGAAATGTGCCGATACACGGGTAGCCCCGATGTGGA	360
                ************************************************************

KP994157.1      GATCCAAGCGAGGACCTCCCTCAAAACCATTGTGATGAAACCCCACCACACAAGAGAGAA	420
OR149225.1      GATCCAAGCGAGGACCTCCCTCAAAACCATTGTGATGAAACCCCACCACACAAGAGAGAA	420
OR149226.1      GATCCAAGCGAGGACCTCCCTCAAAACCATTGTGATGAAACCCCACCACACAAGAGAGAA	420
OR149227.1      GATCCAAGCGAGGACCTCCCTCAAAACCATTGTGATGAAACCCCACCACACAAGAGAGAA	420
OR149228.1      GATCCAAGCGAGGACCTCCCTCAAAACCATTGTGATGAAACCCCACCACACAAGAGAGAA	420
OR149229.1      GATCCAAGCGAGGACCTCCCTCAAAACCATTGTGATGAAACCCCACCACACAAGAGAGAA	420
OR149230.1      GATCCAAGCGAGGACCTCCCTCAAAACCATTGTGATGAAACCCCACCACACAAGAGAGAA	420
OR149231.1      GATCCAAGCGAGGACCTCCCTCAAAACCATTGTGATGAAACCCCACCACACAAGAGAGAA	420
                ************************************************************

KP994157.1      GAGAGAGAGCGACCAAAAGCAACGTTCGCACGCGCTGTCAGCTCATCGAGCGCGCACACG	480
OR149225.1      GAGAGAGAGCGACCAAAAGCAACGTTCGCACGCGCTGTCAGCTCATCGAGCGCGCACACG	480
OR149226.1      GAGAGAGAGCGACCAAAAGCAACGTTCGCACGCGCTGTCAGCTCATCGAGCGCGCACACG	480
OR149227.1      GAGAGAGAGCGACCAAAAGCAACGTTCGCACGCGCTGTCAGCTCATCGAGCGCGCACACG	480
OR149228.1      GAGAGAGAGCGACCAAAAGCAACGTTCGCACGCGCTGTCAGCTCATCGAGCGCGCACACG	480
OR149229.1      GAGAGAGAGCGACCAAAAGCAACGTTCGCACGCGCTGTCAGCTCATCGAGCGCGCACACG	480
OR149230.1      GAGAGAGAGCGACCAAAAGCAACGTTCGCACGCGCTGTCAGCTCATCGAGCGCGCACACG	480
OR149231.1      GAGAGAGAGCGACCAAAAGCAACGTTCGCACGCGCTGTCAGCTCATCGAGCGCGCACACG	480
                ************************************************************

KP994157.1      GATCTAGGAACTAGGATCTCAAGTGGGCCTCAAATAATGTGTGACTACCCCCTGAATTTA	540
OR149225.1      GATCTAGGAACTAGGATCTCAAGTGGGCCTCAAATAATGTGTGACTACCCCCTGAATTTA	540
OR149226.1      GATCTAGGAACTAGGATCTCAAGTGGGCCTCAAATAATGTGTGACTACCCCCTGAATTTA	540
OR149227.1      GATCTAGGAACTAGGATCTCAAGTGGGCCTCAAATAATGTGTGACTACCCCCTGAATTTA	540
OR149228.1      GATCTAGGAACTAGGATCTCAAGTGGGCCTCAAATAATGTGTGACTACCCCCTGAATTTA	540
OR149229.1      GATCTAGGAACTAGGATCTCAAGTGGGCCTCAAATAATGTGTGACTACCCCCTGAATTTA	540
OR149230.1      GATCTAGGAACTAGGATCTCAAGTGGGCCTCAAATAATGTGTGACTACCCCCTGAATTTA	540
OR149231.1      GATCTAGGAACTAGGATCTCAAGTGGGCCTCAAATAATGTGTGACTACCCCCTGAATTTA	540
                ************************************************************

KP994157.1      AGCATA	546
OR149225.1      AGCATA	546
OR149226.1      AGCATA	546
OR149227.1      AGCATA	546
OR149228.1      AGCATA	546
OR149229.1      AGCATA	546
OR149230.1      AGCATA	546
OR149231.1      AGCATA	546
                ******

----------------
CLUSTAL O(1.2.4) multiple sequence alignment - Anopheles ininii
OR149233.1 aCA171
OR149232.1 aCA166

OR149233.1      TGTGAACTGCAGGACACATGAACACCGACACGTTGAACGCATATTGCGCATTGCACGACT	60
KP994152.1      TGTGAACTGCAGGACACATGAACACCGACACGTTGAACGCATATTGCGCATTGCACGACT	60
OR149232.1      TGTGAACTGCAGGACACATGAACACCGACACGTTGAACGCATATTGCGCATTGCACGACT	60
                ************************************************************

OR149233.1      CAGTGCGATGTACACATTTTTGAGTGCCCACATTCACCGCAGAACCAACTAGCAAGGTCG	120
KP994152.1      CAGTGCGATGTACACATTTTTGAGTGCCCACATTCACCGCAGAACCAACTAGCAAGGTCG	120
OR149232.1      CAGTGCGATGTACACATTTTTGAGTGCCCACATTCACCGCAGAACCAACTAGCAAGGTCG	120
                ************************************************************

OR149233.1      AGGCTTTGCTGCGTACTGATGATTTGATTGACCCCGTGCCAACCAAGCATTGAAGGACTG	180
KP994152.1      AGGCTTTGCTGCGTACTGATGATTTGATTGACCCCGTGCCAACCAAGCATTGAAGGACTG	180
OR149232.1      AGGCTTTGCTGCGTACTGATGATTTGATTGACCCCGTGCCAACCAAGCATTGAAGGACTG	180
                ************************************************************

OR149233.1      TGGCGTGGTGGGTGCACCGTGTGTGTCGTTGCTTAATACGACTCTTTCTGGTATCACATC	240
KP994152.1      TGGCGTGGTGGGTGCACCGTGTGTGTCGTTGCTTAATACGACTCTTTCTGGTATCACATC	240
OR149232.1      TGGCGTGGTGGGTGCACCGTGTGTGTCGTTGCTTAATACGACTCTTTCTGGTATCACATC	240
                ************************************************************

OR149233.1      TGGAGCGGGCTATCCAGTCACAATCCCCAGCGACATGTGCAGATAAGGTAGCCCCGATGT	300
KP994152.1      TGGAGCGGGCTATCCAGTCACAATCCCCAGCGACATGTGCAGATAAGGTAGCCCCGATGT	300
OR149232.1      TGGAGCGGGCTATCCAGTCACAATCCCCAGCGACATGTGCAGATAAGGTAGCCCCGATGT	300
                ************************************************************

OR149233.1      GGAGGTCCAAGTGGAGGTCCTCCCTCAAAGCCAGCCTATGTGATACACACCACACCAGAG	360
KP994152.1      GGAGGTCCAAGTGGAGGTCCTCCCTCAAAGCCAGCCTATGTGATACACACCACACCAGAG	360
OR149232.1      GGAGGTCCAAGTGGAGGTCCTCCCTCAAAGCCAGCCTATGTGATACACACCACACCAGAG	360
                ************************************************************

OR149233.1      AGTGGAGTGGTGGGAGAGAGATCCAACGTACCCTGAAGCAACGTGTGCACGAGTGCAGCT	420
KP994152.1      AGTGGAGTGGTGGGAGAGAGATCCAACGTACCCTGAAGCAACGTGTGCACGAGTGCAGCT	420
OR149232.1      AGTGGAGTGGTGGGAGAGAGATCCAACGTACCCTGAAGCAACGTGTGCACGAGTGCAGCT	420
                ************************************************************

OR149233.1      CATAGAGCGCGCACGATCGAGAACCGATCAAGTGGGCCTCAATTATATGTGTGACTACCC	480
KP994152.1      CATAGAGCGCGCACGATCGAGAACCGATCAAGTGGGCCTCAAATAA-TGTGTGACTACCC	479
OR149232.1      CATAGAGCGCGC------------------------------------------------	432
                ************                                                

OR149233.1      CCTGAATTTAAGCATA	496
KP994152.1      CCTGAATTTAAGCATA	495
OR149232.1      ----------------	432
                                
--------------------
CLUSTAL O(1.2.4) multiple sequence alignment - Anopheles medialis
OR149234.1 aCA32
OR149235.1 aCA41
OR149237.1 aCA65
OR149238.1 aCA66
OR149239.1 aCA120
OR149236.1 aCA64

KP994163.1      TGTGAACTGCAGGACACATGAACATCGATAAGTTGAACGCATATTGCGCATCGGGCGACA	60
OR149234.1      TGTGAACTGCAGGACACATGAACATCGATAAGTTGAACGCATATTGCGCATCGGGCGACA	60
OR149235.1      TGTGAACTGCAGGACACATGAACATCGATAAGTTGAACGCATATTGCGCATCGGGCGACA	60
OR149237.1      TGTGAACTGCAGGACACATGAACATCGATAAGTTGAACGCATATTGCGCATCGGGCGACA	60
OR149238.1      TGTGAACTGCAGGACACATGAACATCGATAAGTTGAACGCATATTGCGCATCGGGCGACA	60
OR149239.1      TGTGAACTGCAGGACACATGAACATCGATAAGTTGAACGCATATTGCGCATCGGGCGACA	60
OR149236.1      TGTGAACTGCAGGACACATGAACATCGATAAGTTGAACGCATATTGCGCATCGGGCGACA	60
                ************************************************************

KP994163.1      CAGCTCGATGCACATATCTTTGAGTGTCCATATTTGATCAGTGATGAAACTACGCGCGCC	120
OR149234.1      CAGCTCGATGCACATATCTTTGAGTGTCCATATTTGATCAGTGATGAAACTACGCGCGCC	120
OR149235.1      CAGCTCGATGCACATATCTTTGAGTGTCCATATTTGATCAGTGATGAAACTACGCGCGCC	120
OR149237.1      CAGCTCGATGCACATATCTTTGAGTGTCCATATTTGATCAGTGATGAAACTACGCGCGCC	120
OR149238.1      CAGCTCGATGCACATATCTTTGAGTGTCCATATTTGATCAGTGATGAAACTACGCGCGCC	120
OR149239.1      CAGCTCGATGCACATATCTTTGAGTGTCCATATTTGATCAGTGATGAAACTACGCGCGCC	120
OR149236.1      CAGCTCGATGCACATATCTTTGAGTGTCCATATTTGATCAGTGATGAAACTACGCGCGCC	120
                ************************************************************

KP994163.1      TTCACCGGCGAACGTGCACAATGGGGTAGCGCTAACACCGTTGCCCTTAAAAACGTGGAG	180
OR149234.1      TTCACCGGCGAACGTGCACAATGGGGTAGCGCTAACACCGTTGCCCTTAAAAACGTGGAG	180
OR149235.1      TTCACCGGCGAACGTGCACAATGGGGTAGCGCTAACACCGTTGCCCTTAAAAACGTGGAG	180
OR149237.1      TTCACCGGCGAACGTGCACAATGGGGTAGCGCTAACACCGTTGCCCTTAAAAACGTGGAG	180
OR149238.1      TTCACCGGCGAACGTGCACAATGGGGTAGCGCTAACACCGTTGCCCTTAAAAACGTGGAG	180
OR149239.1      TTCACCGGCGAACGTGCACAATGGGGTAGCGCTAACACCGTTGCCCTTAAAAACGTGGAG	180
OR149236.1      TTCACCGGCGAACGTGCACAATGGGGTAGCGCTAACACCGTTGCCCTTAAAAACGTGGAG	180
                ************************************************************

KP994163.1      CGTGTTCAACCGTCTTGCGCACCTGCCAACGGTGACCGGCACAGTGGACCCTCACCCACA	240
OR149234.1      CGTGTTCAACCGTCTTGCGCACCTGCCAACGGTGACCGGCACAGTGGACCCTCACCCACA	240
OR149235.1      CGTGTTCAACCGTCTTGCGCACCTGCCAACGGTGACCGGCACAGTGGACCCTCACCCACA	240
OR149237.1      CGTGTTCAACCGTCTTGCGCACCTGCCAACGGTGACCGGCACAGTGGACCCTCACCCACA	240
OR149238.1      CGTGTTCAACCGTCTTGCGCACCTGCCAACGGTGACCGGCACAGTGGACCCTCACCCACA	240
OR149239.1      CGTGTTCAACCGTCTTGCGCACCTGCCAACGGTGACCGGCACAGTGGACCCTCACCCACA	240
OR149236.1      CGTGTTCAACCGTCTTGCGCACCTGCCAACGGTGACCGGCACAGTGGACCCTCACCCACA	240
                ************************************************************

KP994163.1      CCCCATCGCACGATGTCGTGATGTGTGTACGGAATGTCCCAAACTGCCTACCGGACCAGG	300
OR149234.1      CCCCATCGCACGATGTCGTGATGTGTGTACGGAATGTCCCAAACTGCCTACCGGACCAGG	300
OR149235.1      CCCCATCGCACGATGTCGTGATGTGTGTACGGAATGTCCCAAACTGCCTACCGGACCAGG	300
OR149237.1      CCCCATCGCACGATGTCGTGATGTGTGTACGGAATGTCCCAAACTGCCTACCGGACCAGG	300
OR149238.1      CCCCATCGCACGATGTCGTGATGTGTGTACGGAATGTCCCAAACTGCCTACCGGACCAGG	300
OR149239.1      CCCCATCGCACGATGTCGTGATGTGTGTACGGAATGTCCCAAACTGCCTACCGGACCAGG	300
OR149236.1      CCCCATCGCACGATGTCGTGATGTGTGTACGGAATGTCCCAAACTGCCTACCGGACCAGG	300
                ************************************************************

KP994163.1      TCGGAGACGTGCGATATCGCAACACCGCTGATAGGCGCCAGTCGCCAAGCCACTCCTTCA	360
OR149234.1      TCGGAGACGTGCGATATCGCAACACCGCTGATAGGCGCCAGTCGCCAAGCCACTCCTTCA	360
OR149235.1      TCGGAGACGTGCGATATCGCAACACCGCTGATAGGCGCCAGTCGCCAAGCCACTCCTTCA	360
OR149237.1      TCGGAGACGTGCGATATCGCAACACCGCTGATAGGCGCCAGTCGCCAAGCCACTCCTTCA	360
OR149238.1      TCGGAGACGTGCGATATCGCAACACCGCTGATAGGCGCCAGTCGCCAAGCCACTCCTTCA	360
OR149239.1      TCGGAGACGTGCGATATCGCAACACCGCTGATAGGCGCCAGTCGCCAAGCCACTCCTTCA	360
OR149236.1      TCGGAGACGTGCGATATCGCAACACCGCTGATAGGCGCCAGTCGCCAAGCCGCTCCTTCA	360
                *************************************************** ********

KP994163.1      GTGGAGCATATGGACCTCAAATGATGTGTGACTACCCCCTGAATTTAAGCATA	413
OR149234.1      GTGGAGCATATGGACCTCAAATGATGTGTGACTACCCCCTGAATTTAAGCATA	413
OR149235.1      GTGGAGCATATGGACCTCAAATGATGTGTGACTACCCCCTGAATTTAAGCATA	413
OR149237.1      GTGGAGCATATGGACCTCAAATGATGTGTGACTACCCCCTGAATTTAAGCATA	413
OR149238.1      GTGGAGCATATGGACCTCAAATGATGTGTGACTACCCCCTGAATTTAAGCATA	413
OR149239.1      GTGGAGCATATGGACCTCAAATGATGTGTGACTACCCCCTGAATTTAAGCATA	413
OR149236.1      GTGGAGCATATGGACCTCAAATGATGTGTGACTACCCCCTGAATTTAAGCATA	413
                *****************************************************

--------------------

CLUSTAL O(1.2.4) multiple sequence alignment - Anopheles nuneztovari
OR149240.1 aCA20
OR149241.1 aCA84
OR149243.1 nBL88
OR149242.1 aCA126

OR149240.1      TGTGAACTGCAGGACACATGAACACCGACACGTTGAACGCATATTGCGCATTGCACGACT	60
KP994154.1      TGTGAACTGCAGGACACATGAACACCGACACGTTGAACGCATATTGCGCATTGCACGACT	60
OR149241.1      TGTGAACTGCAGGACACATGAACACCGACACGTTGAACGCATATTGCGCATTGCACGACT	60
OR149243.1      TGTGAACTGCAGGACACATGAACACCGACACGTTGAACGCATATTGCGCATTGCACGACT	60
OR149242.1      TGTGAACTGCAGGACACATGAACACCGACACGTTGAACGCATATTGCGCATTGCACGACT	60
                ************************************************************

OR149240.1      CAGTGCGATGTACACATTTTTGAGTGCCCACATTCACCGCAGAACCAACTAGCAAGGTCG	120
KP994154.1      CAGTGCGATGTACACATTTTTGAGTGCCCACATTCACCGCAGAACCAACTAGCAAGGTCG	120
OR149241.1      CAGTGCGATGTACACATTTTTGAGTGCCCACATTCACCGCAGAACCAACTAGCAAGGTCG	120
OR149243.1      CAGTGCGATGTACACATTTTTGAGTGCCCACATTCACCGCAGAACCAACTAGCAAGGTCG	120
OR149242.1      CAGTGCGATGTACACATTTTTGAGTGCCCACATTCACCGCAGAACCAACTAGCAAGGTCG	120
                ************************************************************

OR149240.1      AGGCTTTGCTGCGTACTGATGATTTGATTGACCCCGTGTCAGCCAAGCATTGAAGGACTG	180
KP994154.1      AGGCTTTGCTGCGTACTGATGATTTGATTGACCCCGTGTCAGCCAAGCATTGAAGGACTG	180
OR149241.1      AGGCTTTGCTGCGTACTGATGATTTGATTGACCCCGTGTCAGCCAAGCATTGAAGGACTG	180
OR149243.1      AGGCTTTGCTGCGTACTGATGATTTGATTGACCCCGTGTCAGCCAAGCATTGAAGGACTG	180
OR149242.1      AGGCTTTGCTGCGTACTGATGATTTGATTGACCCCGTGTCAGCCAAGCATTGAAGGACTG	180
                ************************************************************

OR149240.1      TGGCGTGGTGGGTGCACCGAGTGGTGCGTGTCGTTGCTTAATACGACTCCCTCTGGTATC	240
KP994154.1      TGGCGTGGTGGGTGCACCGAGT-GTGCGTGTCGTTGCTTAATACGACTCCCTCTGGTATC	239
OR149241.1      TGGCGTGGTGGGTGCACCGAGT-GTGCGTGTCGTTGCTTAATACGACTCCCTCTGGTATC	239
OR149243.1      TGGCGTGGTGGGTGCACCGAGT-GTGCGTGTCGTTGCTTAATACGACTCCCTCTGGTATC	239
OR149242.1      TGGCGTGGTGGGTGCACCGAGT-GTGCGTGTCGTTGCTTAATACGACTCCCTCTGGTATC	239
                ********************** *************************************

OR149240.1      ACATCTGGAGCGGGCTATCCAGTCACAATCCCCAGCGAAATGTGCATCTACGGGTAGCCC	300
KP994154.1      ACATCTGGAGCGGGCTATCCAGTCACAATCCCCAGCGAAATGTGCATCTACGGGTAGCCC	299
OR149241.1      ACATCTGGAGCGGGCTATCCAGTCACAATCCCCAGCGAAATGTGCATCTACGGGTAGCCC	299
OR149243.1      ACATCTGGAGCGGGCTATCCAGTCACAATCCCCAGCGAAATGTGCATCTACGGGTAGCCC	299
OR149242.1      ACATCTGGAGCGGGCTATCCAGTCACAATCCCCAGCGAAATGTGCATCTACGGGTAGCCC	299
                ************************************************************

OR149240.1      CGATGTGGCGGGCCGCGGAATCGCGGACCCTCCCTCAAAGCCAGCTCATGTGACACCAAA	360
KP994154.1      CGATGTGGCGGGCCGCGGAATCGCGGACCCTCCCTCAAAGCCAGCTCACGTGACACCA--	357
OR149241.1      CGATGTGGCGGGCCGCGGAATCGCGGACCCTCCCTCAAAGCCAGCTCACGTGACACCA--	357
OR149243.1      CGATGTGGCGGGCCGCGGAATCGCGGACCCTCCCTCAAAGCCAGCTCACGTGACACCA--	357
OR149242.1      CGATGTGGCGGGCCGCGGAATCGCGGACCCTCCCTCAAAGCCAGCTCACGTGACACCA--	357
                ************************************************ *********  

OR149240.1      TACCAAAAGAGAGAGACCAAACGTACCCTGAAGCAACGGATGCGCACACGAGTGTGCAGC	420
KP994154.1      TACCAAAAGAGAGAGACCAAACGTACCCTGAAGCAACGGATGCGCACACGAGTGTGCAGC	417
OR149241.1      TACCAAAAGAGAGAGACCAAACGTACCCTGAAGCAACGGATGCGCACACGAGTGTGCAGC	417
OR149243.1      TACCAAAAGAGAGAGACCAAACGTACCCTGAAGCAACGGATGCGCACACGAGTGTGCAGC	417
OR149242.1      TACCAAAAGAGAGAGACCAAACGTACCCTGAAGCAACGGATGCGCACACGAGTGTGCAGC	417
                ************************************************************

OR149240.1      TCATCGCGATCAGTAAGAGAGATAGTACCGATCACTAGTGGGCCTCAAATAATGTGTGAC	480
KP994154.1      TCATCGCGATCAGTAAGAGAGAGAGTACCGATCACTAGTGGGCCTCAAATAATGTGTGAC	477
OR149241.1      TCATCGCGATCAGTAAGAGAGAGAGTACCGATCACTAGTGGGCCTCAAATAATGTGTGAC	477
OR149243.1      TCATCGCGATCAGTAAGAGAGAGAGTACCGATCACTAGTGGGCCTCAAATAATGTGTGAC	477
OR149242.1      TCATCGCGATCAGTAAGAGAGATAGTACCGATCACTAGTGGGCCTCAAATAATGTGTGAC	477
                ********************** *************************************

OR149240.1      TACCCCCTGAATTTAAGCATA	501
KP994154.1      TACCCCCTGAATTTAAGCATA	498
OR149241.1      TACCCCCTGAATTTAAGCATA	498
OR149243.1      TACCCCCTGAATTTAAGCATA	498
OR149242.1      TACCCCCTGAATTTAAGCATA	498
                *********************

--------------------
CLUSTAL O(1.2.4) multiple sequence alignment - Anopheles oswaldoi
OR149244.1 nBL73
OR149245.1 nBL85
OR149246.1 nBL94

KP994153.1      TGTGAACTGCAGGACACATGAACACCGACACGTTGAACGCATATTGCGCATTGCACGACT	60
OR149244.1      TGTGAACTGCAGGACACATGAACACCGACACGTTGAACGCATATTGCGCATTGCACGACT	60
OR149245.1      TGTGAACTGCAGGACACATGAACACCGACACGTTGAACGCATATTGCGCATTGCACGACT	60
OR149246.1      TGTGAACTGCAGGACACATGAACACCGACACGTTGAACGCATATTGCGCATTGCACGACT	60
                ************************************************************

KP994153.1      CAGTGCGATGTACACATTTTTGAGTGCCCACATTCACCGCAGAACCAACTAGCATAGCCG	120
OR149244.1      CAGTGCGATGTACACATTTTTGAGTGCCCACATTCACCGCAGAACCAACTAGCATAGCCG	120
OR149245.1      CAGTGCGATGTACACATTTTTGAGTGCCCACATTCACCGCAGAACCAACTAGCATAGCCG	120
OR149246.1      CAGTGCGATGTACACATTTTTGAGTGCCCACATTCACCGCAGAACCAACTAGCATAGCCG	120
                ************************************************************

KP994153.1      TCGAAAGCTTTGCTGCGTACTGATGATTGGTTGACCGTGTGCCAACCAAGCATTGAAGGA	180
OR149244.1      TCGAAAGCTTTGCTGCGTACTGATGATTGGTTGACCATGTGCCAACCAAGCATTGAAGGA	180
OR149245.1      TCGAAAGCTTTGCTGCGTACTGATGATTGGTTGACCATGTGCCAACCAAGCATTGAAGGA	180
OR149246.1      TCGAAAGCTTTGCTGCGTACTGATGATTGGTTGACCATGTGCCAACCAAGCATTGAAGGA	180
                ************************************ ***********************

KP994153.1      CTGTGGCGTGGTGGGTGCACCGTGTGTGCGTCGTTGCTTAATACGACTCATTCTCTGGTA	240
OR149244.1      CTGTGGCGTGGTGGGTGCACCGTGTGTGTGTCGTTGCTTAATACGACTCATTCTCTGGTA	240
OR149245.1      CTGTGGCGTGGTGGGTGCACCGTGTGTGTGTCGTTGCTTAATACGACTCATTCTCTGGTA	240
OR149246.1      CTGTGGCGTGGTGGGTGCACCGTGTGTGTGTCGTTGCTTAATACGACTCATTCTCTGGTA	240
                **************************** *******************************

KP994153.1      TCACATCTGGAGCGGGCTATCCAGTCACAATCCCCAGCGACCTGTGCAGATAGCCCCGAT	300
OR149244.1      TCACATCTGGAGCGGGCTATCCAGTCACAATCCCCAGCGACCTGTGCACAGATAGCCCCG	300
OR149245.1      TCACATCTGGAGCGGGCTATCCAGTCACAATCCCCAGCGACCTGTGCACAGATAGCCCCG	300
OR149246.1      TCACATCTGGAGCGGGCTATCCAGTCACAATCCCCAGCGACCTGTGCACAGATAGCCCCG	300
                ************************************************ * *   **   

KP994153.1      GTGGAGGACCACCATATCCTCCCTCAAAGCCAGCCCATGTGATACACACCAACAGAGAGA	360
OR149244.1      ATGTGGA---GGACCATCCTCCCTCAAAGCCAGCCCATGTGATACACACAAACG----GA	353
OR149245.1      ATGTGGA---GGACCATCCTCCCTCAAAGCCAGCCCATGTGATACACACAAACG----GA	353
OR149246.1      ATGTGGA---GGACCATCCTCCCTCAAAGCCAGCCCATGTGATACACACAAACG----GA	353
                 **  *         ********************************** ***     **

KP994153.1      GAGAAACCAAACGTACCCTGAAGCAACGTATGCGCACACGCGTGCAACTCATTGA--AGC	418
OR149244.1      GCGAGACCAAACGTACCCTGAAGCAACGTATGCGCACACGCGTGCAACTCATTCTCAAGC	413
OR149245.1      GCGAGACCAAACGTACCCTGAAGCAACGTATGCGCACACGCGTGCAACTCATTCTCAAGC	413
OR149246.1      GCGAGACCAAACGTACCCTGAAGCAACGTATGCGCACACGCGTGCAACTCATTCTCAAGC	413
                * ** ************************************************    ***

KP994153.1      GCGCACGATCGGAAGAGAAACGATCAAGTGGGCCTCAAATAATGTGTGACTACCCCCTGA	478
OR149244.1      GCACACGATCGAAAGAGAACCGATCAAGTGGGCCTCAAATAATGTGTGACTACCCCCTGA	473
OR149245.1      GCACACGATCGAAAGAGAACCGATCAAGTGGGCCTCAAATAATGTGTGACTACCCCCTGA	473
OR149246.1      GCACACGATCGAAAGAGAACCGATCAAGTGGGCCTCAAATAATGTGTGACTACCCCCTGA	473
                ** ******** ******* ****************************************

KP994153.1      ATTTAAGCAT-	488
OR149244.1      ATTTAAGCATA	484
OR149245.1      ATTTAAGCATA	484
OR149246.1      ATTTAAGCATA	484
                ********** 

--------------------


CLUSTAL O(1.2.4) multiple sequence alignment - Anopheles triannulatus
OR149248.1 aCA07
OR149249.1 aCA155
OR149250.1 aCA158
OR149251.1 aCA188
OR149252.1 CA73
OR149253.1 nBL89
OR149254.1 nBL90

KP994151.1      TGTGAACTGCAGGACACATGAACACCGACACGTTGAACGCATATTGCGCATTGCACGACT	60
OR149248.1      TGTGAACTGCAGGACACATGAACACCGACACGTTGAACGCATATTGCGCATTGCACGACT	60
OR149249.1      TGTGAACTGCAGGACACATGAACACCGACACGTTGAACGCATATTGCGCATTGCACGACT	60
OR149250.1      TGTGAACTGCAGGACACATGAACACCGACACGTTGAACGCATATTGCGCATTGCACGACT	60
OR149251.1      TGTGAACTGCAGGACACATGAACACCGACACGTTGAACGCATATTGCGCATTGCACGACT	60
OR149252.1      TGTGAACTGCAGGACACATGAACACCGACACGTTGAACGCATATTGCGCATTGCACGACT	60
OR149253.1      TGTGAACTGCAGGACACATGAACACCGACACGTTGAACGCATATTGCGCATTGCACGACT	60
OR149254.1      TGTGAACTGCAGGACACATGAACACCGACACGTTGAACGCATATTGCGCATTGCACGACT	60
                ************************************************************

KP994151.1      TAGTGCGATGTACACATTTTTGAGTGCCCACATTCACCGCAGAACCAACTAGCGAGGTCG	120
OR149248.1      TAGTGCGATGTACACATTTTTGAGTGCCCACATTCACCGCAGAACCAACTAGCGAGGTCG	120
OR149249.1      TAGTGCGATGTACACATTTTTGAGTGCCCACATTCACCGCAGAACCAACTAGCGAGGTCG	120
OR149250.1      TAGTGCGATGTACACATTTTTGAGTGCCCACATTCACCGCAGAACCAACTAGCGAGGTCG	120
OR149251.1      TAGTGCGATGTACACATTTTTGAGTGCCCACATTCACCGCAGAACCAACTAGCGAGGTCG	120
OR149252.1      TAGTGCGATGTACACATTTTTGAGTGCCCACATTCACCGCAGAACCAACTAGCGAGGTCG	120
OR149253.1      TAGTGCGATGTACACATTTTTGAGTGCCCACATTCACCGCAGAACCAACTAGCGAGGTCG	120
OR149254.1      TAGTGCGATGTACACATTTTTGAGTGCCCACATTCACCGCAGAACCAACTAGCGAGGTCG	120
                ************************************************************

KP994151.1      TCGGCTGGGTCCCCACGCGGGGCCTGTCGCGGCTTAGCTGCGTACTGATGAGTTGATTGA	180
OR149248.1      TCGGCTGGGTCCCCACGCGGGGCCTGTCGCGGCTTAGCTGCGTACTGATGAGTTGATTGA	180
OR149249.1      TCGGCTGGGTCCCCACGCGGGGCCTGTCGCGGCTTAGCTGCGTACTGATGAGTTGATTGA	180
OR149250.1      TCGGCTGGGTCCCCACGCGGGGCCTGTCGCGGCTTAGCTGCGTACTGATGAGTTGATTGA	180
OR149251.1      TCGGCTGGGTCCCCACGCGGGGCCTGTCGCGGCTTAGCTGCGTACTGATGAGTTGATTGA	180
OR149252.1      TCGGCTGGGTCCCCACGCGGGGCCTGTCGCGGCTTAGCTGCGTACTGATGAGTTGATTGA	180
OR149253.1      TCGGCTGGGTCCCCACGCGGGGCCTGTCGCGGCTTAGCTGCGTACTGATGAGTTGATTGA	180
OR149254.1      TCGGCTGGGTCCCCACGCGGGGCCTGTCGCGGCTTAGCTGCGTACTGATGAGTTGATTGA	180
                ************************************************************

KP994151.1      CGCCGTCAAACGCGTGTGATCAAGCATTGAAGGACTGTGGCGTGGTGAGTACACTCCGTG	240
OR149248.1      CGCCGTCAAACGCGTGTGATCAAGCATTGAAGGACTGTGGCGTGGTGAGTACACTCCGTG	240
OR149249.1      CGCCGTCAAACGCGTGTGATCAAGCATTGAAGGACTGTGGCGTGGTGAGTACACTCCGTG	240
OR149250.1      CGCCGTCAAACGCGTGTGATCAAGCATTGAAGGACTGTGGCGTGGTGAGTACACTCCGTG	240
OR149251.1      CGCCGTCAAACGCGTGTGATCAAGCATTGAAGGACTGTGGCGTGGTGAGTACACTCCGTG	240
OR149252.1      CGCCGTCAAACGCGTGTGATCAAGCATTGAAGGACTGTGGCGTGGTGAGTACACTCCGTG	240
OR149253.1      CGCCGTCAAACGCGTGTGATCAAGCATTGAAGGACTGTGGCGTGGTGAGTACACTCCGTG	240
OR149254.1      CGCCGTCAAACGCGTGTGATCAAGCATTGAAGGACTGTGGCGTGGTGAGTACACTCCGTG	240
                ************************************************************

KP994151.1      TGGGTGTGTCGTTGCTTAATACGACTCCTCTCTCTGGTATCACAACTGGTGCGGGCTACC	300
OR149248.1      TGGGTGTGTCGTTGCTTAATACGACTCCTCTCTCTGGTATCACAACTGGTGCGGGCTACC	300
OR149249.1      TGGGTGTGTCGTTGCTTAATACGACTCCTCTCTCTGGTATCACAACTGGTGCGGGCTACC	300
OR149250.1      TGGGTGTGTCGTTGCTTAATACGACTCCTCTCTCTGGTATCACAACTGGTGCGGGCTACC	300
OR149251.1      TGGGTGTGTCGTTGCTTAATACGACTCCTCTCTCTGGTATCACAACTGGTGCGGGCTACC	300
OR149252.1      TGGGTGTGTCGTTGCTTAATACGACTCCTCTCTCTGGTATCACAACTGGTGCGGGCTACC	300
OR149253.1      TGGGTGTGTCGTTGCTTAATACGACTCCTCTCTCTGGTATCACAACTGGTGCGGGCTACC	300
OR149254.1      TGGGTGTGTCGTTGCTTAATACGACTCCTCTCTCTGGTATCACAACTGGTGCGGGCTACC	300
                ************************************************************

KP994151.1      CCCAGGTCACAATCCCCAGCGACATGTGACGACACAGCTTGCGGTAGCCCCGATGTGGAG	360
OR149248.1      CCCAGGTCACAATCCCCAGCGACATGTGACGACACAGCTTGCGGTAGCCCCGATGTGGAG	360
OR149249.1      CCCAGGTCACAATCCCCAGCGACATGTGACGACACAGCTTGCGGTAGCCCCGATGTGGAG	360
OR149250.1      CCCAGGTCACAATCCCCAGCGACATGTGACGACACAGCTTGCGGTAGCCCCGATGTGGAG	360
OR149251.1      CCCAGGTCACAATCCCCAGCGACATGTGACGACACAGCTTGCGGTAGCCCCGATGTGGAG	360
OR149252.1      CCCAGGTCACAATCCCCAGCGACATGTGACGACACAGCTTGCGGTAGCCCCGATGTGGAG	360
OR149253.1      CCCAGGTCACAATCCCCAGCGACATGTGACGACACAGCTTGCGGTAGCCCCGATGTGGAG	360
OR149254.1      CCCAGGTCACAATCCCCAGCGACATGTGACGACACAGCTTGCGGTAGCCCCGATGTGGAG	360
                ************************************************************

KP994151.1      GTCCTTGGAAGCGACCTCCCTCAAAGCCAGCCTGTGTGATAGTCCACACACGCACATAGG	420
OR149248.1      GTCCTTGGAAGCGACCTCCCTCAAAGCCAGCCTGTGTGATAGTCCACACACGCACATAGG	420
OR149249.1      GTCCTTGGAAGCGACCTCCCTCAAAGCCAGCCTGTGTGATAGTCCACACACGCACATAGG	420
OR149250.1      GTCCTTGGAAGCGACCTCCCTCAAAGCCAGCCTGTGTGATAGTCCACACACGCACATAGG	420
OR149251.1      GTCCTTGGAAGCGACCTCCCTCAAAGCCAGCCTGTGTGATAGTCCACACACGCACATAGG	420
OR149252.1      GTCCTTGGAAGCGACCTCCCTCAAAGCCAGCCTGTGTGATAGTCCACACACGCACATAGG	420
OR149253.1      GTCCTTGGAAGCGACCTCCCTCAAAGCCAGCCTGTGTGATAGTCCACACACGCACATAGG	420
OR149254.1      GTCCTTGGAAGCGACCTCCCTCAAAGCCAGCCTGTGTGATAGTCCACACACGCACATAGG	420
                ************************************************************

KP994151.1      TGAGAGAGAGAGACCAAACGTACCCTGAAGCCAACGTACACGCTTGCGCGGCGGAGTGTG	480
OR149248.1      TGAGAGAGAGAGACCAAACGTACCCTGAAGCCAACGTACACGCTTGCGCGGCGGAGTGTG	480
OR149249.1      TGAGAGAGAGAGACCAAACGTACCCTGAAGCCAACGTACACGCTTGCGCGGCGGAGTGTG	480
OR149250.1      TGAGAGAGAGAGACCAAACGTACCCTGAAGCCAACGTACACGCTTGCGCGGCGGAGTGTG	480
OR149251.1      TGAGAGAGAGAGACCAAACGTACCCTGAAGCCAACGTACACGCTTGCGCGGCGGAGTGTG	480
OR149252.1      TGAGAGAGAGAGACCAAACGTACCCTGAAGCCAACGTACACGCTTGCGCGGCGGAGTGTG	480
OR149253.1      TGAGAGAGAGAGACCAAACGTACCCTGAAGCCAACGTACACGCTTGCGCGGCGGAGTGTG	480
OR149254.1      TGAGAGAGAGAGACCAAACGTACCCTGAAGCCAACGTACACGCTTGCGCGGCGGAGTGTG	480
                ************************************************************

KP994151.1      AGTCATCGAGCGCACGATCGAGAGAGAGAACCGATCACAAGTGGGCCTCAAATAATGTGT	540
OR149248.1      AGTCATCGAGCGCACGATCGAGAGAGAGAACCGATCACAAGTGGGCCTCAAATAATGTGT	540
OR149249.1      AGTCATCGAGCGCACGATCGAGAGAGAGAACCGATCACAAGTGGGCCTCAAATAATGTGT	540
OR149250.1      AGTCATCGAGCGCACGATCGAGAGAGAGAACCGATCACAAGTGGGCCTCAAATAATGTGT	540
OR149251.1      AGTCATCGAGCGCACGATCGAGAGAGAGAACCGATCACAAGTGGGCCTCAAATAATGTGT	540
OR149252.1      AGTCATCGAGCGCACGATCGAGAGAGAGAACCGATCACAAGTGGGCCTCAAATAATGTGT	540
OR149253.1      AGTCATCGAGCGCACGATCGAGAGAGAGAACCGATCACAAGTGGGCCTCAAATAATGTGT	540
OR149254.1      AGTCATCGAGCGCACGATCGAGAGAGAGAACCGATCACAAGTGGGCCTCAAATAATGTGT	540
                ************************************************************

KP994151.1      GACTACCCCCTGAATTTAAGCATA	564
OR149248.1      GACTACCCCCTGAATTTAAGCATA	564
OR149249.1      GACTACCCCCTGAATTTAAGCATA	564
OR149250.1      GACTACCCCCTGAATTTAAGCATA	564
OR149251.1      GACTACCCCCTGAATTTAAGCATA	564
OR149252.1      GACTACCCCCTGAATTTAAGCATA	564
OR149253.1      GACTACCCCCTGAATTTAAGCATA	564
OR149254.1      GACTACCCCCTGAATTTAAGCATA	564
                ************************
