# Supplementary material for: Using capillary electrophoresis to identify Anopheline species in routine sampling sites
Source: Ecol Evol. 2024 Mar 12;14(3):e10782. doi: 10.1002/ece3.10782 (PMC10933085; doi:10.1002/ece3.10782)
Supplement: Supplementary file 4 — Data S3 [file ECE3-14-e10782-s005.xlsx]

## Sheet: STEP 01
ID	TAXONOMY	CAPILLARY ELECTROPHORESIS	SEQUENCING
	TA-III5 COLOR	ITS2 SIZE	FORWARD	REVERSE	FORWARD	REVERSE	IDENTIFICATION
aBL29	white	479	braziliensis	braziliensis			braziliensis			SPECIES	MINIMUM	MAXIMUM	MEDIAN	MEAN	STANDARD DEVIATION	NUMBER OF INDIVIDUALS
aBL14	white	480	braziliensis	braziliensis			braziliensis			braziliensis	479	493	487	486.621	3.83046	29
aBL09	white	482	braziliensis	braziliensis			braziliensis			darlingi	548	575	563	561.49	7.16484	51
aBL28	white	482	braziliensis	braziliensis			braziliensis			ininii	486	494	490	490	5.65685	2
aBL04	white	483	braziliensis	braziliensis			braziliensis			intermedius	415	422	417	417.333	2.42212	6
aBL10	white	483	braziliensis	braziliensis			braziliensis			nuneztovari	493	509	495	497.167	6.11283	6
aBL17	white	483	braziliensis	braziliensis			braziliensis			nuneztovari	multiple peaks (near 500bp)					26
aBL26	white	483	braziliensis	braziliensis			braziliensis			triannulatus	566	595	581	581.64	6.68256	25
aBL27	white	483	braziliensis	braziliensis			braziliensis
aCA144	white	484	braziliensis	braziliensis			braziliensis
aCA40	white	486	braziliensis	braziliensis			braziliensis			SPECIES	INTERVAL MIN	INTERVAL MAX
aCA42	white	486	braziliensis	braziliensis			braziliensis			intermedius	415	422
aCA77		486	braziliensis	braziliensis			braziliensis			braziliensis	479	493
aCA38	white	487	braziliensis	braziliensis			braziliensis			ininii	486	494
aCA52	white	487	braziliensis	braziliensis			braziliensis			nuneztovari	493	509
aCA15		487	braziliensis	braziliensis			braziliensis			nuneztovari	multiple peaks (near 500bp)
aCA39	white	488	braziliensis	braziliensis			braziliensis			darlingi	548	575
aBL06	white	488	braziliensis	braziliensis			braziliensis			triannulatus	566	595
aCA18		488	braziliensis	braziliensis			braziliensis
aCA178	black	489	braziliensis	braziliensis			braziliensis
aCA142	white	489	braziliensis	braziliensis			braziliensis
aCA49	white	489	braziliensis	braziliensis			braziliensis
aCA48	white	490	braziliensis	braziliensis			braziliensis
aCA19		490	braziliensis	braziliensis			braziliensis
aCA71		491	braziliensis	braziliensis			braziliensis
aBL07	white	492	braziliensis	braziliensis			braziliensis
aBL40	white	492	braziliensis	braziliensis			braziliensis
aCA34		492	braziliensis	braziliensis			braziliensis
aCA35		493	braziliensis	braziliensis			braziliensis
aCA03		564	darlingi	darlingi			darlingi
aCA01		563	darlingi	darlingi			darlingi
aCA02		565	darlingi	darlingi			darlingi
aCA06		563	darlingi	darlingi			darlingi
aBL13	white	548	darlingi	darlingi			darlingi
aBL34	white	548	darlingi	darlingi			darlingi
aBL02	white	550	darlingi	darlingi			darlingi
aBL12	white	551	darlingi	darlingi			darlingi
aBL15	white	551	darlingi	darlingi			darlingi
aBL25	white	551	darlingi	darlingi			darlingi
aCA100	white	552	darlingi	darlingi			darlingi
aCA146	white	552	darlingi	darlingi			darlingi
aCA148	white	553	darlingi	darlingi			darlingi
aCA89	white	553	darlingi	darlingi			darlingi
aCA122	white	555	darlingi	darlingi			darlingi
aCA97	white	555	darlingi	darlingi			darlingi
aCA99	white	555	darlingi	darlingi			darlingi
aBL03	white	556	darlingi	darlingi			darlingi
aCA101		556	darlingi	darlingi			darlingi
aCA98	white	557	darlingi	darlingi			darlingi
aCA90	white	558	darlingi	darlingi			darlingi
aCA102	white	560	darlingi	darlingi			darlingi
aCA103	white	560	darlingi	darlingi			darlingi
aCA91	white	560	darlingi	darlingi			darlingi
aCA140	white	561	darlingi	darlingi			darlingi
aCA54	white	561	darlingi	darlingi			darlingi
aCA119		561	darlingi	darlingi			darlingi
aCA152	white	562	darlingi	darlingi			darlingi
aCA104	white	563	darlingi	darlingi			darlingi
aCA50	white	563	darlingi	darlingi			darlingi
aCA92	white	563	darlingi	darlingi			darlingi
aCA93	white	563	darlingi	darlingi			darlingi
aCA28	black	564	darlingi	darlingi			darlingi
aCA79		564	darlingi	darlingi			darlingi
aBL23	white	565	darlingi	darlingi			darlingi
aCA95	white	566	darlingi	darlingi			darlingi
aCA04		566	darlingi	darlingi			darlingi
aCA106	white	567	darlingi	darlingi			darlingi
aCA43	white	567	darlingi	darlingi			darlingi
aCA55	white	567	darlingi	darlingi			darlingi
aCA13		567	darlingi	darlingi			darlingi
aCA80		568	darlingi	darlingi			darlingi
aCA81		568	darlingi	darlingi			darlingi
aCA08		569	darlingi	darlingi			darlingi
aCA82		569	darlingi	darlingi			darlingi
aCA105	white	570	darlingi	darlingi			darlingi
aCA09		570	darlingi	darlingi			darlingi
aBL01	white	573	darlingi	darlingi			darlingi
aCA22	black	574	darlingi	darlingi			darlingi
aCA11		574	darlingi	darlingi			darlingi
aCA10		575	darlingi	darlingi			darlingi
aCA171	black	486	ininii	ininii			ininii
aCA166	black	494	ininii	ininii			ininii
aCA120		415	intermedius	intermedius			intermedius
aCA65		416	intermedius	intermedius			intermedius
aCA41	white	417	intermedius	intermedius			intermedius
aCA64		417	intermedius	intermedius			intermedius
aCA66		417	intermedius	intermedius			intermedius
aCA32		422	intermedius	intermedius			intermedius
aCA27	black	498	nuneztovari	nuneztovari			nuneztovari
aCA121	white	493 + 499	nuneztovari	nuneztovari			nuneztovari
aCA115		495 + 504 + 586	nuneztovari	nuneztovari			nuneztovari
aCA114		494 + 503	nuneztovari	nuneztovari			nuneztovari
aCA86	black	494 + 503	nuneztovari	nuneztovari			nuneztovari
aCA127	black	495 + 504	nuneztovari	nuneztovari			nuneztovari
aCA160	black	494	nuneztovari	nuneztovari			nuneztovari
aCA124	black	492 + 499	nuneztovari	nuneztovari			nuneztovari
aCA67		497 + 505	nuneztovari	nuneztovari			nuneztovari
aCA20	black	509	nuneztovari	nuneztovari			nuneztovari
aCA68		496 + 506 + 593	nuneztovari	nuneztovari			nuneztovari
aCA113	black	492 + 499	nuneztovari	nuneztovari			nuneztovari
aCA128	black	498 + 506	nuneztovari	nuneztovari			nuneztovari
aCA70		497 + 507 + 595	nuneztovari	nuneztovari			nuneztovari
aCA69		497 + 507	nuneztovari	nuneztovari			nuneztovari
aCA110		490 + 497	nuneztovari	nuneztovari			nuneztovari
aCA87	black	496 + 504	nuneztovari	nuneztovari			nuneztovari
aCA136	black	490 + 497	nuneztovari	nuneztovari			nuneztovari
aCA33		498 + 507	nuneztovari	nuneztovari			nuneztovari
aCA46	black	499 + 509 + 553 + 594	nuneztovari	nuneztovari			nuneztovari
aCA31	black	498 + 508	nuneztovari	nuneztovari			nuneztovari
aCA129	black	502 + 511	nuneztovari	nuneztovari			nuneztovari
aCA107		493 + 499	nuneztovari	nuneztovari			nuneztovari
aCA37		497 + 505	nuneztovari	nuneztovari			nuneztovari
aCA108		495 + 503	nuneztovari	nuneztovari			nuneztovari
aCA109		495 + 504	nuneztovari	nuneztovari			nuneztovari
aCA126	black	493	nuneztovari	nuneztovari			nuneztovari
aCA111		493	nuneztovari	nuneztovari			nuneztovari
aCA84	black	496	nuneztovari	nuneztovari			nuneztovari
aCA36		498 + 507	nuneztovari	nuneztovari			nuneztovari
aCA21	black	501 + 514	nuneztovari	nuneztovari			nuneztovari
aCA173	black	506 + 517	nuneztovari	nuneztovari			nuneztovari
aCA58	white	492	braziliensis	darlingi	braziliensis	braziliensis	PROBLEM
aCA141	white	491	nuneztovari	goeldii	braziliensis	braziliensis	PROBLEM
aCA132		484	nuneztovari	nuneztovari	braziliensis	braziliensis	PROBLEM
aCA153	white	488	rangeli	triannulatus	braziliensis	braziliensis	PROBLEM
aCA123	white	553	darlingi	nuneztovari	darlingi	darlingi	PROBLEM
aCA147	white	555	triannulatus	triannulatus	darlingi	darlingi	PROBLEM
aCA59	black	498 + 505 + 594	nuneztovari	braziliensis	nuneztovari	nuneztovari	PROBLEM
aCA130	black	509 + 589	darlingi	darlingi	nuneztovari	nuneztovari	PROBLEM
aCA131	black	493 + 500	nuneztovari	darlingi	nuneztovari	nuneztovari	PROBLEM
aCA44	black	499 + 510 + 595	nuneztovari	goeldii	nuneztovari	nuneztovari	PROBLEM
aCA17		370 + 385	CULEX	CULEX	CULEX	OCHLEROTATUS	PROBLEM
aCA134	black	572	darlingi	darlingi	triannulatus	triannulatus	PROBLEM
aCA170	black	569	NF	darlingi	triannulatus	triannulatus	PROBLEM
aCA47	black	587	nuneztovari	goeldii	triannulatus	triannulatus	PROBLEM
aCA139	black	576	nuneztovari	nuneztovari	triannulatus	triannulatus	PROBLEM
aCA138	black	494 + 501	nuneztovari	goeldii	nuneztovari	goeldii	PROBLEM
aCA45	black	503 + 512 + 522 + 599	nuneztovari	goeldii	nuneztovari	goeldii	PROBLEM
aCA163	black	501	nuneztovari	goeldii	nuneztovari	goeldii	PROBLEM
aCA61	black	507	nuneztovari	goeldii	nuneztovari	goeldii	PROBLEM
aCA116		337 + 345 + 370	PSOROPHORA	PSOROPHORA			PSOROPHORA
aCA117		351	PSOROPHORA	PSOROPHORA			PSOROPHORA
aCA112		334 + 342	PSOROPHORA	PSOROPHORA			PSOROPHORA
aCA155	black	566	triannulatus	triannulatus			triannulatus
aCA168	black	569	triannulatus	triannulatus			triannulatus
aBL35	black	573	triannulatus	triannulatus			triannulatus
aCA133		574	triannulatus	triannulatus			triannulatus
aCA62	black	578	triannulatus	triannulatus			triannulatus
aCA85	black	579	triannulatus	triannulatus			triannulatus
aCA74		579	triannulatus	triannulatus			triannulatus
aCA75		579	triannulatus	triannulatus			triannulatus
aCA76		580	triannulatus	triannulatus			triannulatus
aCA183	black	581	triannulatus	triannulatus			triannulatus
aCA30	black	581	triannulatus	triannulatus			triannulatus
aCA14		581	triannulatus	triannulatus			triannulatus
aCA73		581	triannulatus	triannulatus			triannulatus
aCA162	black	582	triannulatus	triannulatus			triannulatus
aCA26	black	582	triannulatus	triannulatus			triannulatus
aCA07		583	triannulatus	triannulatus			triannulatus
aCA24	black	584	triannulatus	triannulatus			triannulatus
aCA83	black	584	triannulatus	triannulatus			triannulatus
aCA169	black	585	triannulatus	triannulatus			triannulatus
aCA172	black	587	triannulatus	triannulatus			triannulatus
aCA187	black	588	triannulatus	triannulatus			triannulatus
aCA23	black	588	triannulatus	triannulatus			triannulatus
aCA177	black	589	triannulatus	triannulatus			triannulatus
aCA188	black	593	triannulatus	triannulatus			triannulatus
aCA158	black	595	triannulatus	triannulatus			triannulatus

## Sheet: STEP 02
ID	TAXONOMY	CAPILLARY ELECTROPHORESIS	METHOD					SEQUENCING
	TA-III5 COLOR	ITS2 SIZE	LINK	LINK	LINK	POSSIBILITIES (INTERVALS)	IDENTIFICATION (POSSIBILITIES + COLOR)	FORWARD	REVERSE	FORWARD	REVERSE	IDENTIFICATION
GA14	black	484	braziliensis			braziliensis	CONFLICTING	aquasalis	aquasalis			aquasalis			SPECIES	MINIMUM	MAXIMUM	MEDIAN	MEAN	STANDARD DEVIATION	NUMBER OF INDIVIDUALS
BL121	white	485	braziliensis			braziliensis	braziliensis	braziliensis	braziliensis			braziliensis			braziliensis	479	493	488	487.947	2.94797	76
GA05	white	485	braziliensis			braziliensis	braziliensis	braziliensis	braziliensis			braziliensis			darlingi	548	576	565	564.061	6.09263	114
BL01	white	486	braziliensis	ininii		braziliensis / ininii	braziliensis	braziliensis	braziliensis			braziliensis			ininii	486	494	490	490	5.65685	2
GA02	white	486	braziliensis	ininii		braziliensis / ininii	braziliensis	braziliensis	braziliensis			braziliensis			intermedius	415	422	417	417.333	2.42212	6
GA01	white	487	braziliensis	ininii		braziliensis / ininii	braziliensis	braziliensis	braziliensis			braziliensis			nuneztovari	493	509	495	497.167	6.11283	6
GA04	white	487	braziliensis	ininii		braziliensis / ininii	braziliensis	braziliensis	braziliensis			braziliensis			nuneztovari	multiple peaks (near 500bp)					27
GA17	white	487	braziliensis	ininii		braziliensis / ininii	braziliensis	braziliensis	braziliensis			braziliensis			triannulatus	566	595	582	581.906	5.46409	53
GA25	white	487	braziliensis	ininii		braziliensis / ininii	braziliensis	braziliensis	braziliensis			braziliensis			aquasalis	484	484	484	484	#DIV/0!	1
GA26	white	487	braziliensis	ininii		braziliensis / ininii	braziliensis	braziliensis	braziliensis			braziliensis			peryassui	467	467	467	467	#DIV/0!	1
GA27	white	487	braziliensis	ininii		braziliensis / ininii	braziliensis	braziliensis	braziliensis			braziliensis
GA28	white	487	braziliensis	ininii		braziliensis / ininii	braziliensis	braziliensis	braziliensis			braziliensis
GA29	white	487	braziliensis	ininii		braziliensis / ininii	braziliensis	braziliensis	braziliensis			braziliensis			SPECIES	INTERVAL MIN	INTERVAL MAX
GA30	white	487	braziliensis	ininii		braziliensis / ininii	braziliensis	braziliensis	braziliensis			braziliensis			intermedius	415	422
BL42	white	488	braziliensis	ininii		braziliensis / ininii	braziliensis	braziliensis	braziliensis			braziliensis			peryassui	467	467
BL50	white	488	braziliensis	ininii		braziliensis / ininii	braziliensis	braziliensis	braziliensis			braziliensis			braziliensis	479	493
GA16	white	488	braziliensis	ininii		braziliensis / ininii	braziliensis	braziliensis	braziliensis			braziliensis			aquasalis	484	484
GA19	white	488	braziliensis	ininii		braziliensis / ininii	braziliensis	braziliensis	braziliensis			braziliensis			ininii	486	494
GA24	white	488	braziliensis	ininii		braziliensis / ininii	braziliensis	braziliensis	braziliensis			braziliensis			nuneztovari	493	509
BL123	white	489	braziliensis	ininii		braziliensis / ininii	braziliensis	braziliensis	braziliensis			braziliensis			nuneztovari	multiple peaks (near 500bp)
BL35	white	489	braziliensis	ininii		braziliensis / ininii	braziliensis	braziliensis	braziliensis			braziliensis			darlingi	548	576
BL45	white	489	braziliensis	ininii		braziliensis / ininii	braziliensis	braziliensis	braziliensis			braziliensis			triannulatus	566	595
CA05	white	489	braziliensis	ininii		braziliensis / ininii	braziliensis	braziliensis	braziliensis			braziliensis
CA39	white	489	braziliensis	ininii		braziliensis / ininii	braziliensis	braziliensis	braziliensis			braziliensis
CA81	white	489	braziliensis	ininii		braziliensis / ininii	braziliensis	braziliensis	braziliensis			braziliensis
CA83	white	489	braziliensis	ininii		braziliensis / ininii	braziliensis	braziliensis	braziliensis			braziliensis
GA07	white	489	braziliensis	ininii		braziliensis / ininii	braziliensis	braziliensis	braziliensis			braziliensis
GA08	white	489	braziliensis	ininii		braziliensis / ininii	braziliensis	braziliensis	braziliensis			braziliensis
GA12	white	489	braziliensis	ininii		braziliensis / ininii	braziliensis	braziliensis	braziliensis			braziliensis
GA18	white	489	braziliensis	ininii		braziliensis / ininii	braziliensis	braziliensis	braziliensis			braziliensis
GA31	white	489	braziliensis	ininii		braziliensis / ininii	braziliensis	braziliensis	braziliensis			braziliensis
BL127	white	490	braziliensis	ininii		braziliensis / ininii	braziliensis	braziliensis	braziliensis			braziliensis
BL130	white	490	braziliensis	ininii		braziliensis / ininii	braziliensis	braziliensis	braziliensis			braziliensis
BL140	white	490	braziliensis	ininii		braziliensis / ininii	braziliensis	braziliensis	braziliensis			braziliensis
BL37	white	490	braziliensis	ininii		braziliensis / ininii	braziliensis	braziliensis	braziliensis			braziliensis
CA69	white	490	braziliensis	ininii		braziliensis / ininii	braziliensis	braziliensis	braziliensis			braziliensis
CA91	white	490	braziliensis	ininii		braziliensis / ininii	braziliensis	braziliensis	braziliensis			braziliensis
BL120	white	491	braziliensis	ininii		braziliensis / ininii	braziliensis	braziliensis	braziliensis			braziliensis
BL134	white	491	braziliensis	ininii		braziliensis / ininii	braziliensis	braziliensis	braziliensis			braziliensis
CA02	white	491	braziliensis	ininii		braziliensis / ininii	braziliensis	braziliensis	braziliensis			braziliensis
GA21	white	491	braziliensis	ininii		braziliensis / ininii	braziliensis	braziliensis	braziliensis			braziliensis
GA23	white	491	braziliensis	ininii		braziliensis / ininii	braziliensis	braziliensis	braziliensis			braziliensis
GA11	white	492	braziliensis	ininii		braziliensis / ininii	braziliensis	braziliensis	braziliensis			braziliensis
GA10	white	493	braziliensis	ininii	nuneztovari	braziliensis / ininii / nuneztovari	braziliensis	braziliensis	braziliensis			braziliensis
GA22	white	493	braziliensis	ininii	nuneztovari	braziliensis / ininii / nuneztovari	braziliensis	braziliensis	braziliensis			braziliensis
CA52	missing	488	braziliensis	ininii		braziliensis / ininii	LACKING	braziliensis	braziliensis			braziliensis
GA03	missing	488	braziliensis	ininii		braziliensis / ininii	LACKING	braziliensis	braziliensis			braziliensis
GA20	missing	490	braziliensis	ininii		braziliensis / ininii	LACKING	braziliensis	braziliensis			braziliensis
GA09	white	468 + 489				UNKNOWN	UNKNOWN	braziliensis	braziliensis			braziliensis
CA15	white	548	darlingi			darlingi	darlingi	darlingi	darlingi			darlingi
CA16	white	558	darlingi			darlingi	darlingi	darlingi	darlingi			darlingi
BL32	white	560	darlingi			darlingi	darlingi	darlingi	darlingi			darlingi
CA43	white	561	darlingi			darlingi	darlingi	darlingi	darlingi			darlingi
CE149	white	562	darlingi			darlingi	darlingi	darlingi	darlingi			darlingi
CE160	white	562	darlingi			darlingi	darlingi	darlingi	darlingi			darlingi
BL112	missing	563	darlingi			darlingi	darlingi	darlingi	darlingi			darlingi
BL43	white	563	darlingi			darlingi	darlingi	darlingi	darlingi			darlingi
BL94	white	563	darlingi			darlingi	darlingi	darlingi	darlingi			darlingi
CA32	white	563	darlingi			darlingi	darlingi	darlingi	darlingi			darlingi
CA42	white	563	darlingi			darlingi	darlingi	darlingi	darlingi			darlingi
CA66	white	563	darlingi			darlingi	darlingi	darlingi	darlingi			darlingi
BL115	missing	564	darlingi			darlingi	darlingi	darlingi	darlingi			darlingi
BL52	white	564	darlingi			darlingi	darlingi	darlingi	darlingi			darlingi
BL60	white	564	darlingi			darlingi	darlingi	darlingi	darlingi			darlingi
CE142	white	564	darlingi			darlingi	darlingi	darlingi	darlingi			darlingi
CE150	white	564	darlingi			darlingi	darlingi	darlingi	darlingi			darlingi
CE153	white	564	darlingi			darlingi	darlingi	darlingi	darlingi			darlingi
CE154	white	564	darlingi			darlingi	darlingi	darlingi	darlingi			darlingi
BL117	missing	565	darlingi			darlingi	darlingi	darlingi	darlingi			darlingi
BL114	white	565	darlingi			darlingi	darlingi	darlingi	darlingi			darlingi
CA44	white	565	darlingi			darlingi	darlingi	darlingi	darlingi			darlingi
CE131	white	565	darlingi			darlingi	darlingi	darlingi	darlingi			darlingi
CE144	white	565	darlingi			darlingi	darlingi	darlingi	darlingi			darlingi
CE148	white	565	darlingi			darlingi	darlingi	darlingi	darlingi			darlingi
CE152	white	565	darlingi			darlingi	darlingi	darlingi	darlingi			darlingi
CE156	white	565	darlingi			darlingi	darlingi	darlingi	darlingi			darlingi
BL48	white	572	darlingi	triannulatus		darlingi / triannulatus	darlingi	darlingi	darlingi			darlingi
BL33	white	566	darlingi	triannulatus		darlingi / triannulatus	darlingi	darlingi	darlingi			darlingi
BL63	white	566	darlingi	triannulatus		darlingi / triannulatus	darlingi	darlingi	darlingi			darlingi
BL75	white	566	darlingi	triannulatus		darlingi / triannulatus	darlingi	darlingi	darlingi			darlingi
BL77	white	566	darlingi	triannulatus		darlingi / triannulatus	darlingi	darlingi	darlingi			darlingi
CE132	white	566	darlingi	triannulatus		darlingi / triannulatus	darlingi	darlingi	darlingi			darlingi
CE143	white	566	darlingi	triannulatus		darlingi / triannulatus	darlingi	darlingi	darlingi			darlingi
CE145	white	566	darlingi	triannulatus		darlingi / triannulatus	darlingi	darlingi	darlingi			darlingi
BL143	white	567	darlingi	triannulatus		darlingi / triannulatus	darlingi	darlingi	darlingi			darlingi
BL88	white	567	darlingi	triannulatus		darlingi / triannulatus	darlingi	darlingi	darlingi			darlingi
CA22	white	567	darlingi	triannulatus		darlingi / triannulatus	darlingi	darlingi	darlingi			darlingi
CE133	white	567	darlingi	triannulatus		darlingi / triannulatus	darlingi	darlingi	darlingi			darlingi
CE155	white	567	darlingi	triannulatus		darlingi / triannulatus	darlingi	darlingi	darlingi			darlingi
BL04	white	568	darlingi	triannulatus		darlingi / triannulatus	darlingi	darlingi	darlingi			darlingi
CA11	white	568	darlingi	triannulatus		darlingi / triannulatus	darlingi	darlingi	darlingi			darlingi
CA50	white	568	darlingi	triannulatus		darlingi / triannulatus	darlingi	darlingi	darlingi			darlingi
BL105	white	569	darlingi	triannulatus		darlingi / triannulatus	darlingi	darlingi	darlingi			darlingi
BL133	white	569	darlingi	triannulatus		darlingi / triannulatus	darlingi	darlingi	darlingi			darlingi
BL24	white	569	darlingi	triannulatus		darlingi / triannulatus	darlingi	darlingi	darlingi			darlingi
BL79	white	569	darlingi	triannulatus		darlingi / triannulatus	darlingi	darlingi	darlingi			darlingi
CA03	white	569	darlingi	triannulatus		darlingi / triannulatus	darlingi	darlingi	darlingi			darlingi
CE134	white	569	darlingi	triannulatus		darlingi / triannulatus	darlingi	darlingi	darlingi			darlingi
CE157	white	569	darlingi	triannulatus		darlingi / triannulatus	darlingi	darlingi	darlingi			darlingi
BL54	white	570	darlingi	triannulatus		darlingi / triannulatus	darlingi	darlingi	darlingi			darlingi
CA13	white	570	darlingi	triannulatus		darlingi / triannulatus	darlingi	darlingi	darlingi			darlingi
BL08	white	571	darlingi	triannulatus		darlingi / triannulatus	darlingi	darlingi	darlingi			darlingi
CA14	white	571	darlingi	triannulatus		darlingi / triannulatus	darlingi	darlingi	darlingi			darlingi
CE147	white	572	darlingi	triannulatus		darlingi / triannulatus	darlingi	darlingi	darlingi			darlingi
CE159	white	572	darlingi	triannulatus		darlingi / triannulatus	darlingi	darlingi	darlingi			darlingi
CE158	white	573	darlingi	triannulatus		darlingi / triannulatus	darlingi	darlingi	darlingi			darlingi
BL118	missing	566	darlingi	triannulatus		darlingi / triannulatus	LACKING	darlingi	darlingi			darlingi
BL128	missing	566	darlingi	triannulatus		darlingi / triannulatus	LACKING	darlingi	darlingi			darlingi
BL02	missing	569	darlingi	triannulatus		darlingi / triannulatus	LACKING	darlingi	darlingi			darlingi
BL47	white	576		triannulatus		triannulatus	CONFLICTING	darlingi	darlingi			darlingi
BL18	black	568	darlingi	triannulatus		darlingi / triannulatus	triannulatus	darlingi	darlingi			darlingi
BL40	black	570	darlingi	triannulatus		darlingi / triannulatus	triannulatus	darlingi	darlingi			darlingi
BL13	missing	497 + 508			nuneztovari	nuneztovari	nuneztovari	nuneztovari	nuneztovari			nuneztovari
GA06	missing	467				UNKNOWN	UNKNOWN	peryassui	peryassui			peryassui
GA32	white	488	braziliensis	ininii		braziliensis / ininii	braziliensis	braziliensis	MANSONIA	braziliensis	braziliensis	PROBLEM
BL138	white	488	braziliensis	ininii		braziliensis / ininii	braziliensis	darlingi	NF	braziliensis	braziliensis	PROBLEM
BL122	white	491	braziliensis	ininii		braziliensis / ininii	braziliensis	triannulatus	NF	braziliensis	braziliensis	PROBLEM
BL124	missing	489	braziliensis	ininii		braziliensis / ininii	LACKING	darlingi	triannulatus	braziliensis	braziliensis	PROBLEM
CA10	white	486	braziliensis	ininii		braziliensis / ininii	braziliensis	triannulatus	triannulatus	braziliensis	braziliensis	PROBLEM
CA01	white	491	braziliensis	ininii		braziliensis / ininii	braziliensis	triannulatus	triannulatus	braziliensis	braziliensis	PROBLEM
CA86	missing	492	braziliensis	ininii		braziliensis / ininii	LACKING	triannulatus	triannulatus	braziliensis	braziliensis	PROBLEM
CA49	white	494		ininii	nuneztovari	ininii / nuneztovari	HESITANCY	triannulatus	triannulatus	braziliensis	braziliensis	PROBLEM
CA06	white	564	darlingi			darlingi	darlingi	braziliensis	NF	darlingi	darlingi	PROBLEM
CA09	white	568	darlingi	triannulatus		darlingi / triannulatus	darlingi	triannulatus	NF	darlingi	darlingi	PROBLEM
CA53	black	563	darlingi			darlingi	CONFLICTING	triannulatus	triannulatus	darlingi	darlingi	PROBLEM
BL61	white	556	darlingi			darlingi	darlingi	darlingi	triannulatus	darlingi	darlingi	PROBLEM
CA07	white	566	darlingi	triannulatus		darlingi / triannulatus	darlingi	darlingi	triannulatus	darlingi	darlingi	PROBLEM
CA08	white	566	darlingi	triannulatus		darlingi / triannulatus	darlingi	darlingi	triannulatus	darlingi	darlingi	PROBLEM
BL07	white	570	darlingi	triannulatus		darlingi / triannulatus	darlingi	darlingi	triannulatus	darlingi	darlingi	PROBLEM
BL125	missing	566	darlingi	triannulatus		darlingi / triannulatus	LACKING	darlingi	triannulatus	darlingi	darlingi	PROBLEM
CA77	black	499 + 508			nuneztovari	nuneztovari	nuneztovari	nuneztovari	darlingi	nuneztovari	goeldii	PROBLEM
CA84	black	500 + 510 + 600			nuneztovari	nuneztovari	nuneztovari	nuneztovari	triannulatus	nuneztovari	goeldii	PROBLEM
CA47	white	499 + 510 + 520 + 601			nuneztovari	nuneztovari	CONFLICTING	triannulatus	triannulatus	nuneztovari	nuneztovari	PROBLEM
CA33	black	581		triannulatus		triannulatus	triannulatus	darlingi	triannulatus	triannulatus	triannulatus	PROBLEM
BL62	black	582		triannulatus		triannulatus	triannulatus	darlingi	triannulatus	triannulatus	triannulatus	PROBLEM
CA29	missing	575	darlingi	triannulatus		darlingi / triannulatus	LACKING	triannulatus	triannulatus			triannulatus
CA54	white	581		triannulatus		triannulatus	CONFLICTING	triannulatus	triannulatus			triannulatus
CA12	white	585		triannulatus		triannulatus	CONFLICTING	triannulatus	triannulatus			triannulatus
CA73	white	590		triannulatus		triannulatus	CONFLICTING	triannulatus	triannulatus			triannulatus
CA76	black	573	darlingi	triannulatus		darlingi / triannulatus	triannulatus	triannulatus	triannulatus			triannulatus
GA15	black	575	darlingi	triannulatus		darlingi / triannulatus	triannulatus	triannulatus	triannulatus			triannulatus
CA68	black	576		triannulatus		triannulatus	triannulatus	triannulatus	triannulatus			triannulatus
CA28	black	579		triannulatus		triannulatus	triannulatus	triannulatus	triannulatus			triannulatus
CA56	black	579		triannulatus		triannulatus	triannulatus	triannulatus	triannulatus			triannulatus
CA63	black	579		triannulatus		triannulatus	triannulatus	triannulatus	triannulatus			triannulatus
CA57	missing	579		triannulatus		triannulatus	triannulatus	triannulatus	triannulatus			triannulatus
CA80	missing	580		triannulatus		triannulatus	triannulatus	triannulatus	triannulatus			triannulatus
CA88	black	581		triannulatus		triannulatus	triannulatus	triannulatus	triannulatus			triannulatus
CA17	black	582		triannulatus		triannulatus	triannulatus	triannulatus	triannulatus			triannulatus
CA59	missing	582		triannulatus		triannulatus	triannulatus	triannulatus	triannulatus			triannulatus
CA75	black	583		triannulatus		triannulatus	triannulatus	triannulatus	triannulatus			triannulatus
CA82	black	583		triannulatus		triannulatus	triannulatus	triannulatus	triannulatus			triannulatus
CA89	black	583		triannulatus		triannulatus	triannulatus	triannulatus	triannulatus			triannulatus
CA90	missing	583		triannulatus		triannulatus	triannulatus	triannulatus	triannulatus			triannulatus
BL09	black	584		triannulatus		triannulatus	triannulatus	triannulatus	triannulatus			triannulatus
CA34	black	584		triannulatus		triannulatus	triannulatus	triannulatus	triannulatus			triannulatus
CA25	black	585		triannulatus		triannulatus	triannulatus	triannulatus	triannulatus			triannulatus
CA26	missing	585		triannulatus		triannulatus	triannulatus	triannulatus	triannulatus			triannulatus
CA61	black	586		triannulatus		triannulatus	triannulatus	triannulatus	triannulatus			triannulatus
CA62	black	586		triannulatus		triannulatus	triannulatus	triannulatus	triannulatus			triannulatus
CA24	black	587		triannulatus		triannulatus	triannulatus	triannulatus	triannulatus			triannulatus
CA37	black	587		triannulatus		triannulatus	triannulatus	triannulatus	triannulatus			triannulatus
CA85	black	588		triannulatus		triannulatus	triannulatus	triannulatus	triannulatus			triannulatus

## Sheet: STEP 03
ID	TAXONOMY	CAPILLARY ELECTROPHORESIS	METHOD					SEQUENCING
	TA-III5 COLOR	ITS2 SIZE	LINK	LINK	LINK	POSSIBILITIES (INTERVALS)	IDENTIFICATION (POSSIBILITIES + COLOR)	FORWARD	REVERSE	FORWARD	REVERSE	IDENTIFICATION
nCE93	black	490	braziliensis	ininii		braziliensis / ininii	ininii	aquasalis	aquasalis			aquasalis			SPECIES	MINIMUM	MAXIMUM	MEDIAN	MEAN	STANDARD DEVIATION	NUMBER OF INDIVIDUALS
nCE75	black	487	braziliensis	ininii		braziliensis / ininii	ininii	aquasalis	aquasalis			aquasalis			braziliensis	479	493	488	487.802	2.93862	81
nCE10	black	483	braziliensis			braziliensis	CONFLICTING	aquasalis	aquasalis			aquasalis			darlingi	548	576	563	562.309	6.81428	165
nBL47	white	485	braziliensis			braziliensis	braziliensis	braziliensis	braziliensis			braziliensis			ininii	486	494	490	490	5.65685	2
nBL09	white	484	braziliensis	aquasalis		braziliensis / aquasalis	braziliensis	braziliensis	braziliensis			braziliensis			intermedius	415	422	417	417.333	2.42212	6
nCE54	white	484	braziliensis	aquasalis		braziliensis / aquasalis	braziliensis	braziliensis	braziliensis			braziliensis			nuneztovari	493	509	496	497.857	5.87164	7
nBL50	white	488	braziliensis	ininii		braziliensis / ininii	braziliensis	braziliensis	braziliensis			braziliensis			nuneztovari	multiple peaks (near 500bp)					28
nCE107	white	487	braziliensis	ininii		braziliensis / ininii	braziliensis	braziliensis	braziliensis			braziliensis			triannulatus	563	595	581	580.467	6.59087	60
nCE51	missing	559	darlingi			darlingi	darlingi	darlingi	darlingi			darlingi			aquasalis	483	490	485.5	486	3.16228	4
nCE123	missing	553	darlingi			darlingi	darlingi	darlingi	darlingi			darlingi			peryassui	467	467	467	467	#DIV/0!	1
nBL79	missing	550	darlingi			darlingi	darlingi	darlingi	darlingi			darlingi			oswaldoi	475	482	481	479.333	3.78594	3
nBL80	missing	555	darlingi			darlingi	darlingi	darlingi	darlingi			darlingi
nCE124	missing	551	darlingi			darlingi	darlingi	darlingi	darlingi			darlingi
nBL28	missing	551	darlingi			darlingi	darlingi	darlingi	darlingi			darlingi			SPECIES	INTERVAL MIN	INTERVAL MAX
nBL92	missing	552	darlingi			darlingi	darlingi	darlingi	darlingi			darlingi			intermedius	415	422
nCE129	missing	549	darlingi			darlingi	darlingi	darlingi	darlingi			darlingi			peryassui	467	467
nCE133	missing	549	darlingi			darlingi	darlingi	darlingi	darlingi			darlingi			oswaldoi	475	482
nCE49	missing	555	darlingi			darlingi	darlingi	darlingi	darlingi			darlingi			braziliensis	479	493
nBL82	missing	558	darlingi			darlingi	darlingi	darlingi	darlingi			darlingi			aquasalis	483	490
nCE137	missing	557	darlingi			darlingi	darlingi	darlingi	darlingi			darlingi			ininii	486	494
nCE65	white	559	darlingi			darlingi	darlingi	darlingi	darlingi			darlingi			nuneztovari	493	509
nBL29	white	551	darlingi			darlingi	darlingi	darlingi	darlingi			darlingi			nuneztovari	multiple peaks (near 500bp)
nCE63	white	563	darlingi			darlingi	darlingi	darlingi	darlingi			darlingi			darlingi	548	576
nCE136	white	549	darlingi			darlingi	darlingi	darlingi	darlingi			darlingi			triannulatus	563	595
nCE66	missing	559	darlingi			darlingi	darlingi	darlingi	darlingi			darlingi
nCE140	white	555	darlingi			darlingi	darlingi	darlingi	darlingi			darlingi
nBL44	white	555	darlingi			darlingi	darlingi	darlingi	darlingi			darlingi
nBL22	white	555	darlingi			darlingi	darlingi	darlingi	darlingi			darlingi
nBL11	white	551	darlingi			darlingi	darlingi	darlingi	darlingi			darlingi
nBL64	white	556	darlingi			darlingi	darlingi	darlingi	darlingi			darlingi
nBL98	white	559	darlingi			darlingi	darlingi	darlingi	darlingi			darlingi
nCE52	white	561	darlingi			darlingi	darlingi	darlingi	darlingi			darlingi
nBL01	white	554	darlingi			darlingi	darlingi	darlingi	darlingi			darlingi
nCE94	white	563	darlingi			darlingi	darlingi	darlingi	darlingi			darlingi
nBL93	missing	560	darlingi			darlingi	darlingi	darlingi	darlingi			darlingi
nCE111	white	562	darlingi			darlingi	darlingi	darlingi	darlingi			darlingi
nCE138	white	562	darlingi			darlingi	darlingi	darlingi	darlingi			darlingi
nCE109	white	557	darlingi			darlingi	darlingi	darlingi	darlingi			darlingi
nBL37	white	558	darlingi			darlingi	darlingi	darlingi	darlingi			darlingi
nCE134	white	549	darlingi			darlingi	darlingi	darlingi	darlingi			darlingi
nCE97	white	553	darlingi			darlingi	darlingi	darlingi	darlingi			darlingi
nCE98	white	557	darlingi			darlingi	darlingi	darlingi	darlingi			darlingi
nCE78	missing	562	darlingi			darlingi	darlingi	darlingi	darlingi			darlingi
nCE18	missing	557	darlingi			darlingi	darlingi	darlingi	darlingi			darlingi
nCE95	white	563	darlingi			darlingi	darlingi	darlingi	darlingi			darlingi
nCE02	white	555	darlingi			darlingi	darlingi	darlingi	darlingi			darlingi
nCE88	white	560	darlingi			darlingi	darlingi	darlingi	darlingi			darlingi
nCE67	white	565	darlingi			darlingi	darlingi	darlingi	darlingi			darlingi
nCE45	white	566	darlingi	triannulatus		darlingi / triannulatus	darlingi	darlingi	darlingi			darlingi
nCE37	white	566	darlingi	triannulatus		darlingi / triannulatus	darlingi	darlingi	darlingi			darlingi
nCE83	white	569	darlingi	triannulatus		darlingi / triannulatus	darlingi	darlingi	darlingi			darlingi
nCE27	white	570	darlingi	triannulatus		darlingi / triannulatus	darlingi	darlingi	darlingi			darlingi
nCE73	white	570	darlingi	triannulatus		darlingi / triannulatus	darlingi	darlingi	darlingi			darlingi
nCE26	white	571	darlingi	triannulatus		darlingi / triannulatus	darlingi	darlingi	darlingi			darlingi
nCE71	white	572	darlingi	triannulatus		darlingi / triannulatus	darlingi	darlingi	darlingi			darlingi
nCE44	white	574	darlingi	triannulatus		darlingi / triannulatus	darlingi	darlingi	darlingi			darlingi
nCE84	missing	568	darlingi	triannulatus		darlingi / triannulatus	LACKING	darlingi	darlingi			darlingi
nBL49	black	549	darlingi			darlingi	CONFLICTING	darlingi	darlingi			darlingi
nBL31	black	554	darlingi			darlingi	CONFLICTING	darlingi	darlingi			darlingi
nCE77	white	490 + 568				UNKNOWN	UNKONWN	darlingi	darlingi			darlingi
nBL13	missing	496 + 504 + 516 + 555 + 590			nuneztovari	nuneztovari	nuneztovari	nuneztovari	nuneztovari			nuneztovari
nBL88	black	502			nuneztovari	nuneztovari	nuneztovari	nuneztovari	nuneztovari			nuneztovari
nBL94	black	481	braziliensis			braziliensis	CONFLICTING	oswaldoi	oswaldoi			oswaldoi
nBL85	black	482	braziliensis			braziliensis	CONFLICTING	oswaldoi	oswaldoi			oswaldoi
nBL73	white	475				UNKNOWN	UNKONWN	oswaldoi	oswaldoi			oswaldoi
nBL56	white	486 + 557				UNKNOWN	UNKONWN	darlingi	darlingi	braziliensis	darlingi	PROBLEM
nBL08	missing	571	darlingi	triannulatus		darlingi / triannulatus	LACKING	triannulatus	triannulatus			triannulatus
nBL05	missing	570	darlingi	triannulatus		darlingi / triannulatus	LACKING	triannulatus	triannulatus			triannulatus
nBL89	black	563	darlingi			darlingi	CONFLICTING	triannulatus	triannulatus			triannulatus
nBL90	black	568	darlingi	triannulatus		darlingi / triannulatus	triannulatus	triannulatus	triannulatus			triannulatus
nBL87	black	570	darlingi	triannulatus		darlingi / triannulatus	triannulatus	triannulatus	triannulatus			triannulatus
nBL40	black	571	darlingi	triannulatus		darlingi / triannulatus	triannulatus	triannulatus	triannulatus			triannulatus
nBL14	black	574	darlingi	triannulatus		darlingi / triannulatus	triannulatus	triannulatus	triannulatus			triannulatus

## Sheet: GLOBAL
ID	TAXONOMY	CAPILLARY ELECTROPHORESIS	METHOD						SEQUENCING
	TA-III5 COLOR	ITS2 SIZE	LINK	LINK	LINK	LINK	POSSIBILITIES (INTERVALS)	IDENTIFICATION (POSSIBILITIES + COLOR)	FORWARD	REVERSE	FORWARD	REVERSE	IDENTIFICATION
aBL29	white	479	oswaldoi	braziliensis			oswaldoi / braziliensis	braziliensis	braziliensis	braziliensis			braziliensis
aBL14	white	480	oswaldoi	braziliensis			oswaldoi / braziliensis	braziliensis	braziliensis	braziliensis			braziliensis
aBL09	white	482	oswaldoi	braziliensis			oswaldoi / braziliensis	braziliensis	braziliensis	braziliensis			braziliensis
aBL28	white	482	oswaldoi	braziliensis			oswaldoi / braziliensis	braziliensis	braziliensis	braziliensis			braziliensis
aBL04	white	483		braziliensis	aquasalis		braziliensis / aquasalis	braziliensis	braziliensis	braziliensis			braziliensis
aBL10	white	483		braziliensis	aquasalis		braziliensis / aquasalis	braziliensis	braziliensis	braziliensis			braziliensis
aBL17	white	483		braziliensis	aquasalis		braziliensis / aquasalis	braziliensis	braziliensis	braziliensis			braziliensis
aBL26	white	483		braziliensis	aquasalis		braziliensis / aquasalis	braziliensis	braziliensis	braziliensis			braziliensis
aBL27	white	483		braziliensis	aquasalis		braziliensis / aquasalis	braziliensis	braziliensis	braziliensis			braziliensis
aCA144	white	484		braziliensis	aquasalis		braziliensis / aquasalis	braziliensis	braziliensis	braziliensis			braziliensis
aCA40	white	486		braziliensis	aquasalis	ininii	braziliensis / aquasalis / ininii	braziliensis	braziliensis	braziliensis			braziliensis
aCA42	white	486		braziliensis	aquasalis	ininii	braziliensis / aquasalis / ininii	braziliensis	braziliensis	braziliensis			braziliensis
aCA77		486		braziliensis	aquasalis	ininii	braziliensis / aquasalis / ininii	LACKING	braziliensis	braziliensis			braziliensis
aCA38	white	487		braziliensis	aquasalis	ininii	braziliensis / aquasalis / ininii	braziliensis	braziliensis	braziliensis			braziliensis
aCA52	white	487		braziliensis	aquasalis	ininii	braziliensis / aquasalis / ininii	braziliensis	braziliensis	braziliensis			braziliensis
aCA15		487		braziliensis	aquasalis	ininii	braziliensis / aquasalis / ininii	LACKING	braziliensis	braziliensis			braziliensis
aCA39	white	488		braziliensis	aquasalis	ininii	braziliensis / aquasalis / ininii	braziliensis	braziliensis	braziliensis			braziliensis
aBL06	white	488		braziliensis	aquasalis	ininii	braziliensis / aquasalis / ininii	braziliensis	braziliensis	braziliensis			braziliensis
aCA18		488		braziliensis	aquasalis	ininii	braziliensis / aquasalis / ininii	LACKING	braziliensis	braziliensis			braziliensis
aCA178	black	489		braziliensis	aquasalis	ininii	braziliensis / aquasalis / ininii	HESITANCY	braziliensis	braziliensis			braziliensis
aCA142	white	489		braziliensis	aquasalis	ininii	braziliensis / aquasalis / ininii	braziliensis	braziliensis	braziliensis			braziliensis
aCA49	white	489		braziliensis	aquasalis	ininii	braziliensis / aquasalis / ininii	braziliensis	braziliensis	braziliensis			braziliensis
aCA48	white	490		braziliensis	aquasalis	ininii	braziliensis / aquasalis / ininii	braziliensis	braziliensis	braziliensis			braziliensis
aCA19		490		braziliensis	aquasalis	ininii	braziliensis / aquasalis / ininii	LACKING	braziliensis	braziliensis			braziliensis
aCA71		491		braziliensis		ininii	braziliensis / ininii	LACKING	braziliensis	braziliensis			braziliensis
aBL07	white	492		braziliensis		ininii	braziliensis / ininii	braziliensis	braziliensis	braziliensis			braziliensis
aBL40	white	492		braziliensis		ininii	braziliensis / ininii	braziliensis	braziliensis	braziliensis			braziliensis
aCA34		492		braziliensis		ininii	braziliensis / ininii	LACKING	braziliensis	braziliensis			braziliensis
aCA35		493	nuneztovari	braziliensis		ininii	nuneztovari / braziliensis / ininii	LACKING	braziliensis	braziliensis			braziliensis
aCA03		564	darlingi	triannulatus			darlingi / triannulatus	LACKING	darlingi	darlingi			darlingi
aCA01		563	darlingi	triannulatus			darlingi / triannulatus	LACKING	darlingi	darlingi			darlingi
aCA02		565	darlingi	triannulatus			darlingi / triannulatus	LACKING	darlingi	darlingi			darlingi
aCA06		563	darlingi	triannulatus			darlingi / triannulatus	LACKING	darlingi	darlingi			darlingi
aBL13	white	548	darlingi				darlingi	darlingi	darlingi	darlingi			darlingi
aBL34	white	548	darlingi				darlingi	darlingi	darlingi	darlingi			darlingi
aBL02	white	550	darlingi				darlingi	darlingi	darlingi	darlingi			darlingi
aBL12	white	551	darlingi				darlingi	darlingi	darlingi	darlingi			darlingi
aBL15	white	551	darlingi				darlingi	darlingi	darlingi	darlingi			darlingi
aBL25	white	551	darlingi				darlingi	darlingi	darlingi	darlingi			darlingi
aCA100	white	552	darlingi				darlingi	darlingi	darlingi	darlingi			darlingi
aCA146	white	552	darlingi				darlingi	darlingi	darlingi	darlingi			darlingi
aCA148	white	553	darlingi				darlingi	darlingi	darlingi	darlingi			darlingi
aCA89	white	553	darlingi				darlingi	darlingi	darlingi	darlingi			darlingi
aCA122	white	555	darlingi				darlingi	darlingi	darlingi	darlingi			darlingi
aCA97	white	555	darlingi				darlingi	darlingi	darlingi	darlingi			darlingi
aCA99	white	555	darlingi				darlingi	darlingi	darlingi	darlingi			darlingi
aBL03	white	556	darlingi				darlingi	darlingi	darlingi	darlingi			darlingi
aCA101		556	darlingi				darlingi	darlingi	darlingi	darlingi			darlingi
aCA98	white	557	darlingi				darlingi	darlingi	darlingi	darlingi			darlingi
aCA90	white	558	darlingi				darlingi	darlingi	darlingi	darlingi			darlingi
aCA102	white	560	darlingi				darlingi	darlingi	darlingi	darlingi			darlingi
aCA103	white	560	darlingi				darlingi	darlingi	darlingi	darlingi			darlingi
aCA91	white	560	darlingi				darlingi	darlingi	darlingi	darlingi			darlingi
aCA140	white	561	darlingi				darlingi	darlingi	darlingi	darlingi			darlingi
aCA54	white	561	darlingi				darlingi	darlingi	darlingi	darlingi			darlingi
aCA119		561	darlingi				darlingi	darlingi	darlingi	darlingi			darlingi
aCA152	white	562	darlingi				darlingi	darlingi	darlingi	darlingi			darlingi
aCA104	white	563	darlingi	triannulatus			darlingi / triannulatus	darlingi	darlingi	darlingi			darlingi
aCA50	white	563	darlingi	triannulatus			darlingi / triannulatus	darlingi	darlingi	darlingi			darlingi
aCA92	white	563	darlingi	triannulatus			darlingi / triannulatus	darlingi	darlingi	darlingi			darlingi
aCA93	white	563	darlingi	triannulatus			darlingi / triannulatus	darlingi	darlingi	darlingi			darlingi
aCA28	black	564	darlingi	triannulatus			darlingi / triannulatus	triannulatus	darlingi	darlingi			darlingi
aCA79		564	darlingi	triannulatus			darlingi / triannulatus	LACKING	darlingi	darlingi			darlingi
aBL23	white	565	darlingi	triannulatus			darlingi / triannulatus	darlingi	darlingi	darlingi			darlingi
aCA95	white	566	darlingi	triannulatus			darlingi / triannulatus	darlingi	darlingi	darlingi			darlingi
aCA04		566	darlingi	triannulatus			darlingi / triannulatus	LACKING	darlingi	darlingi			darlingi
aCA106	white	567	darlingi	triannulatus			darlingi / triannulatus	darlingi	darlingi	darlingi			darlingi
aCA43	white	567	darlingi	triannulatus			darlingi / triannulatus	darlingi	darlingi	darlingi			darlingi
aCA55	white	567	darlingi	triannulatus			darlingi / triannulatus	darlingi	darlingi	darlingi			darlingi
aCA13		567	darlingi	triannulatus			darlingi / triannulatus	LACKING	darlingi	darlingi			darlingi
aCA80		568	darlingi	triannulatus			darlingi / triannulatus	LACKING	darlingi	darlingi			darlingi
aCA81		568	darlingi	triannulatus			darlingi / triannulatus	LACKING	darlingi	darlingi			darlingi
aCA08		569	darlingi	triannulatus			darlingi / triannulatus	LACKING	darlingi	darlingi			darlingi
aCA82		569	darlingi	triannulatus			darlingi / triannulatus	LACKING	darlingi	darlingi			darlingi
aCA105	white	570	darlingi	triannulatus			darlingi / triannulatus	darlingi	darlingi	darlingi			darlingi
aCA09		570	darlingi	triannulatus			darlingi / triannulatus	LACKING	darlingi	darlingi			darlingi
aBL01	white	573	darlingi	triannulatus			darlingi / triannulatus	darlingi	darlingi	darlingi			darlingi
aCA22	black	574	darlingi	triannulatus			darlingi / triannulatus	triannulatus	darlingi	darlingi			darlingi
aCA11		574	darlingi	triannulatus			darlingi / triannulatus	LACKING	darlingi	darlingi			darlingi
aCA10		575	darlingi	triannulatus			darlingi / triannulatus	LACKING	darlingi	darlingi			darlingi
aCA171	black	486		braziliensis	aquasalis	ininii	braziliensis / aquasalis / ininii	HESITANCY	ininii	ininii			ininii
aCA166	black	494	nuneztovari			ininii	nuneztovari / ininii	HESITANCY	ininii	ininii			ininii
aCA120		415	intermedius				intermedius	intermedius	intermedius	intermedius			intermedius
aCA65		416	intermedius				intermedius	intermedius	intermedius	intermedius			intermedius
aCA41	white	417	intermedius				intermedius	CONFLICTING	intermedius	intermedius			intermedius
aCA64		417	intermedius				intermedius	intermedius	intermedius	intermedius			intermedius
aCA66		417	intermedius				intermedius	intermedius	intermedius	intermedius			intermedius
aCA32		422	intermedius				intermedius	intermedius	intermedius	intermedius			intermedius
aCA27	black	498	nuneztovari				nuneztovari	nuneztovari	nuneztovari	nuneztovari			nuneztovari
aCA121	white	493 + 499	nuneztovari				nuneztovari	CONFLICTING	nuneztovari	nuneztovari			nuneztovari
aCA115		495 + 504 + 586	nuneztovari				nuneztovari	nuneztovari	nuneztovari	nuneztovari			nuneztovari
aCA114		494 + 503	nuneztovari				nuneztovari	nuneztovari	nuneztovari	nuneztovari			nuneztovari
aCA86	black	494 + 503	nuneztovari				nuneztovari	nuneztovari	nuneztovari	nuneztovari			nuneztovari
aCA127	black	495 + 504	nuneztovari				nuneztovari	nuneztovari	nuneztovari	nuneztovari			nuneztovari
aCA160	black	494	nuneztovari			ininii	nuneztovari / ininii	HESITANCY	nuneztovari	nuneztovari			nuneztovari
aCA124	black	492 + 499	nuneztovari				nuneztovari	nuneztovari	nuneztovari	nuneztovari			nuneztovari
aCA67		497 + 505	nuneztovari				nuneztovari	nuneztovari	nuneztovari	nuneztovari			nuneztovari
aCA20	black	509	nuneztovari				nuneztovari	nuneztovari	nuneztovari	nuneztovari			nuneztovari
aCA68		496 + 506 + 593	nuneztovari				nuneztovari	nuneztovari	nuneztovari	nuneztovari			nuneztovari
aCA113	black	492 + 499	nuneztovari				nuneztovari	nuneztovari	nuneztovari	nuneztovari			nuneztovari
aCA128	black	498 + 506	nuneztovari				nuneztovari	nuneztovari	nuneztovari	nuneztovari			nuneztovari
aCA70		497 + 507 + 595	nuneztovari				nuneztovari	nuneztovari	nuneztovari	nuneztovari			nuneztovari
aCA69		497 + 507	nuneztovari				nuneztovari	nuneztovari	nuneztovari	nuneztovari			nuneztovari
aCA110		490 + 497	nuneztovari				nuneztovari	nuneztovari	nuneztovari	nuneztovari			nuneztovari
aCA87	black	496 + 504	nuneztovari				nuneztovari	nuneztovari	nuneztovari	nuneztovari			nuneztovari
aCA136	black	490 + 497	nuneztovari				nuneztovari	nuneztovari	nuneztovari	nuneztovari			nuneztovari
aCA33		498 + 507	nuneztovari				nuneztovari	nuneztovari	nuneztovari	nuneztovari			nuneztovari
aCA46	black	499 + 509 + 553 + 594	nuneztovari				nuneztovari	nuneztovari	nuneztovari	nuneztovari			nuneztovari
aCA31	black	498 + 508	nuneztovari				nuneztovari	nuneztovari	nuneztovari	nuneztovari			nuneztovari
aCA129	black	502 + 511	nuneztovari				nuneztovari	nuneztovari	nuneztovari	nuneztovari			nuneztovari
aCA107		493 + 499	nuneztovari				nuneztovari	nuneztovari	nuneztovari	nuneztovari			nuneztovari
aCA37		497 + 505	nuneztovari				nuneztovari	nuneztovari	nuneztovari	nuneztovari			nuneztovari
aCA108		495 + 503	nuneztovari				nuneztovari	nuneztovari	nuneztovari	nuneztovari			nuneztovari
aCA109		495 + 504	nuneztovari				nuneztovari	nuneztovari	nuneztovari	nuneztovari			nuneztovari
aCA126	black	493	nuneztovari	braziliensis		ininii	nuneztovari / braziliensis / ininii	HESITANCY	nuneztovari	nuneztovari			nuneztovari
aCA111		493	nuneztovari	braziliensis		ininii	nuneztovari / braziliensis / ininii	HESITANCY	nuneztovari	nuneztovari			nuneztovari
aCA84	black	496	nuneztovari				nuneztovari	nuneztovari	nuneztovari	nuneztovari			nuneztovari
aCA36		498 + 507	nuneztovari				nuneztovari	nuneztovari	nuneztovari	nuneztovari			nuneztovari
aCA21	black	501 + 514	nuneztovari				nuneztovari	nuneztovari	nuneztovari	nuneztovari			nuneztovari
aCA173	black	506 + 517	nuneztovari				nuneztovari	nuneztovari	nuneztovari	nuneztovari			nuneztovari
aCA58	white	492		braziliensis		ininii	braziliensis / ininii	braziliensis	braziliensis	darlingi	braziliensis	braziliensis	PROBLEM
aCA141	white	491		braziliensis		ininii	braziliensis / ininii	braziliensis	nuneztovari	goeldii	braziliensis	braziliensis	PROBLEM
aCA132		484		braziliensis	aquasalis		braziliensis / aquasalis	LACKING	nuneztovari	nuneztovari	braziliensis	braziliensis	PROBLEM
aCA153	white	488		braziliensis	aquasalis	ininii	braziliensis / aquasalis / ininii	braziliensis	rangeli	triannulatus	braziliensis	braziliensis	PROBLEM
aCA123	white	553	darlingi				darlingi	darlingi	darlingi	nuneztovari	darlingi	darlingi	PROBLEM
aCA147	white	555	darlingi				darlingi	darlingi	triannulatus	triannulatus	darlingi	darlingi	PROBLEM
aCA59	black	498 + 505 + 594	nuneztovari				nuneztovari	nuneztovari	nuneztovari	braziliensis	nuneztovari	nuneztovari	PROBLEM
aCA130	black	509 + 589	nuneztovari				nuneztovari	nuneztovari	darlingi	darlingi	nuneztovari	nuneztovari	PROBLEM
aCA131	black	493 + 500	nuneztovari				nuneztovari	nuneztovari	nuneztovari	darlingi	nuneztovari	nuneztovari	PROBLEM
aCA44	black	499 + 510 + 595	nuneztovari				nuneztovari	nuneztovari	nuneztovari	goeldii	nuneztovari	nuneztovari	PROBLEM
aCA17		370 + 385	NON ANOPHELES				NON ANOPHELES	NON ANOPHELES	CULEX	CULEX	CULEX	OCHLEROTATUS	PROBLEM
aCA134	black	572	darlingi	triannulatus			darlingi / triannulatus	triannulatus	darlingi	darlingi	triannulatus	triannulatus	PROBLEM
aCA170	black	569	darlingi	triannulatus			darlingi / triannulatus	triannulatus	NF	darlingi	triannulatus	triannulatus	PROBLEM
aCA47	black	587		triannulatus			triannulatus	triannulatus	nuneztovari	goeldii	triannulatus	triannulatus	PROBLEM
aCA139	black	576	darlingi	triannulatus			darlingi / triannulatus	triannulatus	nuneztovari	nuneztovari	triannulatus	triannulatus	PROBLEM
aCA138	black	494 + 501	nuneztovari				nuneztovari	nuneztovari	nuneztovari	goeldii	nuneztovari	goeldii	PROBLEM
aCA45	black	503 + 512 + 522 + 599	nuneztovari				nuneztovari	nuneztovari	nuneztovari	goeldii	nuneztovari	goeldii	PROBLEM
aCA163	black	501	nuneztovari				nuneztovari	nuneztovari	nuneztovari	goeldii	nuneztovari	goeldii	PROBLEM
aCA61	black	507	nuneztovari				nuneztovari	nuneztovari	nuneztovari	goeldii	nuneztovari	goeldii	PROBLEM
aCA116		337 + 345 + 370	NON ANOPHELES				NON ANOPHELES	NON ANOPHELES	PSOROPHORA	PSOROPHORA			PSOROPHORA
aCA117		351	NON ANOPHELES				NON ANOPHELES	NON ANOPHELES	PSOROPHORA	PSOROPHORA			PSOROPHORA
aCA112		334 + 342	NON ANOPHELES				NON ANOPHELES	NON ANOPHELES	PSOROPHORA	PSOROPHORA			PSOROPHORA
aCA155	black	566	darlingi	triannulatus			darlingi / triannulatus	triannulatus	triannulatus	triannulatus			triannulatus
aCA168	black	569	darlingi	triannulatus			darlingi / triannulatus	triannulatus	triannulatus	triannulatus			triannulatus
aBL35	black	573	darlingi	triannulatus			darlingi / triannulatus	triannulatus	triannulatus	triannulatus			triannulatus
aCA133		574	darlingi	triannulatus			darlingi / triannulatus	LACKING	triannulatus	triannulatus			triannulatus
aCA62	black	578		triannulatus			triannulatus	triannulatus	triannulatus	triannulatus			triannulatus
aCA85	black	579		triannulatus			triannulatus	triannulatus	triannulatus	triannulatus			triannulatus
aCA74		579		triannulatus			triannulatus	triannulatus	triannulatus	triannulatus			triannulatus
aCA75		579		triannulatus			triannulatus	triannulatus	triannulatus	triannulatus			triannulatus
aCA76		580		triannulatus			triannulatus	triannulatus	triannulatus	triannulatus			triannulatus
aCA183	black	581		triannulatus			triannulatus	triannulatus	triannulatus	triannulatus			triannulatus
aCA30	black	581		triannulatus			triannulatus	triannulatus	triannulatus	triannulatus			triannulatus
aCA14		581		triannulatus			triannulatus	triannulatus	triannulatus	triannulatus			triannulatus
aCA73		581		triannulatus			triannulatus	triannulatus	triannulatus	triannulatus			triannulatus
aCA162	black	582		triannulatus			triannulatus	triannulatus	triannulatus	triannulatus			triannulatus
aCA26	black	582		triannulatus			triannulatus	triannulatus	triannulatus	triannulatus			triannulatus
aCA07		583		triannulatus			triannulatus	triannulatus	triannulatus	triannulatus			triannulatus
aCA24	black	584		triannulatus			triannulatus	triannulatus	triannulatus	triannulatus			triannulatus
aCA83	black	584		triannulatus			triannulatus	triannulatus	triannulatus	triannulatus			triannulatus
aCA169	black	585		triannulatus			triannulatus	triannulatus	triannulatus	triannulatus			triannulatus
aCA172	black	587		triannulatus			triannulatus	triannulatus	triannulatus	triannulatus			triannulatus
aCA187	black	588		triannulatus			triannulatus	triannulatus	triannulatus	triannulatus			triannulatus
aCA23	black	588		triannulatus			triannulatus	triannulatus	triannulatus	triannulatus			triannulatus
aCA177	black	589		triannulatus			triannulatus	triannulatus	triannulatus	triannulatus			triannulatus
aCA188	black	593		triannulatus			triannulatus	triannulatus	triannulatus	triannulatus			triannulatus
aCA158	black	595		triannulatus			triannulatus	triannulatus	triannulatus	triannulatus			triannulatus
GA14	black	484		braziliensis	aquasalis		braziliensis / aquasalis	aquasalis	aquasalis	aquasalis			aquasalis
BL121	white	485		braziliensis	aquasalis		braziliensis / aquasalis	braziliensis	braziliensis	braziliensis			braziliensis
GA05	white	485		braziliensis	aquasalis		braziliensis / aquasalis	braziliensis	braziliensis	braziliensis			braziliensis
BL01	white	486		braziliensis	aquasalis	ininii	braziliensis / aquasalis / ininii	braziliensis	braziliensis	braziliensis			braziliensis
GA02	white	486		braziliensis	aquasalis	ininii	braziliensis / aquasalis / ininii	braziliensis	braziliensis	braziliensis			braziliensis
GA01	white	487		braziliensis	aquasalis	ininii	braziliensis / aquasalis / ininii	braziliensis	braziliensis	braziliensis			braziliensis
GA04	white	487		braziliensis	aquasalis	ininii	braziliensis / aquasalis / ininii	braziliensis	braziliensis	braziliensis			braziliensis
GA17	white	487		braziliensis	aquasalis	ininii	braziliensis / aquasalis / ininii	braziliensis	braziliensis	braziliensis			braziliensis
GA25	white	487		braziliensis	aquasalis	ininii	braziliensis / aquasalis / ininii	braziliensis	braziliensis	braziliensis			braziliensis
GA26	white	487		braziliensis	aquasalis	ininii	braziliensis / aquasalis / ininii	braziliensis	braziliensis	braziliensis			braziliensis
GA27	white	487		braziliensis	aquasalis	ininii	braziliensis / aquasalis / ininii	braziliensis	braziliensis	braziliensis			braziliensis
GA28	white	487		braziliensis	aquasalis	ininii	braziliensis / aquasalis / ininii	braziliensis	braziliensis	braziliensis			braziliensis
GA29	white	487		braziliensis	aquasalis	ininii	braziliensis / aquasalis / ininii	braziliensis	braziliensis	braziliensis			braziliensis
GA30	white	487		braziliensis	aquasalis	ininii	braziliensis / aquasalis / ininii	braziliensis	braziliensis	braziliensis			braziliensis
BL42	white	488		braziliensis	aquasalis	ininii	braziliensis / aquasalis / ininii	braziliensis	braziliensis	braziliensis			braziliensis
BL50	white	488		braziliensis	aquasalis	ininii	braziliensis / aquasalis / ininii	braziliensis	braziliensis	braziliensis			braziliensis
GA16	white	488		braziliensis	aquasalis	ininii	braziliensis / aquasalis / ininii	braziliensis	braziliensis	braziliensis			braziliensis
GA19	white	488		braziliensis	aquasalis	ininii	braziliensis / aquasalis / ininii	braziliensis	braziliensis	braziliensis			braziliensis
GA24	white	488		braziliensis	aquasalis	ininii	braziliensis / aquasalis / ininii	braziliensis	braziliensis	braziliensis			braziliensis
BL123	white	489		braziliensis	aquasalis	ininii	braziliensis / aquasalis / ininii	braziliensis	braziliensis	braziliensis			braziliensis
BL35	white	489		braziliensis	aquasalis	ininii	braziliensis / aquasalis / ininii	braziliensis	braziliensis	braziliensis			braziliensis
BL45	white	489		braziliensis	aquasalis	ininii	braziliensis / aquasalis / ininii	braziliensis	braziliensis	braziliensis			braziliensis
CA05	white	489		braziliensis	aquasalis	ininii	braziliensis / aquasalis / ininii	braziliensis	braziliensis	braziliensis			braziliensis
CA39	white	489		braziliensis	aquasalis	ininii	braziliensis / aquasalis / ininii	braziliensis	braziliensis	braziliensis			braziliensis
CA81	white	489		braziliensis	aquasalis	ininii	braziliensis / aquasalis / ininii	braziliensis	braziliensis	braziliensis			braziliensis
CA83	white	489		braziliensis	aquasalis	ininii	braziliensis / aquasalis / ininii	braziliensis	braziliensis	braziliensis			braziliensis
GA07	white	489		braziliensis	aquasalis	ininii	braziliensis / aquasalis / ininii	braziliensis	braziliensis	braziliensis			braziliensis
GA08	white	489		braziliensis	aquasalis	ininii	braziliensis / aquasalis / ininii	braziliensis	braziliensis	braziliensis			braziliensis
GA12	white	489		braziliensis	aquasalis	ininii	braziliensis / aquasalis / ininii	braziliensis	braziliensis	braziliensis			braziliensis
GA18	white	489		braziliensis	aquasalis	ininii	braziliensis / aquasalis / ininii	braziliensis	braziliensis	braziliensis			braziliensis
GA31	white	489		braziliensis	aquasalis	ininii	braziliensis / aquasalis / ininii	braziliensis	braziliensis	braziliensis			braziliensis
BL127	white	490		braziliensis	aquasalis	ininii	braziliensis / aquasalis / ininii	braziliensis	braziliensis	braziliensis			braziliensis
BL130	white	490		braziliensis	aquasalis	ininii	braziliensis / aquasalis / ininii	braziliensis	braziliensis	braziliensis			braziliensis
BL140	white	490		braziliensis	aquasalis	ininii	braziliensis / aquasalis / ininii	braziliensis	braziliensis	braziliensis			braziliensis
BL37	white	490		braziliensis	aquasalis	ininii	braziliensis / aquasalis / ininii	braziliensis	braziliensis	braziliensis			braziliensis
CA69	white	490		braziliensis	aquasalis	ininii	braziliensis / aquasalis / ininii	braziliensis	braziliensis	braziliensis			braziliensis
CA91	white	490		braziliensis	aquasalis	ininii	braziliensis / aquasalis / ininii	braziliensis	braziliensis	braziliensis			braziliensis
BL120	white	491		braziliensis		ininii	braziliensis / ininii	braziliensis	braziliensis	braziliensis			braziliensis
BL134	white	491		braziliensis		ininii	braziliensis / ininii	braziliensis	braziliensis	braziliensis			braziliensis
CA02	white	491		braziliensis		ininii	braziliensis / ininii	braziliensis	braziliensis	braziliensis			braziliensis
GA21	white	491		braziliensis		ininii	braziliensis / ininii	braziliensis	braziliensis	braziliensis			braziliensis
GA23	white	491		braziliensis		ininii	braziliensis / ininii	braziliensis	braziliensis	braziliensis			braziliensis
GA11	white	492		braziliensis		ininii	braziliensis / ininii	braziliensis	braziliensis	braziliensis			braziliensis
GA10	white	493	nuneztovari	braziliensis		ininii	nuneztovari / braziliensis / ininii	braziliensis	braziliensis	braziliensis			braziliensis
GA22	white	493	nuneztovari	braziliensis		ininii	nuneztovari / braziliensis / ininii	braziliensis	braziliensis	braziliensis			braziliensis
CA52	missing	488		braziliensis	aquasalis	ininii	braziliensis / aquasalis / ininii	LACKING	braziliensis	braziliensis			braziliensis
GA03	missing	488		braziliensis	aquasalis	ininii	braziliensis / aquasalis / ininii	LACKING	braziliensis	braziliensis			braziliensis
GA20	missing	490		braziliensis	aquasalis	ininii	braziliensis / aquasalis / ininii	LACKING	braziliensis	braziliensis			braziliensis
GA09	white	468 + 489					UNKNOWN	UNKNOWN	braziliensis	braziliensis			braziliensis
CA15	white	548	darlingi				darlingi	darlingi	darlingi	darlingi			darlingi
CA16	white	558	darlingi				darlingi	darlingi	darlingi	darlingi			darlingi
BL32	white	560	darlingi				darlingi	darlingi	darlingi	darlingi			darlingi
CA43	white	561	darlingi				darlingi	darlingi	darlingi	darlingi			darlingi
CE149	white	562	darlingi				darlingi	darlingi	darlingi	darlingi			darlingi
CE160	white	562	darlingi				darlingi	darlingi	darlingi	darlingi			darlingi
BL112	missing	563	darlingi	triannulatus			darlingi / triannulatus	LACKING	darlingi	darlingi			darlingi
BL43	white	563	darlingi	triannulatus			darlingi / triannulatus	darlingi	darlingi	darlingi			darlingi
BL94	white	563	darlingi	triannulatus			darlingi / triannulatus	darlingi	darlingi	darlingi			darlingi
CA32	white	563	darlingi	triannulatus			darlingi / triannulatus	darlingi	darlingi	darlingi			darlingi
CA42	white	563	darlingi	triannulatus			darlingi / triannulatus	darlingi	darlingi	darlingi			darlingi
CA66	white	563	darlingi	triannulatus			darlingi / triannulatus	darlingi	darlingi	darlingi			darlingi
BL115	missing	564	darlingi	triannulatus			darlingi / triannulatus	LACKING	darlingi	darlingi			darlingi
BL52	white	564	darlingi	triannulatus			darlingi / triannulatus	darlingi	darlingi	darlingi			darlingi
BL60	white	564	darlingi	triannulatus			darlingi / triannulatus	darlingi	darlingi	darlingi			darlingi
CE142	white	564	darlingi	triannulatus			darlingi / triannulatus	darlingi	darlingi	darlingi			darlingi
CE150	white	564	darlingi	triannulatus			darlingi / triannulatus	darlingi	darlingi	darlingi			darlingi
CE153	white	564	darlingi	triannulatus			darlingi / triannulatus	darlingi	darlingi	darlingi			darlingi
CE154	white	564	darlingi	triannulatus			darlingi / triannulatus	darlingi	darlingi	darlingi			darlingi
BL117	missing	565	darlingi	triannulatus			darlingi / triannulatus	LACKING	darlingi	darlingi			darlingi
BL114	white	565	darlingi	triannulatus			darlingi / triannulatus	darlingi	darlingi	darlingi			darlingi
CA44	white	565	darlingi	triannulatus			darlingi / triannulatus	darlingi	darlingi	darlingi			darlingi
CE131	white	565	darlingi	triannulatus			darlingi / triannulatus	darlingi	darlingi	darlingi			darlingi
CE144	white	565	darlingi	triannulatus			darlingi / triannulatus	darlingi	darlingi	darlingi			darlingi
CE148	white	565	darlingi	triannulatus			darlingi / triannulatus	darlingi	darlingi	darlingi			darlingi
CE152	white	565	darlingi	triannulatus			darlingi / triannulatus	darlingi	darlingi	darlingi			darlingi
CE156	white	565	darlingi	triannulatus			darlingi / triannulatus	darlingi	darlingi	darlingi			darlingi
BL48	white	572	darlingi	triannulatus			darlingi / triannulatus	darlingi	darlingi	darlingi			darlingi
BL33	white	566	darlingi	triannulatus			darlingi / triannulatus	darlingi	darlingi	darlingi			darlingi
BL63	white	566	darlingi	triannulatus			darlingi / triannulatus	darlingi	darlingi	darlingi			darlingi
BL75	white	566	darlingi	triannulatus			darlingi / triannulatus	darlingi	darlingi	darlingi			darlingi
BL77	white	566	darlingi	triannulatus			darlingi / triannulatus	darlingi	darlingi	darlingi			darlingi
CE132	white	566	darlingi	triannulatus			darlingi / triannulatus	darlingi	darlingi	darlingi			darlingi
CE143	white	566	darlingi	triannulatus			darlingi / triannulatus	darlingi	darlingi	darlingi			darlingi
CE145	white	566	darlingi	triannulatus			darlingi / triannulatus	darlingi	darlingi	darlingi			darlingi
BL143	white	567	darlingi	triannulatus			darlingi / triannulatus	darlingi	darlingi	darlingi			darlingi
BL88	white	567	darlingi	triannulatus			darlingi / triannulatus	darlingi	darlingi	darlingi			darlingi
CA22	white	567	darlingi	triannulatus			darlingi / triannulatus	darlingi	darlingi	darlingi			darlingi
CE133	white	567	darlingi	triannulatus			darlingi / triannulatus	darlingi	darlingi	darlingi			darlingi
CE155	white	567	darlingi	triannulatus			darlingi / triannulatus	darlingi	darlingi	darlingi			darlingi
BL04	white	568	darlingi	triannulatus			darlingi / triannulatus	darlingi	darlingi	darlingi			darlingi
CA11	white	568	darlingi	triannulatus			darlingi / triannulatus	darlingi	darlingi	darlingi			darlingi
CA50	white	568	darlingi	triannulatus			darlingi / triannulatus	darlingi	darlingi	darlingi			darlingi
BL105	white	569	darlingi	triannulatus			darlingi / triannulatus	darlingi	darlingi	darlingi			darlingi
BL133	white	569	darlingi	triannulatus			darlingi / triannulatus	darlingi	darlingi	darlingi			darlingi
BL24	white	569	darlingi	triannulatus			darlingi / triannulatus	darlingi	darlingi	darlingi			darlingi
BL79	white	569	darlingi	triannulatus			darlingi / triannulatus	darlingi	darlingi	darlingi			darlingi
CA03	white	569	darlingi	triannulatus			darlingi / triannulatus	darlingi	darlingi	darlingi			darlingi
CE134	white	569	darlingi	triannulatus			darlingi / triannulatus	darlingi	darlingi	darlingi			darlingi
CE157	white	569	darlingi	triannulatus			darlingi / triannulatus	darlingi	darlingi	darlingi			darlingi
BL54	white	570	darlingi	triannulatus			darlingi / triannulatus	darlingi	darlingi	darlingi			darlingi
CA13	white	570	darlingi	triannulatus			darlingi / triannulatus	darlingi	darlingi	darlingi			darlingi
BL08	white	571	darlingi	triannulatus			darlingi / triannulatus	darlingi	darlingi	darlingi			darlingi
CA14	white	571	darlingi	triannulatus			darlingi / triannulatus	darlingi	darlingi	darlingi			darlingi
CE147	white	572	darlingi	triannulatus			darlingi / triannulatus	darlingi	darlingi	darlingi			darlingi
CE159	white	572	darlingi	triannulatus			darlingi / triannulatus	darlingi	darlingi	darlingi			darlingi
CE158	white	573	darlingi	triannulatus			darlingi / triannulatus	darlingi	darlingi	darlingi			darlingi
BL118	missing	566	darlingi	triannulatus			darlingi / triannulatus	LACKING	darlingi	darlingi			darlingi
BL128	missing	566	darlingi	triannulatus			darlingi / triannulatus	LACKING	darlingi	darlingi			darlingi
BL02	missing	569	darlingi	triannulatus			darlingi / triannulatus	LACKING	darlingi	darlingi			darlingi
BL47	white	576	darlingi	triannulatus			darlingi / triannulatus	darlingi	darlingi	darlingi			darlingi
BL18	black	568	darlingi	triannulatus			darlingi / triannulatus	triannulatus	darlingi	darlingi			darlingi
BL40	black	570	darlingi	triannulatus			darlingi / triannulatus	triannulatus	darlingi	darlingi			darlingi
BL13	missing	497 + 508	nuneztovari				nuneztovari	nuneztovari	nuneztovari	nuneztovari			nuneztovari
GA06	missing	467	peryassui				peryassui	peryassui	peryassui	peryassui			peryassui
GA32	white	488		braziliensis	aquasalis	ininii	braziliensis / aquasalis / ininii	braziliensis	braziliensis	MANSONIA	braziliensis	braziliensis	PROBLEM
BL138	white	488		braziliensis	aquasalis	ininii	braziliensis / aquasalis / ininii	braziliensis	darlingi	NF	braziliensis	braziliensis	PROBLEM
BL122	white	491		braziliensis		ininii	braziliensis / ininii	braziliensis	triannulatus	NF	braziliensis	braziliensis	PROBLEM
BL124	missing	489		braziliensis	aquasalis	ininii	braziliensis / aquasalis / ininii	LACKING	darlingi	triannulatus	braziliensis	braziliensis	PROBLEM
CA10	white	486		braziliensis	aquasalis	ininii	braziliensis / aquasalis / ininii	braziliensis	triannulatus	triannulatus	braziliensis	braziliensis	PROBLEM
CA01	white	491		braziliensis		ininii	braziliensis / ininii	braziliensis	triannulatus	triannulatus	braziliensis	braziliensis	PROBLEM
CA86	missing	492		braziliensis		ininii	braziliensis / ininii	LACKING	triannulatus	triannulatus	braziliensis	braziliensis	PROBLEM
CA49	white	494	nuneztovari			ininii	nuneztovari / ininii	CONFLICTING	triannulatus	triannulatus	braziliensis	braziliensis	PROBLEM
CA06	white	564	darlingi	triannulatus			darlingi / triannulatus	darlingi	braziliensis	NF	darlingi	darlingi	PROBLEM
CA09	white	568	darlingi	triannulatus			darlingi / triannulatus	darlingi	triannulatus	NF	darlingi	darlingi	PROBLEM
CA53	black	563	darlingi	triannulatus			darlingi / triannulatus	triannulatus	triannulatus	triannulatus	darlingi	darlingi	PROBLEM
BL61	white	556	darlingi				darlingi	darlingi	darlingi	triannulatus	darlingi	darlingi	PROBLEM
CA07	white	566	darlingi	triannulatus			darlingi / triannulatus	darlingi	darlingi	triannulatus	darlingi	darlingi	PROBLEM
CA08	white	566	darlingi	triannulatus			darlingi / triannulatus	darlingi	darlingi	triannulatus	darlingi	darlingi	PROBLEM
BL07	white	570	darlingi	triannulatus			darlingi / triannulatus	darlingi	darlingi	triannulatus	darlingi	darlingi	PROBLEM
BL125	missing	566	darlingi	triannulatus			darlingi / triannulatus	LACKING	darlingi	triannulatus	darlingi	darlingi	PROBLEM
CA77	black	499 + 508	nuneztovari				nuneztovari	nuneztovari	nuneztovari	darlingi	nuneztovari	goeldii	PROBLEM
CA84	black	500 + 510 + 600	nuneztovari				nuneztovari	nuneztovari	nuneztovari	triannulatus	nuneztovari	goeldii	PROBLEM
CA47	white	499 + 510 + 520 + 601	nuneztovari				nuneztovari	CONFLICTING	triannulatus	triannulatus	nuneztovari	nuneztovari	PROBLEM
CA33	black	581		triannulatus			triannulatus	triannulatus	darlingi	triannulatus	triannulatus	triannulatus	PROBLEM
BL62	black	582		triannulatus			triannulatus	triannulatus	darlingi	triannulatus	triannulatus	triannulatus	PROBLEM
CA29	missing	575	darlingi	triannulatus			darlingi / triannulatus	LACKING	triannulatus	triannulatus			triannulatus
CA54	white	581		triannulatus			triannulatus	CONFLICTING	triannulatus	triannulatus			triannulatus
CA12	white	585		triannulatus			triannulatus	CONFLICTING	triannulatus	triannulatus			triannulatus
CA73	white	590		triannulatus			triannulatus	CONFLICTING	triannulatus	triannulatus			triannulatus
CA76	black	573	darlingi	triannulatus			darlingi / triannulatus	triannulatus	triannulatus	triannulatus			triannulatus
GA15	black	575	darlingi	triannulatus			darlingi / triannulatus	triannulatus	triannulatus	triannulatus			triannulatus
CA68	black	576	darlingi	triannulatus			darlingi / triannulatus	triannulatus	triannulatus	triannulatus			triannulatus
CA28	black	579		triannulatus			triannulatus	triannulatus	triannulatus	triannulatus			triannulatus
CA56	black	579		triannulatus			triannulatus	triannulatus	triannulatus	triannulatus			triannulatus
CA63	black	579		triannulatus			triannulatus	triannulatus	triannulatus	triannulatus			triannulatus
CA57	missing	579		triannulatus			triannulatus	triannulatus	triannulatus	triannulatus			triannulatus
CA80	missing	580		triannulatus			triannulatus	triannulatus	triannulatus	triannulatus			triannulatus
CA88	black	581		triannulatus			triannulatus	triannulatus	triannulatus	triannulatus			triannulatus
CA17	black	582		triannulatus			triannulatus	triannulatus	triannulatus	triannulatus			triannulatus
CA59	missing	582		triannulatus			triannulatus	triannulatus	triannulatus	triannulatus			triannulatus
CA75	black	583		triannulatus			triannulatus	triannulatus	triannulatus	triannulatus			triannulatus
CA82	black	583		triannulatus			triannulatus	triannulatus	triannulatus	triannulatus			triannulatus
CA89	black	583		triannulatus			triannulatus	triannulatus	triannulatus	triannulatus			triannulatus
CA90	missing	583		triannulatus			triannulatus	triannulatus	triannulatus	triannulatus			triannulatus
BL09	black	584		triannulatus			triannulatus	triannulatus	triannulatus	triannulatus			triannulatus
CA34	black	584		triannulatus			triannulatus	triannulatus	triannulatus	triannulatus			triannulatus
CA25	black	585		triannulatus			triannulatus	triannulatus	triannulatus	triannulatus			triannulatus
CA26	missing	585		triannulatus			triannulatus	triannulatus	triannulatus	triannulatus			triannulatus
CA61	black	586		triannulatus			triannulatus	triannulatus	triannulatus	triannulatus			triannulatus
CA62	black	586		triannulatus			triannulatus	triannulatus	triannulatus	triannulatus			triannulatus
CA24	black	587		triannulatus			triannulatus	triannulatus	triannulatus	triannulatus			triannulatus
CA37	black	587		triannulatus			triannulatus	triannulatus	triannulatus	triannulatus			triannulatus
CA85	black	588		triannulatus			triannulatus	triannulatus	triannulatus	triannulatus			triannulatus
nCE93	black	490		braziliensis	aquasalis	ininii	braziliensis / aquasalis / ininii	HESITANCY	aquasalis	aquasalis			aquasalis
nCE75	black	487		braziliensis	aquasalis	ininii	braziliensis / aquasalis / ininii	HESITANCY	aquasalis	aquasalis			aquasalis
nCE10	black	483		braziliensis	aquasalis		braziliensis / aquasalis	aquasalis	aquasalis	aquasalis			aquasalis
nBL47	white	485		braziliensis	aquasalis		braziliensis / aquasalis	braziliensis	braziliensis	braziliensis			braziliensis
nBL09	white	484		braziliensis	aquasalis		braziliensis / aquasalis	braziliensis	braziliensis	braziliensis			braziliensis
nCE54	white	484		braziliensis	aquasalis		braziliensis / aquasalis	braziliensis	braziliensis	braziliensis			braziliensis
nBL50	white	488		braziliensis	aquasalis	ininii	braziliensis / aquasalis / ininii	braziliensis	braziliensis	braziliensis			braziliensis
nCE107	white	487		braziliensis	aquasalis	ininii	braziliensis / aquasalis / ininii	braziliensis	braziliensis	braziliensis			braziliensis
nCE51	missing	559	darlingi				darlingi	darlingi	darlingi	darlingi			darlingi
nCE123	missing	553	darlingi				darlingi	darlingi	darlingi	darlingi			darlingi
nBL79	missing	550	darlingi				darlingi	darlingi	darlingi	darlingi			darlingi
nBL80	missing	555	darlingi				darlingi	darlingi	darlingi	darlingi			darlingi
nCE124	missing	551	darlingi				darlingi	darlingi	darlingi	darlingi			darlingi
nBL28	missing	551	darlingi				darlingi	darlingi	darlingi	darlingi			darlingi
nBL92	missing	552	darlingi				darlingi	darlingi	darlingi	darlingi			darlingi
nCE129	missing	549	darlingi				darlingi	darlingi	darlingi	darlingi			darlingi
nCE133	missing	549	darlingi				darlingi	darlingi	darlingi	darlingi			darlingi
nCE49	missing	555	darlingi				darlingi	darlingi	darlingi	darlingi			darlingi
nBL82	missing	558	darlingi				darlingi	darlingi	darlingi	darlingi			darlingi
nCE137	missing	557	darlingi				darlingi	darlingi	darlingi	darlingi			darlingi
nCE65	white	559	darlingi				darlingi	darlingi	darlingi	darlingi			darlingi
nBL29	white	551	darlingi				darlingi	darlingi	darlingi	darlingi			darlingi
nCE63	white	563	darlingi	triannulatus			darlingi / triannulatus	darlingi	darlingi	darlingi			darlingi
nCE136	white	549	darlingi				darlingi	darlingi	darlingi	darlingi			darlingi
nCE66	missing	559	darlingi				darlingi	darlingi	darlingi	darlingi			darlingi
nCE140	white	555	darlingi				darlingi	darlingi	darlingi	darlingi			darlingi
nBL44	white	555	darlingi				darlingi	darlingi	darlingi	darlingi			darlingi
nBL22	white	555	darlingi				darlingi	darlingi	darlingi	darlingi			darlingi
nBL11	white	551	darlingi				darlingi	darlingi	darlingi	darlingi			darlingi
nBL64	white	556	darlingi				darlingi	darlingi	darlingi	darlingi			darlingi
nBL98	white	559	darlingi				darlingi	darlingi	darlingi	darlingi			darlingi
nCE52	white	561	darlingi				darlingi	darlingi	darlingi	darlingi			darlingi
nBL01	white	554	darlingi				darlingi	darlingi	darlingi	darlingi			darlingi
nCE94	white	563	darlingi	triannulatus			darlingi / triannulatus	darlingi	darlingi	darlingi			darlingi
nBL93	missing	560	darlingi				darlingi	darlingi	darlingi	darlingi			darlingi
nCE111	white	562	darlingi				darlingi	darlingi	darlingi	darlingi			darlingi
nCE138	white	562	darlingi				darlingi	darlingi	darlingi	darlingi			darlingi
nCE109	white	557	darlingi				darlingi	darlingi	darlingi	darlingi			darlingi
nBL37	white	558	darlingi				darlingi	darlingi	darlingi	darlingi			darlingi
nCE134	white	549	darlingi				darlingi	darlingi	darlingi	darlingi			darlingi
nCE97	white	553	darlingi				darlingi	darlingi	darlingi	darlingi			darlingi
nCE98	white	557	darlingi				darlingi	darlingi	darlingi	darlingi			darlingi
nCE78	missing	562	darlingi				darlingi	darlingi	darlingi	darlingi			darlingi
nCE18	missing	557	darlingi				darlingi	darlingi	darlingi	darlingi			darlingi
nCE95	white	563	darlingi	triannulatus			darlingi / triannulatus	darlingi	darlingi	darlingi			darlingi
nCE02	white	555	darlingi				darlingi	darlingi	darlingi	darlingi			darlingi
nCE88	white	560	darlingi				darlingi	darlingi	darlingi	darlingi			darlingi
nCE67	white	565	darlingi	triannulatus			darlingi / triannulatus	darlingi	darlingi	darlingi			darlingi
nCE45	white	566	darlingi	triannulatus			darlingi / triannulatus	darlingi	darlingi	darlingi			darlingi
nCE37	white	566	darlingi	triannulatus			darlingi / triannulatus	darlingi	darlingi	darlingi			darlingi
nCE83	white	569	darlingi	triannulatus			darlingi / triannulatus	darlingi	darlingi	darlingi			darlingi
nCE27	white	570	darlingi	triannulatus			darlingi / triannulatus	darlingi	darlingi	darlingi			darlingi
nCE73	white	570	darlingi	triannulatus			darlingi / triannulatus	darlingi	darlingi	darlingi			darlingi
nCE26	white	571	darlingi	triannulatus			darlingi / triannulatus	darlingi	darlingi	darlingi			darlingi
nCE71	white	572	darlingi	triannulatus			darlingi / triannulatus	darlingi	darlingi	darlingi			darlingi
nCE44	white	574	darlingi	triannulatus			darlingi / triannulatus	darlingi	darlingi	darlingi			darlingi
nCE84	missing	568	darlingi	triannulatus			darlingi / triannulatus	LACKING	darlingi	darlingi			darlingi
nBL49	black	549	darlingi				darlingi	CONFLICTING	darlingi	darlingi			darlingi
nBL31	black	554	darlingi				darlingi	CONFLICTING	darlingi	darlingi			darlingi
nCE77	white	490 + 568					UNKNOWN	UNKNOWN	darlingi	darlingi			darlingi
nBL13	missing	496 + 504 + 516 + 555 + 590	nuneztovari				nuneztovari	nuneztovari	nuneztovari	nuneztovari			nuneztovari
nBL88	black	502	nuneztovari				nuneztovari	nuneztovari	nuneztovari	nuneztovari			nuneztovari
nBL94	black	481	oswaldoi	braziliensis			oswaldoi / braziliensis	oswaldoi	oswaldoi	oswaldoi			oswaldoi
nBL85	black	482	oswaldoi	braziliensis			oswaldoi / braziliensis	oswaldoi	oswaldoi	oswaldoi			oswaldoi
nBL73	white	475	oswaldoi				oswaldoi	CONFLICTING	oswaldoi	oswaldoi			oswaldoi
nBL56	white	486 + 557					UNKNOWN	UNKNOWN	darlingi	darlingi	braziliensis	darlingi	PROBLEM
nBL08	missing	571	darlingi	triannulatus			darlingi / triannulatus	LACKING	triannulatus	triannulatus			triannulatus
nBL05	missing	570	darlingi	triannulatus			darlingi / triannulatus	LACKING	triannulatus	triannulatus			triannulatus
nBL89	black	563	darlingi	triannulatus			darlingi / triannulatus	triannulatus	triannulatus	triannulatus			triannulatus
nBL90	black	568	darlingi	triannulatus			darlingi / triannulatus	triannulatus	triannulatus	triannulatus			triannulatus
nBL87	black	570	darlingi	triannulatus			darlingi / triannulatus	triannulatus	triannulatus	triannulatus			triannulatus
nBL40	black	571	darlingi	triannulatus			darlingi / triannulatus	triannulatus	triannulatus	triannulatus			triannulatus
nBL14	black	574	darlingi	triannulatus			darlingi / triannulatus	triannulatus	triannulatus	triannulatus			triannulatus

## Sheet: ROUTINE
ID	TAXONOMY	CAPILLARY ELECTROPHORESIS	METHOD
	TA-III5 COLOR	ITS2 SIZE	LINK	LINK	LINK	LINK	POSSIBILITIES (INTERVALS)	IDENTIFICATION (POSSIBILITIES + COLOR)
aBL08	white	490		braziliensis	aquasalis	ininii	braziliensis / aquasalis / ininii	braziliensis
aBL05	white	485		braziliensis	aquasalis		braziliensis / aquasalis	braziliensis
aBL19	white	485		braziliensis	aquasalis		braziliensis / aquasalis	braziliensis
CE94	white	485		braziliensis	aquasalis		braziliensis / aquasalis	braziliensis
aBL18	white	486		braziliensis	aquasalis	ininii	braziliensis / aquasalis / ininii	braziliensis
CE151	white	486		braziliensis	aquasalis	ininii	braziliensis / aquasalis / ininii	braziliensis
BL109	missing	555	darlingi				darlingi	darlingi
BL23	missing	555	darlingi				darlingi	darlingi
BL86	missing	556	darlingi				darlingi	darlingi
CE114	missing	557	darlingi				darlingi	darlingi
CE124	missing	557	darlingi				darlingi	darlingi
BL57	missing	558	darlingi				darlingi	darlingi
BL68	missing	558	darlingi				darlingi	darlingi
BL69	missing	558	darlingi				darlingi	darlingi
CA74	missing	558	darlingi				darlingi	darlingi
CE123	missing	558	darlingi				darlingi	darlingi
BL111	missing	559	darlingi				darlingi	darlingi
BL97	missing	559	darlingi				darlingi	darlingi
CE21	missing	559	darlingi				darlingi	darlingi
CE50	missing	561	darlingi				darlingi	darlingi
nCE11	white	548	darlingi				darlingi	darlingi
nBL77	white	549	darlingi				darlingi	darlingi
nBL91	white	549	darlingi				darlingi	darlingi
nCE58	white	549	darlingi				darlingi	darlingi
nBL19	white	550	darlingi				darlingi	darlingi
nBL27	white	550	darlingi				darlingi	darlingi
nBL43	white	550	darlingi				darlingi	darlingi
aBL16	white	551	darlingi				darlingi	darlingi
nBL07	white	551	darlingi				darlingi	darlingi
nBL25	white	551	darlingi				darlingi	darlingi
nBL70	white	551	darlingi				darlingi	darlingi
nCE46	white	551	darlingi				darlingi	darlingi
nCE50	white	551	darlingi				darlingi	darlingi
nBL58	white	552	darlingi				darlingi	darlingi
nBL99	white	552	darlingi				darlingi	darlingi
nCE01	white	552	darlingi				darlingi	darlingi
nCE126	white	552	darlingi				darlingi	darlingi
nCE13	white	552	darlingi				darlingi	darlingi
TP108	white	552	darlingi				darlingi	darlingi
aBL37	white	553	darlingi				darlingi	darlingi
aBL38	white	553	darlingi				darlingi	darlingi
nBL32	white	553	darlingi				darlingi	darlingi
nCE48	white	553	darlingi				darlingi	darlingi
BL58	white	554	darlingi				darlingi	darlingi
CE100	white	554	darlingi				darlingi	darlingi
nBL57	white	554	darlingi				darlingi	darlingi
nBL72	white	554	darlingi				darlingi	darlingi
nBL83	white	554	darlingi				darlingi	darlingi
nBL96	white	554	darlingi				darlingi	darlingi
nBL97	white	554	darlingi				darlingi	darlingi
nCE14	white	554	darlingi				darlingi	darlingi
nCE20	white	554	darlingi				darlingi	darlingi
nCE60	white	554	darlingi				darlingi	darlingi
TP160	white	554	darlingi				darlingi	darlingi
TP171	white	554	darlingi				darlingi	darlingi
aCA150	white	555	darlingi				darlingi	darlingi
aCA151	white	555	darlingi				darlingi	darlingi
CE115	white	555	darlingi				darlingi	darlingi
nBL26	white	555	darlingi				darlingi	darlingi
nBL30	white	555	darlingi				darlingi	darlingi
nBL42	white	555	darlingi				darlingi	darlingi
nBL45	white	555	darlingi				darlingi	darlingi
nBL76	white	555	darlingi				darlingi	darlingi
nBL81	white	555	darlingi				darlingi	darlingi
nCE03	white	555	darlingi				darlingi	darlingi
nCE09	white	555	darlingi				darlingi	darlingi
nCE12	white	555	darlingi				darlingi	darlingi
nCE128	white	555	darlingi				darlingi	darlingi
nCE135	white	555	darlingi				darlingi	darlingi
nCE15	white	555	darlingi				darlingi	darlingi
nCE16	white	555	darlingi				darlingi	darlingi
BL28	white	556	darlingi				darlingi	darlingi
CE116	white	556	darlingi				darlingi	darlingi
CE117	white	556	darlingi				darlingi	darlingi
CE125	white	556	darlingi				darlingi	darlingi
CE129	white	556	darlingi				darlingi	darlingi
CE62	white	556	darlingi				darlingi	darlingi
CE89	white	556	darlingi				darlingi	darlingi
CE95	white	556	darlingi				darlingi	darlingi
CE96	white	556	darlingi				darlingi	darlingi
CE98	white	556	darlingi				darlingi	darlingi
nBL36	white	556	darlingi				darlingi	darlingi
nBL61	white	556	darlingi				darlingi	darlingi
nBL62	white	556	darlingi				darlingi	darlingi
nBL66	white	556	darlingi				darlingi	darlingi
nBL68	white	556	darlingi				darlingi	darlingi
nBL78	white	556	darlingi				darlingi	darlingi
nCE05	white	556	darlingi				darlingi	darlingi
nCE108	white	556	darlingi				darlingi	darlingi
nCE127	white	556	darlingi				darlingi	darlingi
nCE139	white	556	darlingi				darlingi	darlingi
TP142	white	556	darlingi				darlingi	darlingi
TP302	white	556	darlingi				darlingi	darlingi
aCA145	white	557	darlingi				darlingi	darlingi
BL96	white	557	darlingi				darlingi	darlingi
BL99	white	557	darlingi				darlingi	darlingi
CE103	white	557	darlingi				darlingi	darlingi
CE105	white	557	darlingi				darlingi	darlingi
CE107	white	557	darlingi				darlingi	darlingi
CE109	white	557	darlingi				darlingi	darlingi
CE110	white	557	darlingi				darlingi	darlingi
CE112	white	557	darlingi				darlingi	darlingi
CE119	white	557	darlingi				darlingi	darlingi
CE120	white	557	darlingi				darlingi	darlingi
CE121	white	557	darlingi				darlingi	darlingi
CE122	white	557	darlingi				darlingi	darlingi
CE126	white	557	darlingi				darlingi	darlingi
CE127	white	557	darlingi				darlingi	darlingi
CE71	white	557	darlingi				darlingi	darlingi
CE73	white	557	darlingi				darlingi	darlingi
CE78	white	557	darlingi				darlingi	darlingi
CE79	white	557	darlingi				darlingi	darlingi
CE97	white	557	darlingi				darlingi	darlingi
nBL03	white	557	darlingi				darlingi	darlingi
nBL06	white	557	darlingi				darlingi	darlingi
nBL15	white	557	darlingi				darlingi	darlingi
nBL23	white	557	darlingi				darlingi	darlingi
nBL39	white	557	darlingi				darlingi	darlingi
nBL59	white	557	darlingi				darlingi	darlingi
nBL60	white	557	darlingi				darlingi	darlingi
nBL75	white	557	darlingi				darlingi	darlingi
nBL84	white	557	darlingi				darlingi	darlingi
nBL95	white	557	darlingi				darlingi	darlingi
nCE04	white	557	darlingi				darlingi	darlingi
nCE08	white	557	darlingi				darlingi	darlingi
nCE116	white	557	darlingi				darlingi	darlingi
nCE130	white	557	darlingi				darlingi	darlingi
nCE131	white	557	darlingi				darlingi	darlingi
nCE132	white	557	darlingi				darlingi	darlingi
nCE57	white	557	darlingi				darlingi	darlingi
nCE62	white	557	darlingi				darlingi	darlingi
BL108	white	558	darlingi				darlingi	darlingi
BL22	white	558	darlingi				darlingi	darlingi
BL31	white	558	darlingi				darlingi	darlingi
BL41	white	558	darlingi				darlingi	darlingi
BL95	white	558	darlingi				darlingi	darlingi
BL98	white	558	darlingi				darlingi	darlingi
CE102	white	558	darlingi				darlingi	darlingi
CE104	white	558	darlingi				darlingi	darlingi
CE106	white	558	darlingi				darlingi	darlingi
CE108	white	558	darlingi				darlingi	darlingi
CE111	white	558	darlingi				darlingi	darlingi
CE128	white	558	darlingi				darlingi	darlingi
CE59	white	558	darlingi				darlingi	darlingi
CE68	white	558	darlingi				darlingi	darlingi
CE72	white	558	darlingi				darlingi	darlingi
CE74	white	558	darlingi				darlingi	darlingi
CE75	white	558	darlingi				darlingi	darlingi
CE77	white	558	darlingi				darlingi	darlingi
CE81	white	558	darlingi				darlingi	darlingi
CE83	white	558	darlingi				darlingi	darlingi
CE85	white	558	darlingi				darlingi	darlingi
CE87	white	558	darlingi				darlingi	darlingi
nBL20	white	558	darlingi				darlingi	darlingi
nBL21	white	558	darlingi				darlingi	darlingi
nBL24	white	558	darlingi				darlingi	darlingi
nBL46	white	558	darlingi				darlingi	darlingi
nBL48	white	558	darlingi				darlingi	darlingi
nBL54	white	558	darlingi				darlingi	darlingi
nBL74	white	558	darlingi				darlingi	darlingi
nCE06	white	558	darlingi				darlingi	darlingi
nCE112	white	558	darlingi				darlingi	darlingi
nCE121	white	558	darlingi				darlingi	darlingi
nCE125	white	558	darlingi				darlingi	darlingi
nCE32	white	558	darlingi				darlingi	darlingi
nCE61	white	558	darlingi				darlingi	darlingi
nCE64	white	558	darlingi				darlingi	darlingi
nCE76	white	558	darlingi				darlingi	darlingi
TP321	white	558	darlingi				darlingi	darlingi
TP359	white	558	darlingi				darlingi	darlingi
TP398	white	558	darlingi				darlingi	darlingi
aCA143	white	559	darlingi				darlingi	darlingi
BL100	white	559	darlingi				darlingi	darlingi
BL107	white	559	darlingi				darlingi	darlingi
BL27	white	559	darlingi				darlingi	darlingi
BL29	white	559	darlingi				darlingi	darlingi
CE61	white	559	darlingi				darlingi	darlingi
CE63	white	559	darlingi				darlingi	darlingi
CE69	white	559	darlingi				darlingi	darlingi
CE84	white	559	darlingi				darlingi	darlingi
CE86	white	559	darlingi				darlingi	darlingi
nBL10	white	559	darlingi				darlingi	darlingi
nBL12	white	559	darlingi				darlingi	darlingi
nBL69	white	559	darlingi				darlingi	darlingi
nBL71	white	559	darlingi				darlingi	darlingi
nCE118	white	559	darlingi				darlingi	darlingi
nCE34	white	559	darlingi				darlingi	darlingi
nCE40	white	559	darlingi				darlingi	darlingi
nCE43	white	559	darlingi				darlingi	darlingi
nCE59	white	559	darlingi				darlingi	darlingi
nCE80	white	559	darlingi				darlingi	darlingi
BL101	white	560	darlingi				darlingi	darlingi
BL102	white	560	darlingi				darlingi	darlingi
CE138	white	560	darlingi				darlingi	darlingi
CE40	white	560	darlingi				darlingi	darlingi
CE64	white	560	darlingi				darlingi	darlingi
CE65	white	560	darlingi				darlingi	darlingi
CE66	white	560	darlingi				darlingi	darlingi
CE76	white	560	darlingi				darlingi	darlingi
CE80	white	560	darlingi				darlingi	darlingi
CE88	white	560	darlingi				darlingi	darlingi
nBL16	white	560	darlingi				darlingi	darlingi
nBL33	white	560	darlingi				darlingi	darlingi
nBL35	white	560	darlingi				darlingi	darlingi
nBL52	white	560	darlingi				darlingi	darlingi
nCE07	white	560	darlingi				darlingi	darlingi
nCE117	white	560	darlingi				darlingi	darlingi
nCE119	white	560	darlingi				darlingi	darlingi
nCE122	white	560	darlingi				darlingi	darlingi
nCE35	white	560	darlingi				darlingi	darlingi
nCE42	white	560	darlingi				darlingi	darlingi
nCE53	white	560	darlingi				darlingi	darlingi
nCE55	white	560	darlingi				darlingi	darlingi
nCE86	white	560	darlingi				darlingi	darlingi
CE70	white	561	darlingi				darlingi	darlingi
nBL34	white	561	darlingi				darlingi	darlingi
nBL51	white	561	darlingi				darlingi	darlingi
nBL63	white	561	darlingi				darlingi	darlingi
nBL86	white	561	darlingi				darlingi	darlingi
nCE100	white	561	darlingi				darlingi	darlingi
nCE33	white	561	darlingi				darlingi	darlingi
nCE74	white	561	darlingi				darlingi	darlingi
nBL04	white	562	darlingi				darlingi	darlingi
nBL18	white	562	darlingi				darlingi	darlingi
nBL41	white	562	darlingi				darlingi	darlingi
nBL53	white	562	darlingi				darlingi	darlingi
nBL55	white	562	darlingi				darlingi	darlingi
nCE102	white	562	darlingi				darlingi	darlingi
nCE103	white	562	darlingi				darlingi	darlingi
nCE114	white	562	darlingi				darlingi	darlingi
nCE115	white	562	darlingi				darlingi	darlingi
nCE23	white	562	darlingi				darlingi	darlingi
nCE36	white	562	darlingi				darlingi	darlingi
nCE79	white	562	darlingi				darlingi	darlingi
BL64	white	563	darlingi	triannulatus			darlingi / triannulatus	darlingi
CE137	white	563	darlingi	triannulatus			darlingi / triannulatus	darlingi
CE140	white	563	darlingi	triannulatus			darlingi / triannulatus	darlingi
nBL65	white	563	darlingi	triannulatus			darlingi / triannulatus	darlingi
nBL67	white	563	darlingi	triannulatus			darlingi / triannulatus	darlingi
nCE104	white	563	darlingi	triannulatus			darlingi / triannulatus	darlingi
nCE22	white	563	darlingi	triannulatus			darlingi / triannulatus	darlingi
nCE91	white	563	darlingi	triannulatus			darlingi / triannulatus	darlingi
nCE96	white	563	darlingi	triannulatus			darlingi / triannulatus	darlingi
BL113	white	564	darlingi	triannulatus			darlingi / triannulatus	darlingi
BL116	white	564	darlingi	triannulatus			darlingi / triannulatus	darlingi
BL139	white	564	darlingi	triannulatus			darlingi / triannulatus	darlingi
BL65	white	564	darlingi	triannulatus			darlingi / triannulatus	darlingi
BL90	white	564	darlingi	triannulatus			darlingi / triannulatus	darlingi
BL92	white	564	darlingi	triannulatus			darlingi / triannulatus	darlingi
CA20	white	564	darlingi	triannulatus			darlingi / triannulatus	darlingi
CA40	white	564	darlingi	triannulatus			darlingi / triannulatus	darlingi
CA41	white	564	darlingi	triannulatus			darlingi / triannulatus	darlingi
CA51	white	564	darlingi	triannulatus			darlingi / triannulatus	darlingi
CE118	white	564	darlingi	triannulatus			darlingi / triannulatus	darlingi
CE139	white	564	darlingi	triannulatus			darlingi / triannulatus	darlingi
CE99	white	564	darlingi	triannulatus			darlingi / triannulatus	darlingi
nCE19	white	564	darlingi	triannulatus			darlingi / triannulatus	darlingi
nCE28	white	564	darlingi	triannulatus			darlingi / triannulatus	darlingi
nCE31	white	564	darlingi	triannulatus			darlingi / triannulatus	darlingi
nCE56	white	564	darlingi	triannulatus			darlingi / triannulatus	darlingi
nCE87	white	564	darlingi	triannulatus			darlingi / triannulatus	darlingi
nCE99	white	564	darlingi	triannulatus			darlingi / triannulatus	darlingi
BL136	white	565	darlingi	triannulatus			darlingi / triannulatus	darlingi
BL51	white	565	darlingi	triannulatus			darlingi / triannulatus	darlingi
BL76	white	565	darlingi	triannulatus			darlingi / triannulatus	darlingi
BL89	white	565	darlingi	triannulatus			darlingi / triannulatus	darlingi
CA21	white	565	darlingi	triannulatus			darlingi / triannulatus	darlingi
CA31	white	565	darlingi	triannulatus			darlingi / triannulatus	darlingi
CA45	white	565	darlingi	triannulatus			darlingi / triannulatus	darlingi
CA79	white	565	darlingi	triannulatus			darlingi / triannulatus	darlingi
CA87	white	565	darlingi	triannulatus			darlingi / triannulatus	darlingi
CE141	white	565	darlingi	triannulatus			darlingi / triannulatus	darlingi
nBL17	white	565	darlingi	triannulatus			darlingi / triannulatus	darlingi
nCE101	white	565	darlingi	triannulatus			darlingi / triannulatus	darlingi
nCE110	white	565	darlingi	triannulatus			darlingi / triannulatus	darlingi
nCE38	white	565	darlingi	triannulatus			darlingi / triannulatus	darlingi
nCE90	white	565	darlingi	triannulatus			darlingi / triannulatus	darlingi
BL06	white	566	darlingi	triannulatus			darlingi / triannulatus	darlingi
BL103	white	566	darlingi	triannulatus			darlingi / triannulatus	darlingi
BL12	white	566	darlingi	triannulatus			darlingi / triannulatus	darlingi
BL137	white	566	darlingi	triannulatus			darlingi / triannulatus	darlingi
BL14	white	566	darlingi	triannulatus			darlingi / triannulatus	darlingi
BL141	white	566	darlingi	triannulatus			darlingi / triannulatus	darlingi
BL16	white	566	darlingi	triannulatus			darlingi / triannulatus	darlingi
BL26	white	566	darlingi	triannulatus			darlingi / triannulatus	darlingi
BL36	white	566	darlingi	triannulatus			darlingi / triannulatus	darlingi
BL38	white	566	darlingi	triannulatus			darlingi / triannulatus	darlingi
BL49	white	566	darlingi	triannulatus			darlingi / triannulatus	darlingi
BL55	white	566	darlingi	triannulatus			darlingi / triannulatus	darlingi
BL56	white	566	darlingi	triannulatus			darlingi / triannulatus	darlingi
BL59	white	566	darlingi	triannulatus			darlingi / triannulatus	darlingi
BL91	white	566	darlingi	triannulatus			darlingi / triannulatus	darlingi
BL93	white	566	darlingi	triannulatus			darlingi / triannulatus	darlingi
CA04	white	566	darlingi	triannulatus			darlingi / triannulatus	darlingi
CA18	white	566	darlingi	triannulatus			darlingi / triannulatus	darlingi
CA19	white	566	darlingi	triannulatus			darlingi / triannulatus	darlingi
CA48	white	566	darlingi	triannulatus			darlingi / triannulatus	darlingi
CA64	white	566	darlingi	triannulatus			darlingi / triannulatus	darlingi
CA70	white	566	darlingi	triannulatus			darlingi / triannulatus	darlingi
CE90	white	566	darlingi	triannulatus			darlingi / triannulatus	darlingi
nBL38	white	566	darlingi	triannulatus			darlingi / triannulatus	darlingi
nCE106	white	566	darlingi	triannulatus			darlingi / triannulatus	darlingi
nCE113	white	566	darlingi	triannulatus			darlingi / triannulatus	darlingi
nCE24	white	566	darlingi	triannulatus			darlingi / triannulatus	darlingi
nCE68	white	566	darlingi	triannulatus			darlingi / triannulatus	darlingi
nCE69	white	566	darlingi	triannulatus			darlingi / triannulatus	darlingi
nCE70	white	566	darlingi	triannulatus			darlingi / triannulatus	darlingi
nCE92	white	566	darlingi	triannulatus			darlingi / triannulatus	darlingi
BL104	white	567	darlingi	triannulatus			darlingi / triannulatus	darlingi
BL106	white	567	darlingi	triannulatus			darlingi / triannulatus	darlingi
BL119	white	567	darlingi	triannulatus			darlingi / triannulatus	darlingi
BL126	white	567	darlingi	triannulatus			darlingi / triannulatus	darlingi
BL129	white	567	darlingi	triannulatus			darlingi / triannulatus	darlingi
BL131	white	567	darlingi	triannulatus			darlingi / triannulatus	darlingi
BL135	white	567	darlingi	triannulatus			darlingi / triannulatus	darlingi
BL15	white	567	darlingi	triannulatus			darlingi / triannulatus	darlingi
BL25	white	567	darlingi	triannulatus			darlingi / triannulatus	darlingi
CA38	white	567	darlingi	triannulatus			darlingi / triannulatus	darlingi
CA46	white	567	darlingi	triannulatus			darlingi / triannulatus	darlingi
CA60	white	567	darlingi	triannulatus			darlingi / triannulatus	darlingi
CA71	white	567	darlingi	triannulatus			darlingi / triannulatus	darlingi
CE91	white	567	darlingi	triannulatus			darlingi / triannulatus	darlingi
CE92	white	567	darlingi	triannulatus			darlingi / triannulatus	darlingi
CE93	white	567	darlingi	triannulatus			darlingi / triannulatus	darlingi
nBL02	white	567	darlingi	triannulatus			darlingi / triannulatus	darlingi
nCE105	white	567	darlingi	triannulatus			darlingi / triannulatus	darlingi
nCE17	white	567	darlingi	triannulatus			darlingi / triannulatus	darlingi
nCE29	white	567	darlingi	triannulatus			darlingi / triannulatus	darlingi
nCE41	white	567	darlingi	triannulatus			darlingi / triannulatus	darlingi
nCE81	white	567	darlingi	triannulatus			darlingi / triannulatus	darlingi
nCE82	white	567	darlingi	triannulatus			darlingi / triannulatus	darlingi
nCE89	white	567	darlingi	triannulatus			darlingi / triannulatus	darlingi
BL03	white	568	darlingi	triannulatus			darlingi / triannulatus	darlingi
BL110	white	568	darlingi	triannulatus			darlingi / triannulatus	darlingi
BL132	white	568	darlingi	triannulatus			darlingi / triannulatus	darlingi
BL17	white	568	darlingi	triannulatus			darlingi / triannulatus	darlingi
BL19	white	568	darlingi	triannulatus			darlingi / triannulatus	darlingi
BL20	white	568	darlingi	triannulatus			darlingi / triannulatus	darlingi
BL34	white	568	darlingi	triannulatus			darlingi / triannulatus	darlingi
BL46	white	568	darlingi	triannulatus			darlingi / triannulatus	darlingi
BL53	white	568	darlingi	triannulatus			darlingi / triannulatus	darlingi
BL78	white	568	darlingi	triannulatus			darlingi / triannulatus	darlingi
nCE21	white	568	darlingi	triannulatus			darlingi / triannulatus	darlingi
nCE25	white	568	darlingi	triannulatus			darlingi / triannulatus	darlingi
nCE39	white	568	darlingi	triannulatus			darlingi / triannulatus	darlingi
nCE72	white	568	darlingi	triannulatus			darlingi / triannulatus	darlingi
BL05	white	569	darlingi	triannulatus			darlingi / triannulatus	darlingi
BL21	white	569	darlingi	triannulatus			darlingi / triannulatus	darlingi
CE135	white	569	darlingi	triannulatus			darlingi / triannulatus	darlingi
nCE85	white	569	darlingi	triannulatus			darlingi / triannulatus	darlingi
BL66	white	570	darlingi	triannulatus			darlingi / triannulatus	darlingi
CE136	white	572	darlingi	triannulatus			darlingi / triannulatus	darlingi
aCA161	black	499	nuneztovari				nuneztovari	nuneztovari
aCA165	black	500	nuneztovari				nuneztovari	nuneztovari
BL81	missing	503 + 514	nuneztovari				nuneztovari	nuneztovari
BL70	missing	572	darlingi	triannulatus			darlingi / triannulatus	TO BE SEQUENCED
nCE47	white	547					UNKNOWN	TO BE SEQUENCED
aCA186	black	574	darlingi	triannulatus			darlingi / triannulatus	triannulatus
aCA154	black	580		triannulatus			triannulatus	triannulatus
aCA164	black	580		triannulatus			triannulatus	triannulatus
CA30	black	580		triannulatus			triannulatus	triannulatus
CA35	black	580		triannulatus			triannulatus	triannulatus
CA55	black	580		triannulatus			triannulatus	triannulatus
CA78	black	580		triannulatus			triannulatus	triannulatus
CA58	black	581		triannulatus			triannulatus	triannulatus
CA65	black	581		triannulatus			triannulatus	triannulatus
CA67	black	581		triannulatus			triannulatus	triannulatus
CA27	black	583		triannulatus			triannulatus	triannulatus
CA36	black	583		triannulatus			triannulatus	triannulatus
aCA179	black	584		triannulatus			triannulatus	triannulatus
aCA137	black	585		triannulatus			triannulatus	triannulatus
aCA72	missing	580		triannulatus			triannulatus	triannulatus
