# Supplementary material for: Using capillary electrophoresis to identify Anopheline species in routine sampling sites
Source: Ecol Evol. 2024 Mar 12;14(3):e10782. doi: 10.1002/ece3.10782 (PMC10933085; doi:10.1002/ece3.10782)
Supplement: Supplementary file 5 — Data S4 [file ECE3-14-e10782-s003.xlsx]

## Sheet: SPECIES
ID	place	year	species	step
aBL29	BL	2019	braziliensis	1
aBL14	BL	2019	braziliensis	1
aBL09	BL	2019	braziliensis	1
aBL28	BL	2019	braziliensis	1
aBL04	BL	2019	braziliensis	1
aBL10	BL	2019	braziliensis	1
aBL17	BL	2019	braziliensis	1
aBL26	BL	2019	braziliensis	1
aBL27	BL	2019	braziliensis	1
aCA144	CA	2019	braziliensis	1
aCA40	CA	2019	braziliensis	1
aCA42	CA	2019	braziliensis	1
aCA77	CA	2019	braziliensis	1
aCA38	CA	2019	braziliensis	1
aCA52	CA	2019	braziliensis	1
aCA15	CA	2019	braziliensis	1
aCA39	CA	2019	braziliensis	1
aBL06	BL	2019	braziliensis	1
aCA18	CA	2019	braziliensis	1
aCA178	CA	2019	braziliensis	1
aCA142	CA	2019	braziliensis	1
aCA49	CA	2019	braziliensis	1
aCA48	CA	2019	braziliensis	1
aCA19	CA	2019	braziliensis	1
aCA71	CA	2019	braziliensis	1
aBL07	BL	2019	braziliensis	1
aBL40	BL	2019	braziliensis	1
aCA34	CA	2019	braziliensis	1
aCA35	CA	2019	braziliensis	1
aCA03	CA	2019	darlingi	1
aCA01	CA	2019	darlingi	1
aCA02	CA	2019	darlingi	1
aCA06	CA	2019	darlingi	1
aBL13	BL	2019	darlingi	1
aBL34	BL	2019	darlingi	1
aBL02	BL	2019	darlingi	1
aBL12	BL	2019	darlingi	1
aBL15	BL	2019	darlingi	1
aBL25	BL	2019	darlingi	1
aCA100	CA	2019	darlingi	1
aCA146	CA	2019	darlingi	1
aCA148	CA	2019	darlingi	1
aCA89	CA	2019	darlingi	1
aCA122	CA	2019	darlingi	1
aCA97	CA	2019	darlingi	1
aCA99	CA	2019	darlingi	1
aBL03	BL	2019	darlingi	1
aCA101	CA	2019	darlingi	1
aCA98	CA	2019	darlingi	1
aCA90	CA	2019	darlingi	1
aCA102	CA	2019	darlingi	1
aCA103	CA	2019	darlingi	1
aCA91	CA	2019	darlingi	1
aCA140	CA	2019	darlingi	1
aCA54	CA	2019	darlingi	1
aCA119	CA	2019	darlingi	1
aCA152	CA	2019	darlingi	1
aCA104	CA	2019	darlingi	1
aCA50	CA	2019	darlingi	1
aCA92	CA	2019	darlingi	1
aCA93	CA	2019	darlingi	1
aCA28	CA	2019	darlingi	1
aCA79	CA	2019	darlingi	1
aBL23	BL	2019	darlingi	1
aCA95	CA	2019	darlingi	1
aCA04	CA	2019	darlingi	1
aCA106	CA	2019	darlingi	1
aCA43	CA	2019	darlingi	1
aCA55	CA	2019	darlingi	1
aCA13	CA	2019	darlingi	1
aCA80	CA	2019	darlingi	1
aCA81	CA	2019	darlingi	1
aCA08	CA	2019	darlingi	1
aCA82	CA	2019	darlingi	1
aCA105	CA	2019	darlingi	1
aCA09	CA	2019	darlingi	1
aBL01	BL	2019	darlingi	1
aCA22	CA	2019	darlingi	1
aCA11	CA	2019	darlingi	1
aCA10	CA	2019	darlingi	1
aCA171	CA	2019	ininii	1
aCA166	CA	2019	ininii	1
aCA120	CA	2019	medialis	1
aCA65	CA	2019	medialis	1
aCA41	CA	2019	medialis	1
aCA64	CA	2019	medialis	1
aCA66	CA	2019	medialis	1
aCA32	CA	2019	medialis	1
aCA27	CA	2019	nuneztovari	1
aCA121	CA	2019	nuneztovari	1
aCA115	CA	2019	nuneztovari	1
aCA114	CA	2019	nuneztovari	1
aCA86	CA	2019	nuneztovari	1
aCA127	CA	2019	nuneztovari	1
aCA160	CA	2019	nuneztovari	1
aCA124	CA	2019	nuneztovari	1
aCA67	CA	2019	nuneztovari	1
aCA20	CA	2019	nuneztovari	1
aCA68	CA	2019	nuneztovari	1
aCA113	CA	2019	nuneztovari	1
aCA128	CA	2019	nuneztovari	1
aCA70	CA	2019	nuneztovari	1
aCA69	CA	2019	nuneztovari	1
aCA110	CA	2019	nuneztovari	1
aCA87	CA	2019	nuneztovari	1
aCA136	CA	2019	nuneztovari	1
aCA33	CA	2019	nuneztovari	1
aCA46	CA	2019	nuneztovari	1
aCA31	CA	2019	nuneztovari	1
aCA129	CA	2019	nuneztovari	1
aCA107	CA	2019	nuneztovari	1
aCA37	CA	2019	nuneztovari	1
aCA108	CA	2019	nuneztovari	1
aCA109	CA	2019	nuneztovari	1
aCA126	CA	2019	nuneztovari	1
aCA111	CA	2019	nuneztovari	1
aCA84	CA	2019	nuneztovari	1
aCA36	CA	2019	nuneztovari	1
aCA21	CA	2019	nuneztovari	1
aCA173	CA	2019	nuneztovari	1
aCA58	CA	2019	braziliensis	1
aCA141	CA	2019	braziliensis	1
aCA132	CA	2019	braziliensis	1
aCA153	CA	2019	braziliensis	1
aCA123	CA	2019	darlingi	1
aCA147	CA	2019	darlingi	1
aCA59	CA	2019	nuneztovari	1
aCA130	CA	2019	nuneztovari	1
aCA131	CA	2019	nuneztovari	1
aCA44	CA	2019	nuneztovari	1
aCA17	CA	2019	NON ANOPHELES	1
aCA134	CA	2019	triannulatus	1
aCA170	CA	2019	triannulatus	1
aCA47	CA	2019	triannulatus	1
aCA139	CA	2019	triannulatus	1
aCA138	CA	2019	nuneztovari	1
aCA45	CA	2019	nuneztovari	1
aCA163	CA	2019	nuneztovari	1
aCA61	CA	2019	nuneztovari	1
aCA116	CA	2019	NON ANOPHELES	1
aCA117	CA	2019	NON ANOPHELES	1
aCA112	CA	2019	NON ANOPHELES	1
aCA155	CA	2019	triannulatus	1
aCA168	CA	2019	triannulatus	1
aBL35	BL	2019	triannulatus	1
aCA133	CA	2019	triannulatus	1
aCA62	CA	2019	triannulatus	1
aCA85	CA	2019	triannulatus	1
aCA74	CA	2019	triannulatus	1
aCA75	CA	2019	triannulatus	1
aCA76	CA	2019	triannulatus	1
aCA183	CA	2019	triannulatus	1
aCA30	CA	2019	triannulatus	1
aCA14	CA	2019	triannulatus	1
aCA73	CA	2019	triannulatus	1
aCA162	CA	2019	triannulatus	1
aCA26	CA	2019	triannulatus	1
aCA07	CA	2019	triannulatus	1
aCA24	CA	2019	triannulatus	1
aCA83	CA	2019	triannulatus	1
aCA169	CA	2019	triannulatus	1
aCA172	CA	2019	triannulatus	1
aCA187	CA	2019	triannulatus	1
aCA23	CA	2019	triannulatus	1
aCA177	CA	2019	triannulatus	1
aCA188	CA	2019	triannulatus	1
aCA158	CA	2019	triannulatus	1
GA14	GA	2020	aquasalis	2
BL121	BL	2020	braziliensis	2
GA05	GA	2020	braziliensis	2
BL01	BL	2020	braziliensis	2
GA02	GA	2020	braziliensis	2
GA01	GA	2020	braziliensis	2
GA04	GA	2020	braziliensis	2
GA17	GA	2020	braziliensis	2
GA25	GA	2020	braziliensis	2
GA26	GA	2020	braziliensis	2
GA27	GA	2020	braziliensis	2
GA28	GA	2020	braziliensis	2
GA29	GA	2020	braziliensis	2
GA30	GA	2020	braziliensis	2
BL42	BL	2020	braziliensis	2
BL50	BL	2020	braziliensis	2
GA16	GA	2020	braziliensis	2
GA19	GA	2020	braziliensis	2
GA24	GA	2020	braziliensis	2
BL123	BL	2020	braziliensis	2
BL35	BL	2020	braziliensis	2
BL45	BL	2020	braziliensis	2
CA05	CA	2020	braziliensis	2
CA39	CA	2020	braziliensis	2
CA81	CA	2020	braziliensis	2
CA83	CA	2020	braziliensis	2
GA07	GA	2020	braziliensis	2
GA08	GA	2020	braziliensis	2
GA12	GA	2020	braziliensis	2
GA18	GA	2020	braziliensis	2
GA31	GA	2020	braziliensis	2
BL127	BL	2020	braziliensis	2
BL130	BL	2020	braziliensis	2
BL140	BL	2020	braziliensis	2
BL37	BL	2020	braziliensis	2
CA69	CA	2020	braziliensis	2
CA91	CA	2020	braziliensis	2
BL120	BL	2020	braziliensis	2
BL134	BL	2020	braziliensis	2
CA02	CA	2020	braziliensis	2
GA21	GA	2020	braziliensis	2
GA23	GA	2020	braziliensis	2
GA11	GA	2020	braziliensis	2
GA10	GA	2020	braziliensis	2
GA22	GA	2020	braziliensis	2
CA52	CA	2020	braziliensis	2
GA03	GA	2020	braziliensis	2
GA20	GA	2020	braziliensis	2
GA09	GA	2020	TO BE VERIFIED	2
CA15	CA	2020	darlingi	2
CA16	CA	2020	darlingi	2
BL32	BL	2020	darlingi	2
CA43	CA	2020	darlingi	2
CE149	CE	2020	darlingi	2
CE160	CE	2020	darlingi	2
BL112	BL	2020	darlingi	2
BL43	BL	2020	darlingi	2
BL94	BL	2020	darlingi	2
CA32	CA	2020	darlingi	2
CA42	CA	2020	darlingi	2
CA66	CA	2020	darlingi	2
BL115	BL	2020	darlingi	2
BL52	BL	2020	darlingi	2
BL60	BL	2020	darlingi	2
CE142	CE	2020	darlingi	2
CE150	CE	2020	darlingi	2
CE153	CE	2020	darlingi	2
CE154	CE	2020	darlingi	2
BL117	BL	2020	darlingi	2
BL114	BL	2020	darlingi	2
CA44	CA	2020	darlingi	2
CE131	CE	2020	darlingi	2
CE144	CE	2020	darlingi	2
CE148	CE	2020	darlingi	2
CE152	CE	2020	darlingi	2
CE156	CE	2020	darlingi	2
BL48	BL	2020	darlingi	2
BL33	BL	2020	darlingi	2
BL63	BL	2020	darlingi	2
BL75	BL	2020	darlingi	2
BL77	BL	2020	darlingi	2
CE132	CE	2020	darlingi	2
CE143	CE	2020	darlingi	2
CE145	CE	2020	darlingi	2
BL143	BL	2020	darlingi	2
BL88	BL	2020	darlingi	2
CA22	CA	2020	darlingi	2
CE133	CE	2020	darlingi	2
CE155	CE	2020	darlingi	2
BL04	BL	2020	darlingi	2
CA11	CA	2020	darlingi	2
CA50	CA	2020	darlingi	2
BL105	BL	2020	darlingi	2
BL133	BL	2020	darlingi	2
BL24	BL	2020	darlingi	2
BL79	BL	2020	darlingi	2
CA03	CA	2020	darlingi	2
CE134	CE	2020	darlingi	2
CE157	CE	2020	darlingi	2
BL54	BL	2020	darlingi	2
CA13	CA	2020	darlingi	2
BL08	BL	2020	darlingi	2
CA14	CA	2020	darlingi	2
CE147	CE	2020	darlingi	2
CE159	CE	2020	darlingi	2
CE158	CE	2020	darlingi	2
BL118	BL	2020	darlingi	2
BL128	BL	2020	darlingi	2
BL02	BL	2020	darlingi	2
BL47	BL	2020	darlingi	2
BL18	BL	2020	darlingi	2
BL40	BL	2020	darlingi	2
BL13	BL	2020	nuneztovari	2
GA06	GA	2020	peryassui	2
GA32	GA	2020	braziliensis	2
BL138	BL	2020	braziliensis	2
BL122	BL	2020	braziliensis	2
BL124	BL	2020	braziliensis	2
CA10	CA	2020	braziliensis	2
CA01	CA	2020	braziliensis	2
CA86	CA	2020	braziliensis	2
CA49	CA	2020	braziliensis	2
CA06	CA	2020	darlingi	2
CA09	CA	2020	darlingi	2
CA53	CA	2020	darlingi	2
BL61	BL	2020	darlingi	2
CA07	CA	2020	darlingi	2
CA08	CA	2020	darlingi	2
BL07	BL	2020	darlingi	2
BL125	BL	2020	darlingi	2
CA77	CA	2020	nuneztovari	2
CA84	CA	2020	nuneztovari	2
CA47	CA	2020	nuneztovari	2
CA33	CA	2020	triannulatus	2
BL62	BL	2020	triannulatus	2
CA29	CA	2020	triannulatus	2
CA54	CA	2020	triannulatus	2
CA12	CA	2020	triannulatus	2
CA73	CA	2020	triannulatus	2
CA76	CA	2020	triannulatus	2
GA15	GA	2020	triannulatus	2
CA68	CA	2020	triannulatus	2
CA28	CA	2020	triannulatus	2
CA56	CA	2020	triannulatus	2
CA63	CA	2020	triannulatus	2
CA57	CA	2020	triannulatus	2
CA80	CA	2020	triannulatus	2
CA88	CA	2020	triannulatus	2
CA17	CA	2020	triannulatus	2
CA59	CA	2020	triannulatus	2
CA75	CA	2020	triannulatus	2
CA82	CA	2020	triannulatus	2
CA89	CA	2020	triannulatus	2
CA90	CA	2020	triannulatus	2
BL09	BL	2020	triannulatus	2
CA34	CA	2020	triannulatus	2
CA25	CA	2020	triannulatus	2
CA26	CA	2020	triannulatus	2
CA61	CA	2020	triannulatus	2
CA62	CA	2020	triannulatus	2
CA24	CA	2020	triannulatus	2
CA37	CA	2020	triannulatus	2
CA85	CA	2020	triannulatus	2
nCE93	CE	2021	aquasalis	3
nCE75	CE	2021	aquasalis	3
nCE10	CE	2021	aquasalis	3
nBL47	BL	2021	braziliensis	3
nBL09	BL	2021	braziliensis	3
nCE54	CE	2021	braziliensis	3
nBL50	BL	2021	braziliensis	3
nCE107	CE	2021	braziliensis	3
nCE51	CE	2021	darlingi	3
nCE123	CE	2021	darlingi	3
nBL79	BL	2021	darlingi	3
nBL80	BL	2021	darlingi	3
nCE124	CE	2021	darlingi	3
nBL28	BL	2021	darlingi	3
nBL92	BL	2021	darlingi	3
nCE129	CE	2021	darlingi	3
nCE133	CE	2021	darlingi	3
nCE49	CE	2021	darlingi	3
nBL82	BL	2021	darlingi	3
nCE137	CE	2021	darlingi	3
nCE65	CE	2021	darlingi	3
nBL29	BL	2021	darlingi	3
nCE63	CE	2021	darlingi	3
nCE136	CE	2021	darlingi	3
nCE66	CE	2021	darlingi	3
nCE140	CE	2021	darlingi	3
nBL44	BL	2021	darlingi	3
nBL22	BL	2021	darlingi	3
nBL11	BL	2021	darlingi	3
nBL64	BL	2021	darlingi	3
nBL98	BL	2021	darlingi	3
nCE52	CE	2021	darlingi	3
nBL01	BL	2021	darlingi	3
nCE94	CE	2021	darlingi	3
nBL93	BL	2021	darlingi	3
nCE111	CE	2021	darlingi	3
nCE138	CE	2021	darlingi	3
nCE109	CE	2021	darlingi	3
nBL37	BL	2021	darlingi	3
nCE134	CE	2021	darlingi	3
nCE97	CE	2021	darlingi	3
nCE98	CE	2021	darlingi	3
nCE78	CE	2021	darlingi	3
nCE18	CE	2021	darlingi	3
nCE95	CE	2021	darlingi	3
nCE02	CE	2021	darlingi	3
nCE88	CE	2021	darlingi	3
nCE67	CE	2021	darlingi	3
nCE45	CE	2021	darlingi	3
nCE37	CE	2021	darlingi	3
nCE83	CE	2021	darlingi	3
nCE27	CE	2021	darlingi	3
nCE73	CE	2021	darlingi	3
nCE26	CE	2021	darlingi	3
nCE71	CE	2021	darlingi	3
nCE44	CE	2021	darlingi	3
nCE84	CE	2021	darlingi	3
nBL49	BL	2021	darlingi	3
nBL31	BL	2021	darlingi	3
nCE77	CE	2021	TO BE VERIFIED	3
nBL13	BL	2021	nuneztovari	3
nBL88	BL	2021	nuneztovari	3
nBL94	BL	2021	oswaldoi	3
nBL85	BL	2021	oswaldoi	3
nBL73	BL	2021	oswaldoi	3
nBL56	BL	2021	TO BE VERIFIED	3
nBL08	BL	2021	triannulatus	3
nBL05	BL	2021	triannulatus	3
nBL89	BL	2021	triannulatus	3
nBL90	BL	2021	triannulatus	3
nBL87	BL	2021	triannulatus	3
nBL40	BL	2021	triannulatus	3
nBL14	BL	2021	triannulatus	3
aBL08	BL	2019	braziliensis	routine
aBL05	BL	2019	braziliensis	routine
aBL19	BL	2019	braziliensis	routine
CE94	CE	2020	braziliensis	routine
aBL18	BL	2019	braziliensis	routine
CE151	CE	2020	braziliensis	routine
BL109	BL	2020	darlingi	routine
BL23	BL	2020	darlingi	routine
BL86	BL	2020	darlingi	routine
CE114	CE	2020	darlingi	routine
CE124	CE	2020	darlingi	routine
BL57	BL	2020	darlingi	routine
BL68	BL	2020	darlingi	routine
BL69	BL	2020	darlingi	routine
CA74	CA	2020	darlingi	routine
CE123	CE	2020	darlingi	routine
BL111	BL	2020	darlingi	routine
BL97	BL	2020	darlingi	routine
CE21	CE	2020	darlingi	routine
CE50	CE	2020	darlingi	routine
nCE11	CE	2021	darlingi	routine
nBL77	BL	2021	darlingi	routine
nBL91	BL	2021	darlingi	routine
nCE58	CE	2021	darlingi	routine
nBL19	BL	2021	darlingi	routine
nBL27	BL	2021	darlingi	routine
nBL43	BL	2021	darlingi	routine
aBL16	BL	2019	darlingi	routine
nBL07	BL	2021	darlingi	routine
nBL25	BL	2021	darlingi	routine
nBL70	BL	2021	darlingi	routine
nCE46	CE	2021	darlingi	routine
nCE50	CE	2021	darlingi	routine
nBL58	BL	2021	darlingi	routine
nBL99	BL	2021	darlingi	routine
nCE01	CE	2021	darlingi	routine
nCE126	CE	2021	darlingi	routine
nCE13	CE	2021	darlingi	routine
TP108	TP	2018	darlingi	routine
aBL37	BL	2019	darlingi	routine
aBL38	BL	2019	darlingi	routine
nBL32	BL	2021	darlingi	routine
nCE48	CE	2021	darlingi	routine
BL58	BL	2020	darlingi	routine
CE100	CE	2020	darlingi	routine
nBL57	BL	2021	darlingi	routine
nBL72	BL	2021	darlingi	routine
nBL83	BL	2021	darlingi	routine
nBL96	BL	2021	darlingi	routine
nBL97	BL	2021	darlingi	routine
nCE14	CE	2021	darlingi	routine
nCE20	CE	2021	darlingi	routine
nCE60	CE	2021	darlingi	routine
TP160	TP	2018	darlingi	routine
TP171	TP	2018	darlingi	routine
aCA150	CA	2019	darlingi	routine
aCA151	CA	2019	darlingi	routine
CE115	CE	2020	darlingi	routine
nBL26	BL	2021	darlingi	routine
nBL30	BL	2021	darlingi	routine
nBL42	BL	2021	darlingi	routine
nBL45	BL	2021	darlingi	routine
nBL76	BL	2021	darlingi	routine
nBL81	BL	2021	darlingi	routine
nCE03	CE	2021	darlingi	routine
nCE09	CE	2021	darlingi	routine
nCE12	CE	2021	darlingi	routine
nCE128	CE	2021	darlingi	routine
nCE135	CE	2021	darlingi	routine
nCE15	CE	2021	darlingi	routine
nCE16	CE	2021	darlingi	routine
BL28	BL	2020	darlingi	routine
CE116	CE	2020	darlingi	routine
CE117	CE	2020	darlingi	routine
CE125	CE	2020	darlingi	routine
CE129	CE	2020	darlingi	routine
CE62	CE	2020	darlingi	routine
CE89	CE	2020	darlingi	routine
CE95	CE	2020	darlingi	routine
CE96	CE	2020	darlingi	routine
CE98	CE	2020	darlingi	routine
nBL36	BL	2021	darlingi	routine
nBL61	BL	2021	darlingi	routine
nBL62	BL	2021	darlingi	routine
nBL66	BL	2021	darlingi	routine
nBL68	BL	2021	darlingi	routine
nBL78	BL	2021	darlingi	routine
nCE05	CE	2021	darlingi	routine
nCE108	CE	2021	darlingi	routine
nCE127	CE	2021	darlingi	routine
nCE139	CE	2021	darlingi	routine
TP142	TP	2018	darlingi	routine
TP302	TP	2018	darlingi	routine
aCA145	CA	2019	darlingi	routine
BL96	BL	2020	darlingi	routine
BL99	BL	2020	darlingi	routine
CE103	CE	2020	darlingi	routine
CE105	CE	2020	darlingi	routine
CE107	CE	2020	darlingi	routine
CE109	CE	2020	darlingi	routine
CE110	CE	2020	darlingi	routine
CE112	CE	2020	darlingi	routine
CE119	CE	2020	darlingi	routine
CE120	CE	2020	darlingi	routine
CE121	CE	2020	darlingi	routine
CE122	CE	2020	darlingi	routine
CE126	CE	2020	darlingi	routine
CE127	CE	2020	darlingi	routine
CE71	CE	2020	darlingi	routine
CE73	CE	2020	darlingi	routine
CE78	CE	2020	darlingi	routine
CE79	CE	2020	darlingi	routine
CE97	CE	2020	darlingi	routine
nBL03	BL	2021	darlingi	routine
nBL06	BL	2021	darlingi	routine
nBL15	BL	2021	darlingi	routine
nBL23	BL	2021	darlingi	routine
nBL39	BL	2021	darlingi	routine
nBL59	BL	2021	darlingi	routine
nBL60	BL	2021	darlingi	routine
nBL75	BL	2021	darlingi	routine
nBL84	BL	2021	darlingi	routine
nBL95	BL	2021	darlingi	routine
nCE04	CE	2021	darlingi	routine
nCE08	CE	2021	darlingi	routine
nCE116	CE	2021	darlingi	routine
nCE130	CE	2021	darlingi	routine
nCE131	CE	2021	darlingi	routine
nCE132	CE	2021	darlingi	routine
nCE57	CE	2021	darlingi	routine
nCE62	CE	2021	darlingi	routine
BL108	BL	2020	darlingi	routine
BL22	BL	2020	darlingi	routine
BL31	BL	2020	darlingi	routine
BL41	BL	2020	darlingi	routine
BL95	BL	2020	darlingi	routine
BL98	BL	2020	darlingi	routine
CE102	CE	2020	darlingi	routine
CE104	CE	2020	darlingi	routine
CE106	CE	2020	darlingi	routine
CE108	CE	2020	darlingi	routine
CE111	CE	2020	darlingi	routine
CE128	CE	2020	darlingi	routine
CE59	CE	2020	darlingi	routine
CE68	CE	2020	darlingi	routine
CE72	CE	2020	darlingi	routine
CE74	CE	2020	darlingi	routine
CE75	CE	2020	darlingi	routine
CE77	CE	2020	darlingi	routine
CE81	CE	2020	darlingi	routine
CE83	CE	2020	darlingi	routine
CE85	CE	2020	darlingi	routine
CE87	CE	2020	darlingi	routine
nBL20	BL	2021	darlingi	routine
nBL21	BL	2021	darlingi	routine
nBL24	BL	2021	darlingi	routine
nBL46	BL	2021	darlingi	routine
nBL48	BL	2021	darlingi	routine
nBL54	BL	2021	darlingi	routine
nBL74	BL	2021	darlingi	routine
nCE06	CE	2021	darlingi	routine
nCE112	CE	2021	darlingi	routine
nCE121	CE	2021	darlingi	routine
nCE125	CE	2021	darlingi	routine
nCE32	CE	2021	darlingi	routine
nCE61	CE	2021	darlingi	routine
nCE64	CE	2021	darlingi	routine
nCE76	CE	2021	darlingi	routine
TP321	TP	2018	darlingi	routine
TP359	TP	2018	darlingi	routine
TP398	TP	2018	darlingi	routine
aCA143	CA	2019	darlingi	routine
BL100	BL	2020	darlingi	routine
BL107	BL	2020	darlingi	routine
BL27	BL	2020	darlingi	routine
BL29	BL	2020	darlingi	routine
CE61	CE	2020	darlingi	routine
CE63	CE	2020	darlingi	routine
CE69	CE	2020	darlingi	routine
CE84	CE	2020	darlingi	routine
CE86	CE	2020	darlingi	routine
nBL10	BL	2021	darlingi	routine
nBL12	BL	2021	darlingi	routine
nBL69	BL	2021	darlingi	routine
nBL71	BL	2021	darlingi	routine
nCE118	CE	2021	darlingi	routine
nCE34	CE	2021	darlingi	routine
nCE40	CE	2021	darlingi	routine
nCE43	CE	2021	darlingi	routine
nCE59	CE	2021	darlingi	routine
nCE80	CE	2021	darlingi	routine
BL101	BL	2020	darlingi	routine
BL102	BL	2020	darlingi	routine
CE138	CE	2020	darlingi	routine
CE40	CE	2020	darlingi	routine
CE64	CE	2020	darlingi	routine
CE65	CE	2020	darlingi	routine
CE66	CE	2020	darlingi	routine
CE76	CE	2020	darlingi	routine
CE80	CE	2020	darlingi	routine
CE88	CE	2020	darlingi	routine
nBL16	BL	2021	darlingi	routine
nBL33	BL	2021	darlingi	routine
nBL35	BL	2021	darlingi	routine
nBL52	BL	2021	darlingi	routine
nCE07	CE	2021	darlingi	routine
nCE117	CE	2021	darlingi	routine
nCE119	CE	2021	darlingi	routine
nCE122	CE	2021	darlingi	routine
nCE35	CE	2021	darlingi	routine
nCE42	CE	2021	darlingi	routine
nCE53	CE	2021	darlingi	routine
nCE55	CE	2021	darlingi	routine
nCE86	CE	2021	darlingi	routine
CE70	CE	2020	darlingi	routine
nBL34	BL	2021	darlingi	routine
nBL51	BL	2021	darlingi	routine
nBL63	BL	2021	darlingi	routine
nBL86	BL	2021	darlingi	routine
nCE100	CE	2021	darlingi	routine
nCE33	CE	2021	darlingi	routine
nCE74	CE	2021	darlingi	routine
nBL04	BL	2021	darlingi	routine
nBL18	BL	2021	darlingi	routine
nBL41	BL	2021	darlingi	routine
nBL53	BL	2021	darlingi	routine
nBL55	BL	2021	darlingi	routine
nCE102	CE	2021	darlingi	routine
nCE103	CE	2021	darlingi	routine
nCE114	CE	2021	darlingi	routine
nCE115	CE	2021	darlingi	routine
nCE23	CE	2021	darlingi	routine
nCE36	CE	2021	darlingi	routine
nCE79	CE	2021	darlingi	routine
BL64	BL	2020	darlingi	routine
CE137	CE	2020	darlingi	routine
CE140	CE	2020	darlingi	routine
nBL65	BL	2021	darlingi	routine
nBL67	BL	2021	darlingi	routine
nCE104	CE	2021	darlingi	routine
nCE22	CE	2021	darlingi	routine
nCE91	CE	2021	darlingi	routine
nCE96	CE	2021	darlingi	routine
BL113	BL	2020	darlingi	routine
BL116	BL	2020	darlingi	routine
BL139	BL	2020	darlingi	routine
BL65	BL	2020	darlingi	routine
BL90	BL	2020	darlingi	routine
BL92	BL	2020	darlingi	routine
CA20	CA	2020	darlingi	routine
CA40	CA	2020	darlingi	routine
CA41	CA	2020	darlingi	routine
CA51	CA	2020	darlingi	routine
CE118	CE	2020	darlingi	routine
CE139	CE	2020	darlingi	routine
CE99	CE	2020	darlingi	routine
nCE19	CE	2021	darlingi	routine
nCE28	CE	2021	darlingi	routine
nCE31	CE	2021	darlingi	routine
nCE56	CE	2021	darlingi	routine
nCE87	CE	2021	darlingi	routine
nCE99	CE	2021	darlingi	routine
BL136	BL	2020	darlingi	routine
BL51	BL	2020	darlingi	routine
BL76	BL	2020	darlingi	routine
BL89	BL	2020	darlingi	routine
CA21	CA	2020	darlingi	routine
CA31	CA	2020	darlingi	routine
CA45	CA	2020	darlingi	routine
CA79	CA	2020	darlingi	routine
CA87	CA	2020	darlingi	routine
CE141	CE	2020	darlingi	routine
nBL17	BL	2021	darlingi	routine
nCE101	CE	2021	darlingi	routine
nCE110	CE	2021	darlingi	routine
nCE38	CE	2021	darlingi	routine
nCE90	CE	2021	darlingi	routine
BL06	BL	2020	darlingi	routine
BL103	BL	2020	darlingi	routine
BL12	BL	2020	darlingi	routine
BL137	BL	2020	darlingi	routine
BL14	BL	2020	darlingi	routine
BL141	BL	2020	darlingi	routine
BL16	BL	2020	darlingi	routine
BL26	BL	2020	darlingi	routine
BL36	BL	2020	darlingi	routine
BL38	BL	2020	darlingi	routine
BL49	BL	2020	darlingi	routine
BL55	BL	2020	darlingi	routine
BL56	BL	2020	darlingi	routine
BL59	BL	2020	darlingi	routine
BL91	BL	2020	darlingi	routine
BL93	BL	2020	darlingi	routine
CA04	CA	2020	darlingi	routine
CA18	CA	2020	darlingi	routine
CA19	CA	2020	darlingi	routine
CA48	CA	2020	darlingi	routine
CA64	CA	2020	darlingi	routine
CA70	CA	2020	darlingi	routine
CE90	CE	2020	darlingi	routine
nBL38	BL	2021	darlingi	routine
nCE106	CE	2021	darlingi	routine
nCE113	CE	2021	darlingi	routine
nCE24	CE	2021	darlingi	routine
nCE68	CE	2021	darlingi	routine
nCE69	CE	2021	darlingi	routine
nCE70	CE	2021	darlingi	routine
nCE92	CE	2021	darlingi	routine
BL104	BL	2020	darlingi	routine
BL106	BL	2020	darlingi	routine
BL119	BL	2020	darlingi	routine
BL126	BL	2020	darlingi	routine
BL129	BL	2020	darlingi	routine
BL131	BL	2020	darlingi	routine
BL135	BL	2020	darlingi	routine
BL15	BL	2020	darlingi	routine
BL25	BL	2020	darlingi	routine
CA38	CA	2020	darlingi	routine
CA46	CA	2020	darlingi	routine
CA60	CA	2020	darlingi	routine
CA71	CA	2020	darlingi	routine
CE91	CE	2020	darlingi	routine
CE92	CE	2020	darlingi	routine
CE93	CE	2020	darlingi	routine
nBL02	BL	2021	darlingi	routine
nCE105	CE	2021	darlingi	routine
nCE17	CE	2021	darlingi	routine
nCE29	CE	2021	darlingi	routine
nCE41	CE	2021	darlingi	routine
nCE81	CE	2021	darlingi	routine
nCE82	CE	2021	darlingi	routine
nCE89	CE	2021	darlingi	routine
BL03	BL	2020	darlingi	routine
BL110	BL	2020	darlingi	routine
BL132	BL	2020	darlingi	routine
BL17	BL	2020	darlingi	routine
BL19	BL	2020	darlingi	routine
BL20	BL	2020	darlingi	routine
BL34	BL	2020	darlingi	routine
BL46	BL	2020	darlingi	routine
BL53	BL	2020	darlingi	routine
BL78	BL	2020	darlingi	routine
nCE21	CE	2021	darlingi	routine
nCE25	CE	2021	darlingi	routine
nCE39	CE	2021	darlingi	routine
nCE72	CE	2021	darlingi	routine
BL05	BL	2020	darlingi	routine
BL21	BL	2020	darlingi	routine
CE135	CE	2020	darlingi	routine
nCE85	CE	2021	darlingi	routine
BL66	BL	2020	darlingi	routine
CE136	CE	2020	darlingi	routine
aCA161	CA	2019	nuneztovari	routine
aCA165	CA	2019	nuneztovari	routine
BL81	BL	2020	nuneztovari	routine
BL70	BL	2020	TO BE VERIFIED	routine
nCE47	CE	2021	TO BE VERIFIED	routine
aCA186	CA	2019	triannulatus	routine
aCA154	CA	2019	triannulatus	routine
aCA164	CA	2019	triannulatus	routine
CA30	CA	2020	triannulatus	routine
CA35	CA	2020	triannulatus	routine
CA55	CA	2020	triannulatus	routine
CA78	CA	2020	triannulatus	routine
CA58	CA	2020	triannulatus	routine
CA65	CA	2020	triannulatus	routine
CA67	CA	2020	triannulatus	routine
CA27	CA	2020	triannulatus	routine
CA36	CA	2020	triannulatus	routine
aCA179	CA	2019	triannulatus	routine
aCA137	CA	2019	triannulatus	routine
aCA72	CA	2019	triannulatus	routine

## Sheet: METHOD
Identification	Result	Step 1	Step 2	Step 3	Global	Routine	Step 1 (With Final Parameters)	Step 2 (With Final Parameters)	Step 3 (With Final Parameters)
Identification	Not Sequenced	0	0	0	0	370	0	0	0
Correct Identification	Validated	0	141	59	338	0	134	141	63
Misidentification	Unadjusted Intervals / New Species	0	0	2	0	0	0	0	0
Misidentification	Misleading Leg Color	0	2	0	5	0	2	3	0
Uncertain Result	Unknown Species	0	2	3	3	1	0	1	2
Uncertain Result	Multiple Possibilities	0	1	0	8	0	6	0	2
Uncertain Result	Lacking Leg Color	0	10	3	39	1	23	13	3
Uncertain Result	Conflicting Leg Color	0	7	6	10	0	2	5	3

## Sheet: SEQUENCING
Identification	Step 1	Step 2	Step 3	Global	Routine
Correct Identification	148	142	72	362	0
Misidentification	5	6	0	11	0
Uncertain Result	14	15	1	30	0
