# Supplementary material for: Using capillary electrophoresis to identify Anopheline species in routine sampling sites
Source: Ecol Evol. 2024 Mar 12;14(3):e10782. doi: 10.1002/ece3.10782 (PMC10933085; doi:10.1002/ece3.10782)
Supplement: Supplementary file 6 — Data S5 [file ECE3-14-e10782-s006.Rmd]

---
title: "ITS2"
author: "Esti!"
date: '2023-06-06'
output: html_document
---


SETUP


```{r setup}
# Set working directory, for all chunks

knitr::opts_knit$set(root.dir = "/Users/estellechabanol/Documents/ITS2/Figures/FINAL/TO DOWNLOAD")
```


----------------------------------------------------------------------------------------------------------------------------


PACKAGES


```{r}
# Install R packages

install.packages("readxl")
install.packages("tidyverse")
install.packages("svglite")
```


```{r}
# Activate R packages

library(readxl)
library(tidyverse)
library(svglite)
```


----------------------------------------------------------------------------------------------------------------------------


PALETTES


```{r}
# For SPECIES

ColorNames_S = c("Green Yellow", "Crimson", "Little Boy Blue", "Cosmic Cobalt", "Tropical Rainforest", "Outrageous Orange", "Tiffany Blue", "Tyrian Purple", "Mango")

HexCodes_S = c("#ADFF2F", "#DC143C", "#6CA0DC", "#2E2D88", "#00755E", "#FF6E4A", "#0ABAB5", "#66023C", "#FDBE02")
```


```{r}
# For METHOD

ColorNames_M = c("Monochromatic +1", "Midnight Blue", "Monochromatic -1", "Monochromatic -2", "Cerise", "Carrot Orange", "Granny Smith Apple", "Jungle Green")

HexCodes_M = c("#0B0B31", "#191970", "#2727AF", "#4C4CD7", "#DE3163", "#ED9121", "#A8E4A0", "#29AB87")
```


```{r}
# For SEQUENCING

ColorNames_N = c("Midnight Blue", "Cerise", "Granny Smith Apple")

HexCodes_N = c("#191970", "#DE3163", "#A8E4A0")
```


----------------------------------------------------------------------------------------------------------------------------


ANALYSIS / SPECIES


```{r}
# Import data

SPECIES = read_excel("R DATA.xlsx", sheet = "SPECIES")
```


```{r}
# Order data

SPECIES$species = factor(SPECIES$species, levels = c("peryassui", "ininii", "oswaldoi", "aquasalis", "medialis", "nuneztovari", "triannulatus", "braziliensis", "darlingi"))

SPECIES$place = factor(SPECIES$place, levels = c("TP", "BL", "CA", "GA", "CE"))

SPECIES$year = factor(SPECIES$year, levels = c("2018", "2019", "2020", "2021"))

SPECIES$step = factor(SPECIES$step, levels = c("1", "2", "3", "routine"))
```


```{r}
# Add count

SPECIES = SPECIES %>%
  filter(species != "NON ANOPHELES" & species != "TO BE VERIFIED") %>%
  count(species, place, year, .drop = F)
```


```{r}
# Add position

SPECIES = SPECIES %>%
  group_by(place, year) %>%
  mutate(s1 = case_when(species == "darlingi" ~ (n / 2) )) %>%
  replace(is.na(.), 0)

SPECIES = SPECIES %>%
  group_by(place, year) %>%
  mutate(s2 = case_when(species == "braziliensis" ~ (2 * sum(s1)) + (n / 2) )) %>%
  replace(is.na(.), 0)

SPECIES = SPECIES %>%
  group_by(place, year) %>%
  mutate(s3 = case_when(species == "triannulatus" ~ (2 * sum(s2) - 2 * sum(s1)) + (n / 2) )) %>%
  replace(is.na(.), 0)

SPECIES = SPECIES %>%
  group_by(place, year) %>%
  mutate(s4 = case_when(species == "nuneztovari" ~ (2 * sum(s3) - 2 * sum(s2) + 2 * sum(s1)) + (n / 2) )) %>%
  replace(is.na(.), 0)

SPECIES = SPECIES %>%
  group_by(place, year) %>%
  mutate(s5 = case_when(species == "medialis" ~ (2 * sum(s4) - 2 * sum(s3) + 2 * sum(s2) - 2 * sum(s1)) + (n / 2) )) %>%
  replace(is.na(.), 0)

SPECIES = SPECIES %>%
  group_by(place, year) %>%
  mutate(s6 = case_when(species == "aquasalis" ~ (2 * sum(s5) - 2 * sum(s4) + 2 * sum(s3) - 2 * sum(s2) + 2 * sum(s1)) + (n / 2) )) %>%
  replace(is.na(.), 0)

SPECIES = SPECIES %>%
  group_by(place, year) %>%
  mutate(s7 = case_when(species == "oswaldoi" ~ (2 * sum(s6) - 2 * sum(s5) + 2 * sum(s4) - 2 * sum(s3) + 2 * sum(s2) - 2 * sum(s1)) + (n / 2) )) %>%
  replace(is.na(.), 0)

SPECIES = SPECIES %>%
  group_by(place, year) %>%
  mutate(s8 = case_when(species == "ininii" ~ (2 * sum(s7) - 2 * sum(s6) + 2 * sum(s5) - 2 * sum(s4) + 2 * sum(s3) - 2 * sum(s2) + 2 * sum(s1)) + (n / 2) )) %>%
  replace(is.na(.), 0)

SPECIES = SPECIES %>%
  group_by(place, year) %>%
  mutate(s9 = case_when(species == "peryassui" ~ (2 * sum(s8) - 2 * sum(s7) + 2 * sum(s6) - 2 * sum(s5) + 2 * sum(s4) - 2 * sum(s3) + 2 * sum(s2) - 2 * sum(s1)) + (n / 2) )) %>%
  replace(is.na(.), 0)

SPECIES = SPECIES %>%
  mutate(s = s1 + s2 + s3 + s4 + s5 + s6 + s7 + s8 + s9) %>%
  replace(is.na(.), 0)
```


```{r}
# Remove nulls

SPECIES = subset(SPECIES, n != 0)
```


----------------------------------------------------------------------------------------------------------------------------


GRAPHICS / SPECIES


```{r, fig.height = 3.3, fig.width = 3.3}
# Plot Graph

Plot = ggplot(data = SPECIES, mapping = aes(x = n, y = place, fill = species)) + geom_bar(stat = "identity") +
  facet_wrap(~ year, nrow = 4) +
  theme_minimal() +
  theme(plot.title = element_text(face = "bold"), legend.text = element_text(face = "italic")) +
  scale_x_continuous(breaks = seq(0, 180, 10), minor_breaks = seq(0, 180, 1)) +
  scale_fill_manual(name = "", labels = c("An. peryassui", "An. ininii", "An. oswaldoi", "An. aquasalis", "An. medialis", "An. nuneztovari", "An. triannulatus", "An. braziliensis", "An. darlingi"), values = HexCodes_S) +
  labs(x = "Number", y = "Place") +
  ggtitle("Species Distribution") +
  geom_text(aes(x = s, label = n), size = 3, color = c("white", "white", "white", "white", "white", "white", "white", "white", "white", "white", "white", "white", "white", "white", "white", "white", "white", "white", "white", "white", "white", "white", "white", "white", "#66023C", "#66023C", "#66023C", "#66023C", "#66023C", "#66023C", "#66023C", "#66023C"), alpha = c(0, 0, 0, 0, 0, 0, 0, 0, 1, 0, 0, 0, 0, 1, 1, 0, 1, 1, 0, 1, 1, 1, 0, 0, 1, 1, 1, 1, 1, 1, 1, 1))

Plot

ggsave('Species Distribution.svg', Plot, bg = "transparent")
```


----------------------------------------------------------------------------------------------------------------------------


ANALYSIS / METHOD


```{r}
# Import data

METHOD = read_excel("R DATA.xlsx", sheet = "METHOD")
```


```{r}
# Reshape data

METHOD = pivot_longer(METHOD, (!Identification & !Result), names_to = "step", values_to = "n")
```


```{r}
# Order data

METHOD$Identification = factor(METHOD$Identification, levels = c("Uncertain Result", "Misidentification", "Correct Identification", "Identification"))

METHOD$Result = factor(METHOD$Result, levels = c("Unknown Species", "Multiple Possibilities", "Lacking Leg Color", "Conflicting Leg Color", "Unadjusted Intervals / New Species", "Misleading Leg Color", "Validated", "Not Sequenced"))

METHOD$step = factor(METHOD$step, levels = c("Step 3 (With Final Parameters)", "Step 2 (With Final Parameters)", "Step 1 (With Final Parameters)", "Global", "Routine", "Step 3", "Step 2", "Step 1"))
```


```{r}
# Add percentage

METHOD = METHOD %>%
  group_by(step) %>%
  mutate(p = n / sum(n) * 100)
```


```{r}
# Add position

METHOD = METHOD %>%
  group_by(step) %>%
  mutate(s1 = case_when(Result == "Not Sequenced" ~ (p / 2) )) %>%
  replace(is.na(.), 0)

METHOD = METHOD %>%
  group_by(step) %>%
  mutate(s2 = case_when(Result == "Validated" ~ (2 * sum(s1)) + (p / 2) )) %>%
  replace(is.na(.), 0)

METHOD = METHOD %>%
  group_by(step) %>%
  mutate(s3 = case_when(Result == "Misleading Leg Color" ~ (2 * sum(s2) - 2 * sum(s1)) + (p / 2) )) %>%
  replace(is.na(.), 0)

METHOD = METHOD %>%
  group_by(step) %>%
  mutate(s4 = case_when(Result == "Unadjusted Intervals / New Species" ~ (2 * sum(s3) - 2 * sum(s2) + 2 * sum(s1)) + (p / 2) )) %>%
  replace(is.na(.), 0)

METHOD = METHOD %>%
  group_by(step) %>%
  mutate(s5 = case_when(Result == "Conflicting Leg Color" ~ (2 * sum(s4) - 2 * sum(s3) + 2 * sum(s2) - 2 * sum(s1)) + (p / 2) )) %>%
  replace(is.na(.), 0)

METHOD = METHOD %>%
  group_by(step) %>%
  mutate(s6 = case_when(Result == "Lacking Leg Color" ~ (2 * sum(s5) - 2 * sum(s4) + 2 * sum(s3) - 2 * sum(s2) + 2 * sum(s1)) + (p / 2) )) %>%
  replace(is.na(.), 0)

METHOD = METHOD %>%
  group_by(step) %>%
  mutate(s7 = case_when(Result == "Multiple Possibilities" ~ (2 * sum(s6) - 2 * sum(s5) + 2 * sum(s4) - 2 * sum(s3) + 2 * sum(s2) - 2 * sum(s1)) + (p / 2) )) %>%
  replace(is.na(.), 0)

METHOD = METHOD %>%
  group_by(step) %>%
  mutate(s8 = case_when(Result == "Uncertain Result" ~ (2 * sum(s7) - 2 * sum(s6) + 2 * sum(s5) - 2 * sum(s4) + 2 * sum(s3) - 2 * sum(s2) + 2 * sum(s1)) + (p / 2) )) %>%
  replace(is.na(.), 0)

METHOD = METHOD %>%
  mutate(s = s1 + s2 + s3 + s4 + s5 + s6 + s7 + s8) %>%
  replace(is.na(.), 0)
```


----------------------------------------------------------------------------------------------------------------------------


GRAPHICS / METHOD


```{r}
# Plot Graph

METHOD_EP = filter(METHOD, step == "Step 1" | step == "Step 2" | step == "Step 3" | step == "Routine")

Plot = ggplot(data = METHOD_EP, mapping = aes(x = step, y = p, fill = Result)) + geom_bar(stat = "identity") +
  coord_flip() +
  theme_minimal() +
  theme(plot.title = element_text(face = "bold"), legend.position = "bottom") +
  scale_fill_manual(name = "", labels = c("Unknown Species", "Multiple Possibilities", "Lacking Leg Color", "Conflicting Leg Color", "Unadjusted Intervals / New Species", "Misleading Leg Color", "Validated", "Not Sequenced"), values = HexCodes_M) +
  labs(x = "Step", y = "Percentage") +
  ggtitle("Method Identification Results") +
  geom_text(aes(y = s, label = round(p, digits = 0)), color = c("#191970", "#191970", "#191970", "#191970", "#191970", "#191970", "#191970", "#191970", "white", "white", "white", "white", "white", "white", "white", "white", "white", "white", "white", "white", "white", "white", "white", "white", "white", "white", "white", "white", "white", "white", "white", "white"), alpha = c(0, 0, 0, 1, 0, 1, 1, 0, 0, 0, 1, 0, 0, 1, 0, 0, 0, 0, 0, 0, 0, 0, 0, 0, 0, 1, 0, 0, 0, 0, 1, 0))

Plot

ggsave('Method Identification Results (with Evolving Parameters).svg', Plot, bg = "transparent")
```


```{r}
# Plot Graph

METHOD_FP = filter(METHOD, step == "Step 1 (With Final Parameters)" | step == "Step 2 (With Final Parameters)" | step == "Step 3 (With Final Parameters)" | step == "Routine")

METHOD_FP$step = factor(METHOD_FP$step, levels = c("Routine", "Step 3 (With Final Parameters)", "Step 2 (With Final Parameters)", "Step 1 (With Final Parameters)"))

Plot = ggplot(data = METHOD_FP, mapping = aes(x = step, y = p, fill = Result)) + geom_bar(stat = "identity") +
  coord_flip() +
  theme_minimal() +
  theme(plot.title = element_text(face = "bold"), legend.position = "bottom") +
  scale_x_discrete(labels = c("Routine", "Step 3", "Step 2", "Step 1")) +
  scale_fill_manual(name = "", labels = c("Unknown Species", "Multiple Possibilities", "Lacking Leg Color", "Conflicting Leg Color", "Unadjusted Intervals / New Species", "Misleading Leg Color", "Validated", "Not Sequenced"), values = HexCodes_M) +
  labs(x = "Step", y = "Percentage") +
  ggtitle("Method Identification Results") +
  geom_text(aes(y = s, label = round(p, digits = 0)), color = c("#191970", "#191970", "#191970", "#191970", "#191970", "#191970", "#191970", "#191970", "white", "white", "white", "white", "white", "white", "white", "white", "white", "white", "white", "white", "white", "white", "white", "white", "white", "white", "white", "white", "white", "white", "white", "white"), alpha = c(1, 0, 0, 0, 0, 1, 1, 1, 0, 0, 0, 0, 0, 1, 1, 0, 0, 0, 0, 0, 0, 0, 0, 0, 0, 1, 1, 0, 0, 0, 0, 0))

Plot

ggsave('Method Identification Results (with Final Parameters).svg', Plot, bg = "transparent")
```


----------------------------------------------------------------------------------------------------------------------------


ANALYSIS / SEQUENCING


```{r}
# Import data

SEQUENCING = read_excel("R DATA.xlsx", sheet = "SEQUENCING")
```


```{r}
# Reshape data

SEQUENCING = pivot_longer(SEQUENCING, (!Identification), names_to = "step", values_to = "n")
```


```{r}
# Order data

SEQUENCING$Identification = factor(SEQUENCING$Identification, levels = c("Uncertain Result", "Misidentification", "Correct Identification"))

SEQUENCING$step = factor(SEQUENCING$step, levels = c("Global", "Routine", "Step 3", "Step 2", "Step 1"))
```


```{r}
# Add percentage

SEQUENCING = SEQUENCING %>%
  group_by(step) %>%
  mutate(p = n / sum(n) * 100)
```


```{r}
# Add position

SEQUENCING = SEQUENCING %>%
  group_by(step) %>%
  mutate(s1 = case_when(Identification == "Correct Identification" ~ (p / 2) )) %>%
  replace(is.na(.), 0)

SEQUENCING = SEQUENCING %>%
  group_by(step) %>%
  mutate(s2 = case_when(Identification == "Misidentification" ~ (2 * sum(s1)) + (p / 2) )) %>%
  replace(is.na(.), 0)

SEQUENCING = SEQUENCING %>%
  group_by(step) %>%
  mutate(s3 = case_when(Identification == "Uncertain Result" ~ (2 * sum(s2) - 2 * sum(s1)) + (p / 2) )) %>%
  replace(is.na(.), 0)

SEQUENCING = SEQUENCING %>%
  mutate(s = s1 + s2 + s3) %>%
  replace(is.na(.), 0)
```


----------------------------------------------------------------------------------------------------------------------------


GRAPHICS / SEQUENCING


```{r}
# Plot Graph

SEQUENCING = filter(SEQUENCING, step == "Step 1" | step == "Step 2" | step == "Step 3" | step == "Routine")

Plot = ggplot(data = SEQUENCING, mapping = aes(x = step, y = p, fill = Identification)) + geom_bar(stat = "identity") +
  coord_flip() +
  theme_minimal() +
  theme(plot.title = element_text(face = "bold"), legend.position = "bottom") +
  scale_fill_manual(name = "", labels = c("Uncertain Result", "Misidentification", "Correct Identification"), values = HexCodes_N) +
  labs(x = "Step", y = "Percentage") +
  ggtitle("Sequencing Results") +
  geom_text(aes(y = s, label = round(p, digits = 0)), color = c("#191970", "#191970", "#191970", "#191970", "white", "white", "white", "white", "white", "white", "white", "white"), alpha = c(1, 1, 1, 0, 1, 1, 0, 0, 1, 1, 0, 0))

Plot

ggsave('Sequencing Results.svg', Plot, bg = "transparent")
```


----------------------------------------------------------------------------------------------------------------------------


```{r}
# test differences in variances between the 4 main species of Anopheles
ITS2size <- read.csv ("ITS2size.csv", header = TRUE, sep = ";")
ITS2size

ITS2size.main <- ITS2size[ITS2size$FINAL.IDENTIFICATION=="darlingi" | ITS2size$FINAL.IDENTIFICATION=="braziliensis" | ITS2size$FINAL.IDENTIFICATION=="cnuneztovari"| ITS2size$FINAL.IDENTIFICATION=="triannulatus",] # used "cnuneztovari" to match alphabetical order and ITS2 size
ITS2size.main
summary(ITS2size.main)
leveneTest(ITS2_first ~ FINAL.IDENTIFICATION, data = ITS2size.main)
var(ITS2size.main$ITS2_first[ITS2size.main$FINAL.IDENTIFICATION=="darlingi"])
var(ITS2size.main$ITS2_first[ITS2size.main$FINAL.IDENTIFICATION=="cnuneztovari"])
var(ITS2size.main$ITS2_first[ITS2size.main$FINAL.IDENTIFICATION=="braziliensis"])
var(ITS2size.main$ITS2_first[ITS2size.main$FINAL.IDENTIFICATION=="triannulatus"])

ITS2size.main$ecart <- as.integer(ITS2size.main$ecart)
ITS2size.main$ecart.abs <- as.integer(ITS2size.main$ecart.abs)

stripchart(ITS2size.main$ecart.abs ~ ITS2size.main$FINAL.IDENTIFICATION, method="jitter",vertical=T,pch=20)
segments(0.8, as.integer(table.median.sp[3,2]), 1.2, as.integer(table.median.sp[3,2]), col = "blue", lwd=2)
segments(1.8, as.integer(table.median.sp[2,2]), 2.2, as.integer(table.median.sp[2,2]), col = "blue", lwd=2)
segments(2.8, as.integer(table.median.sp[1,2]), 3.2, as.integer(table.median.sp[1,2]), col = "blue", lwd=2)
segments(3.8, as.integer(table.median.sp[4,2]), 4.2, as.integer(table.median.sp[4,2]), col = "blue", lwd=2)

median(ITS2size.main$ITS2_first[ITS2size.main$FINAL.IDENTIFICATION=="cnuneztovari"])
kruskal.test(ITS2size.main$ecart.abs ~ ITS2size.main$FINAL.IDENTIFICATION)
dunnTest(ITS2size.main$ecart.abs ~ ITS2size.main$FINAL.IDENTIFICATION)
```
